# Supplementary material for: Comprehensive Analysis of a Cancer-Immunity Cycle–Based Signature for Predicting Prognosis and Immunotherapy Response in Patients With Colorectal Cancer
Source: Front Immunol. 2022 May 31;13:892512. doi: 10.3389/fimmu.2022.892512 (PMC9193226; doi:10.3389/fimmu.2022.892512)
Supplement: Supplementary file 2 [file DataSheet_2.xlsx]

## Sheet: TCGA expression
Patient_id	time	status	CCL11	CCL19	CCL22	CCL28	CXCR5	HSPA1A	HSPA8	HSPA9	IDO1	LAG3	NOS2	TGFB1	TIMD4	RiskScore	Group
TCGA-3L-AA1B	15.8333	0	23.0142	13.9004	3.13203	0.694243	0.0764908	10.5742	301.158	86.358	0.582033	0.813315	0.811615	10.7464	0.159839	-2.2687	1
TCGA-4N-A93T	4.86667	0	0.121817	3.21412	0.725488	23.4272	0.0247199	34.6026	105.414	73.2315	0.382915	0.573475	0.96524	3.49777	0.140879	-0.906107	2
TCGA-4T-AA8H	12.8333	0	0.89994	0.21547	0.537299	8.58564	0	1.76657	208.776	69.6602	0.2567	1.16142	4.37794	1.66489	0.0215331	-1.04326	2
TCGA-5M-AAT4	1.63333	1	1.76073	0.132885	0.197408	3.17697	0	13.8722	346.588	89.1341	0.487603	0.554099	9.62297	5.79714	0.358558	-1.04014	2
TCGA-5M-AAT6	9.66667	1	5.73897	17.5978	2.60781	1.12559	0.0425636	7.07659	421.422	77.8123	20.6952	5.24573	24.162	18.0853	0.161714	-1.21691	2
TCGA-5M-AATE	40	0	1.19104	0.593731	0.686267	1.18727	0	24.5117	371.905	76.0998	0.626504	0.23722	0.820646	5.06799	0	-0.909674	2
TCGA-A6-2671	44.3667	1	5.5786	1.84925	1.16675	0.583716	0	19.816	299.999	67.631	1.85776	1.37242	1.78548	19.3931	0.624345	-0.691748	2
TCGA-A6-2672	47.3	0	4.75467	1.07294	3.02142	8.70357	0.115782	6.84417	306.743	70.5806	30.4419	2.60207	96.1775	18.2998	0.0412402	-2.62713	1
TCGA-A6-2674	44.3667	0	1.31858	0.523166	0.555138	0.913516	0.10703	73.6436	105.069	27.4365	1.53741	0.509898	1.02209	5.16808	0.130707	0.247077	2
TCGA-A6-2675	44.0333	0	4.50639	6.49341	0.954995	8.83531	0.00589977	10.4336	366.283	60.5759	8.1528	1.1976	3.98764	15.0489	0.168115	-0.903396	2
TCGA-A6-2676	43.5	1	0.538483	1.62019	0.528985	1.56258	0.0218545	8.30702	553.943	118.392	18.8418	4.61054	4.77693	20.0374	0.155687	-0.916635	2
TCGA-A6-2677	24.6667	1	0.779807	1.8833	0.312249	9.60671	0.00825618	0.98714	462.046	116.641	0.617011	0.143651	0.481818	7.94254	1.78799	-0.949319	2
TCGA-A6-2678	42.8667	0	5.26309	0.951135	1.89901	3.69705	0.00877825	9.52437	443.615	105.989	5.14086	1.33643	2.69183	13.454	0.125069	-1.65684	1
TCGA-A6-2679	45.5333	0	5.97622	4.71536	3.10219	8.90852	0	6.96467	182.247	34.8878	1.75271	2.92531	16.0029	18.5115	0.188493	-1.24598	2
TCGA-A6-2680	35.6	0	3.42205	1.87738	1.88317	5.95509	0.0102878	4.27762	224.476	79.4166	1.63553	1.11875	17.7385	18.189	0.0586304	-1.46487	1
TCGA-A6-2681	46.2333	0	4.33976	9.52087	0.940412	2.02662	0.0532831	24.3419	318.756	80.7283	1.49627	0.927084	5.91751	30.0286	0.455493	-0.553966	2
TCGA-A6-2682	14.1333	1	2.60975	1.63669	1.02342	7.67008	0.0410003	22.645	404.408	60.3217	1.33706	0.980889	12.5291	21.2082	0.350494	-0.800746	2
TCGA-A6-2683	16.8	1	0.92557	0.44986	0.255725	3.44376	0	6.93814	327.319	41.6103	0.0765631	0.163398	6.28964	4.59558	0.0963366	-0.666971	2
TCGA-A6-2684	37.5667	0	9.42626	0.473847	3.40964	1.92268	0.0103864	28.0249	146.637	30.0293	9.11697	0.843341	0.925737	5.78477	0.266367	-1.21479	2
TCGA-A6-2685	37.7667	0	15.3374	15.0442	2.16735	4.45159	0.0889244	47.7477	412.903	65.15	1.18144	0.916868	0.838706	34.6404	0.647557	-0.834122	2
TCGA-A6-2686	37.5333	1	4.12677	12.854	6.31539	0.956662	0.0986133	25.7181	522.356	46.0995	11.549	6.37295	2.54113	24.6566	0.107048	-1.23546	2
TCGA-A6-3807	35.1333	0	3.40438	3.12358	0.985383	6.22023	0	56.0055	310.309	88.4865	11.365	1.03029	7.05274	24.3703	0.0843668	-0.729009	2
TCGA-A6-3808	33.8	0	5.40342	14.1577	2.64779	2.61397	0.0372395	7.93032	404.632	66.8346	2.93483	1.15189	5.848	32.4275	0.530573	-0.931295	2
TCGA-A6-3809	33.2	0	12.1942	0.338675	5.51637	2.54775	0	17.1265	261.078	47.8668	4.03482	1.44664	3.95735	6.17649	0	-2.28565	1
TCGA-A6-3810	37.0333	0	2.02548	0.937576	0.566525	1.72659	0.00913383	11.2142	399.22	65.619	3.87221	0.463521	3.49866	9.18682	0.0780811	-0.861975	2
TCGA-A6-4105	14.7333	1	27.2679	2.77374	3.12514	5.0155	0.00546507	21.9044	448.693	56.7752	7.59665	4.4929	14.9377	14.8974	0.155728	-2.36844	1
TCGA-A6-4107	32.9	0	13.8457	4.46531	1.67231	15.7354	0.0184239	9.27163	355.074	75.4076	1.42695	0.908259	2.24813	23.3841	0.393745	-1.63964	1
TCGA-A6-5656	33.3667	0	0.809873	0.718526	1.49173	1.25017	0	8.28023	206.304	67.4411	0.49128	0.381262	5.8766	3.57583	0.0468303	-1.10551	2
TCGA-A6-5657	32.0667	0	5.3982	48.2495	4.08138	0.776996	0.268806	13.7473	383.497	71.312	2.36966	0.912586	9.07138	27.5075	0.850036	-0.561908	2
TCGA-A6-5659	30.8667	0	5.81422	4.13029	0.968437	1.58352	0.00467271	36.8483	383.344	65.3131	1.28254	0.325206	0.768496	6.35594	0.0665748	-0.914409	2
TCGA-A6-5660	29.6	0	2.0078	0.406045	1.2854	4.40283	0	2.46502	340.035	57.6054	0.644991	0.172064	0.453301	9.107	0.0541046	-1.04639	2
TCGA-A6-5661	34	0	4.17602	0.0892174	5.28967	5.66191	0.0156448	9.89715	112.596	25.6364	1.34988	0.805278	5.37843	13.9372	0.28977	-1.54193	1
TCGA-A6-5662	23.9333	0	1.19607	1.12516	0.149241	1.58279	0.0046977	7.98919	325.394	74.2497	0.159579	0.170284	2.71658	43.0131	0	-0.41354	2
TCGA-A6-5664	22.4	0	5.31964	30.14	3.67706	4.19846	0.0423947	8.34725	221.959	69.6901	1.90097	1.03815	68.8847	21.9617	1.73153	-1.59355	1
TCGA-A6-5665	22.3667	0	1.71199	0.113209	1.95208	11.7635	0	2.16101	221.034	58.2011	1.76683	0.820341	8.00435	10.8528	0.113136	-1.29404	1
TCGA-A6-5666	33.1667	0	0.263524	0.213471	0.064719	0.366637	0	1.3551	509.484	116.057	0.486839	0.0697831	0.0851122	2.62711	0	-1.36407	1
TCGA-A6-5667	29.5667	0	1.78468	1.17109	2.88267	0.916801	0.00477573	3.32376	410.277	94.3282	2.82929	0.61628	5.23964	8.03187	0.544341	-1.62993	1
TCGA-A6-6137	27.4667	0	7.35718	1.74983	7.85381	16.0786	0.0643378	3.81532	251.511	70.2466	4.30381	1.06202	31.4551	10.8427	0.705122	-3.22116	1
TCGA-A6-6138	22.8333	0	14.7094	6.36378	5.92367	3.44485	0.0298908	17.6737	353.486	85.0125	18.5814	6.86212	14.0343	16.3751	0.0283914	-2.42765	1
TCGA-A6-6140	24.4667	0	2.31646	0.902965	1.96869	8.97069	0.0197925	2.61371	281.219	83.5656	0.64545	0.588305	29.4382	6.36492	0.0845985	-1.91381	1
TCGA-A6-6141	8.5	0	3.76909	14.7763	2.60693	12.1511	0.0686801	16.3008	225.883	60.6535	4.11463	2.52575	18.0462	15.328	1.67239	-0.709253	2
TCGA-A6-6142	25.4333	0	19.4577	0.924652	1.27187	0.294092	0.00600529	31.5391	203.239	52.9108	0.82415	0.426656	0.911194	55.4459	0.0342243	-0.873704	2
TCGA-A6-6648	25.5333	0	3.83532	0.375761	0.710771	12.9271	0.00572972	3.92124	387.418	77.8859	1.16393	0.535848	24.8625	4.76326	0.342866	-1.63591	1
TCGA-A6-6649	24.5	0	22.3717	10.5752	5.15552	6.48725	0.122461	18.7317	235.102	43.1595	3.26141	1.21756	9.91993	13.8326	0.0199403	-2.41227	1
TCGA-A6-6650	20.9	0	1.44958	0.165452	0.109727	8.09871	0.00483549	7.52458	476.304	161.464	0.643899	0.0841337	2.27806	1.51531	0.0688941	-1.95854	1
TCGA-A6-6651	22.0667	0	17.5714	48.6083	7.50694	0.756687	0.18253	11.6051	221.791	53.5055	2.41098	2.35729	0.963876	26.3316	0.326589	-1.76861	1
TCGA-A6-6652	25.0333	0	2.52688	0	1.07123	2.8364	0	2.00441	333.871	76.9729	0.212342	0.198263	0.373085	6.38209	0	-1.23603	2
TCGA-A6-6653	24.7333	0	1.29656	0.630174	1.99013	10.6738	0.00526211	4.94875	343.894	75.6471	1.04391	1.02238	32.8808	26.9673	0.029989	-1.63544	1
TCGA-A6-6654	24.2	0	5.07	23.4324	5.50218	0.812375	0.0619686	10.6842	240.659	44.3775	11.1341	2.48125	4.31944	34.6311	0.176581	-1.04447	2
TCGA-A6-6780	20.4	0	0.417283	2.66556	1.08373	1.78149	0	17.0724	602.352	125.451	8.38088	5.4955	21.4935	14.0233	0.883123	-1.16353	2
TCGA-A6-6781	19.9333	0	12.9527	1.51294	9.73049	4.70036	0	50.4792	81.7426	27.6135	1.57814	0.564183	0.344058	11.7466	0.117597	-2.73223	1
TCGA-A6-6782	20.5667	0	1.91767	11.0839	0.693713	3.14806	0.0210349	4.7973	214.602	73.313	2.78388	1.09797	1.04455	16.9141	1.21078	-0.277781	2
TCGA-A6-A565	16.4667	1	4.07485	30.54	3.00775	8.90052	0.317382	12.571	190.408	53.0971	3.37072	1.43344	2.547	16.559	0.945965	-0.28936	2
TCGA-A6-A566	25.2667	1	1.28373	1.28353	3.84	2.35144	0.0125041	13.3884	245.881	67.9423	1.21481	1.59545	2.75967	37.3022	0.445384	-1.01402	2
TCGA-A6-A567	62.7	1	2.59201	1.17913	0.543282	3.13368	0.021765	14.0214	296.164	90.9803	0.63584	0.205126	1.27017	5.61429	0.0620198	-1.11024	2
TCGA-A6-A56B	57.0333	1	1.13021	0.523163	0.63444	0.269561	0	58.609	351.672	60.1001	0.267116	0.380046	4.14396	12.1235	0.0373447	-0.406544	2
TCGA-A6-A5ZU	9.76667	0	0.264534	15.3553	0.818585	0.290228	0.0773006	2.18414	215.266	43.1363	1.01534	0.448324	1.74978	14.8799	0.330404	-0.142695	2
TCGA-AA-3488	5.1	1	2.5993	0.43564	0.693395	12.228	0.0109131	23.7009	330.385	52.1626	0.652458	0.569639	22.2327	8.10912	0.248777	-1.08201	2
TCGA-AA-3489	7.13333	1	6.67229	61.4838	3.45228	1.49942	0.465389	33.0016	256.756	69.1233	2.11343	2.36766	1.09157	25.1614	3.62942	1.13597	2
TCGA-AA-3492	3.06667	1	4.46385	0.536438	0.806397	7.91325	0	3.28272	843.414	112.696	3.62149	1.45484	20.2839	22.8416	0	-1.92413	1
TCGA-AA-3494	1.03333	0	4.67596	0.721487	1.58584	9.63003	0	6.03138	482.022	59.3432	0.896383	0.458602	48.3368	10.1034	0.180256	-2.00988	1
TCGA-AA-3495	37.5667	0	8.39024	4.40477	2.20505	19.2425	0.0249161	4.15735	486.501	94.6248	2.69153	0.903168	23.3179	11.5756	0.141998	-2.37662	1
TCGA-AA-3496	1.03333	0	8.16523	3.62843	3.14164	10.0619	0.00883702	3.83999	211.474	76.995	4.66496	2.29995	1.67373	13.4171	0.100725	-1.74196	1
TCGA-AA-3502	35.5	0	0.303494	0.0702424	0.521746	4.25865	0.0123174	1.25291	446.824	69.2827	2.34314	1.0537	3.8163	12.6754	0.210592	-0.843695	2
TCGA-AA-3506	58.8333	0	5.43366	2.84506	1.87042	7.03217	0	7.70301	318.528	65.2017	2.47578	1.19513	46.8829	22.9152	0.123619	-1.78856	1
TCGA-AA-3509	63.8333	0	3.46202	0.442079	0.98217	8.72216	0	5.81024	452.897	94.4595	6.63607	0.562002	16.8519	9.89221	0.276122	-1.61632	1
TCGA-AA-3510	64.8667	0	6.54899	8.51616	0.794887	9.02874	0.0276547	95.428	440.175	90.9342	2.27966	1.30985	3.80486	15.9953	0.446548	-0.541783	2
TCGA-AA-3511	7.06667	0	7.80417	0.760093	1.01468	3.77742	0.0128987	21.5296	306.531	93.0914	1.54234	0.617174	2.60953	11.379	0.0490067	-1.38781	1
TCGA-AA-3514	1.03333	0	2.76822	1.54914	2.17653	0.650383	0.0100611	27.0573	211.761	39.9078	0.46481	0.554342	18.0309	17.1687	0.602056	-0.756044	2
TCGA-AA-3516	13.2	1	4.07323	1.4141	7.92665	7.08554	0.0323439	5.98352	668.847	79.2143	18.6195	3.73609	30.132	17.1584	0.0921645	-3.11857	1
TCGA-AA-3517	39.5333	0	5.06968	1.05273	1.97232	4.88179	0	18.8598	359.338	68.1894	1.89694	0.853169	21.5584	14.0834	1.28219	-1.17082	2
TCGA-AA-3518	1.03333	0	2.61331	1.18882	1.37766	11.4986	0	1.86008	480.07	87.0821	9.124	2.19538	18.4058	16.681	0.0937941	-1.56141	1
TCGA-AA-3519	9.2	0	16.3687	1.05948	2.09516	8.03964	0	14.2865	418.347	86.4159	2.34084	0.930579	21.093	11.5793	0.0481274	-2.41707	1
TCGA-AA-3520	24.3667	0	16.231	2.44477	3.0529	8.53095	0.0313685	12.1659	459.969	86.48	2.33006	0.697396	2.74038	20.9335	0.0893852	-2.25688	1
TCGA-AA-3522	37.5667	0	4.77573	4.44157	1.50106	28.0789	0	15.4411	455.117	90.481	1.71067	0.479561	15.2037	7.00809	0.0912065	-2.05653	1
TCGA-AA-3524	36.5333	0	4.30422	0.459782	0.284597	15.4777	0.0268751	22.3491	526.335	81.9372	0.43821	0.194835	34.6756	7.39215	0.153162	-1.74013	1
TCGA-AA-3525	8.16667	0	14.8684	0.120745	0.368356	17.9798	0.0635197	4.00514	428.53	66.1825	6.37253	1.02844	15.0186	33.4218	0.0301667	-1.55616	1
TCGA-AA-3526	19.3333	0	5.78556	1.13616	0.868313	6.76935	0.023718	2.99666	659.809	92.8088	31.2802	1.25178	7.87706	9.2826	0.594747	-1.3887	1
TCGA-AA-3530	19.3333	0	5.87373	5.10623	0.914775	10.8884	0.0581431	10.5004	347.179	101.849	1.34307	0.994784	1.22153	9.27731	0.463904	-1.33124	1
TCGA-AA-3531	34.5	0	1.62195	0.726569	0.26984	2.53321	0	4.04707	390.652	70.6066	0.571296	0.350993	1.91967	7.07859	0.0726102	-0.917874	2
TCGA-AA-3532	29.4	0	10.2568	10.6825	6.04835	10.0865	0.046598	11.4589	477.556	60.0957	11.473	1.55397	8.47461	21.4	0.265564	-2.28789	1
TCGA-AA-3534	29.4	0	4.97642	2.13601	1.93323	2.01774	0.0110165	2.77197	365.014	65.9211	1.13765	0.44725	2.43135	24.9196	0.533659	-1.02491	2
TCGA-AA-3538	26.3667	0	6.43461	4.41194	1.82226	7.13631	0.0783451	3.18067	333.983	56.8197	1.01131	0.24139	2.99265	16.4434	0.0558114	-1.22008	2
TCGA-AA-3542	13.1667	0	4.38393	1.40489	0.372686	1.20645	0.0136864	2.51565	241.177	30.5966	0.520712	0.396887	0.304965	8.12837	0	-0.558843	2
TCGA-AA-3543	1	0	3.0937	4.91877	1.4535	23.9218	0.0109181	9.23532	415.461	65.3529	37.044	6.83881	76.2051	50.47	0.124446	-1.46235	1
TCGA-AA-3544	14.2	0	38.5459	14.2183	5.67619	3.80665	0	6.80481	407.709	54.1207	6.95827	3.77454	22.0458	29.9541	0.104479	-3.38	1
TCGA-AA-3548	34.4667	0	2.21979	8.42568	1.68999	6.63556	0.0120121	16.0127	406.903	68.3945	1.46897	1.74168	2.06479	26.5142	1.198	-0.46651	2
TCGA-AA-3549	21.3	0	4.37957	2.75402	5.19017	5.10451	0	14.0224	245.934	66.8476	1.38076	1.19621	34.6739	14.6216	0.114677	-2.37495	1
TCGA-AA-3552	13.2	1	8.80708	6.93043	3.67698	7.06015	0.0714875	10.6735	262.476	67.2171	4.90538	3.48963	5.58782	25.5	0.0679017	-1.4648	1
TCGA-AA-3553	24.3333	0	7.1775	3.70366	3.52544	4.72403	0	2.59066	574.725	92.0507	11.0698	1.16324	22.7712	17.0037	0.571521	-2.20543	1
TCGA-AA-3554	18.2	0	7.65246	10.8165	6.25896	7.40926	0.0332761	8.63024	422.584	66.849	1.97439	1.6726	23.8447	31.2075	0.347676	-2.34255	1
TCGA-AA-3555	30.3667	0	3.68305	0.148968	0.671803	2.17475	0	24.4424	337.639	89.2573	7.90346	0.505008	8.34293	15.7405	0.0744359	-1.06627	2
TCGA-AA-3556	23.3333	0	5.47836	2.9487	2.09637	7.55611	0	4.42911	358.947	76.3971	5.73313	1.03461	29.177	12.8638	0.117872	-1.87539	1
TCGA-AA-3560	20.2667	0	10.6217	1.29253	2.09762	6.62062	0.026665	2.83128	588.838	47.0397	1.50363	0.734587	15.2925	6.62282	0	-1.88877	1
TCGA-AA-3561	14.1333	0	2.55002	0.116103	0.246397	8.20563	0	6.17642	960.176	59.3376	2.00564	0.383756	7.43127	6.25467	0.0290071	-1.31517	1
TCGA-AA-3562	20.2667	0	11.3195	5.51545	1.15587	10.0791	0.0290149	8.07739	405.625	47.735	1.24846	0.56093	3.26339	20.2364	0.0275595	-1.22881	2
TCGA-AA-3655	61.8667	0	2.67404	0.767224	1.80733	3.17832	0.010763	8.47983	319.303	82.1261	3.53183	1.13921	20.859	7.14329	0.0460038	-1.60127	1
TCGA-AA-3660	79.1667	0	9.05574	1.89535	1.81165	8.97008	0	2.9467	405.263	68.327	0.910378	0.650181	8.7044	6.59118	0.135295	-1.78934	1
TCGA-AA-3662	6.13333	0	3.82792	4.61089	0.451871	3.53591	0.0308998	16.2668	291.166	66.4075	3.9327	0.61977	7.28956	8.58373	0.161424	-0.820952	2
TCGA-AA-3663	7.06667	0	1.83259	0.594905	0.666331	6.28378	0.0115911	2.22361	639.385	72.3755	1.03161	0.966364	14.3466	11.1508	0	-1.34186	1
TCGA-AA-3664	54.7667	0	1.40666	1.11623	0.740277	11.6306	0.0163114	13.4189	278.475	68.366	3.96729	1.60823	67.2739	6.40615	0	-1.88745	1
TCGA-AA-3666	2.03333	1	4.55878	0.569048	1.18878	11.7526	0	20.1443	355.925	117.168	5.60993	0.831926	32.6107	10.4803	0.0355426	-2.11358	1
TCGA-AA-3667	14.2	0	2.20115	0.611335	1.89203	2.02995	0.0178668	3.15651	271.186	43.6082	0.679761	0.673549	13.0051	12.3226	0.0509118	-1.07641	2
TCGA-AA-3672	0.933333	0	0.828009	2.29967	1.61228	3.4983	0	7.0421	356.205	42.3917	10.3718	3.29938	75.3381	31.2181	0.410391	-1.3202	1
TCGA-AA-3673	50.7333	0	11.0805	5.14426	3.84037	4.98843	0.0718467	2.73521	417.299	78.4211	1.72469	0.740785	5.01449	14.9552	0.204728	-2.10842	1
TCGA-AA-3675	47.7	0	4.74357	0.570739	1.37526	12.1959	0	9.56999	629.552	97.0749	1.03126	0.296272	5.28755	5.95759	0.0118827	-1.91392	1
TCGA-AA-3678	47.6667	0	6.78124	1.68661	3.39295	18.0565	0.00821547	4.04638	403.343	75.8014	7.4346	1.2031	60.0872	10.4104	0.561843	-2.77857	1
TCGA-AA-3679	15.2333	0	10.4755	1.97249	1.19913	10.0504	0	13.7337	305.534	46.2513	1.89952	0.814958	12.8453	14.6139	0.205335	-1.30742	1
TCGA-AA-3680	11.1667	1	7.10413	8.1428	1.28776	10.3949	0.041189	8.74688	275.613	72.4118	2.74238	1.03517	21.954	25.5144	0.430352	-1.23471	2
TCGA-AA-3681	6.06667	0	6.37194	2.53915	1.22469	11.3518	0.0269851	17.625	406.218	115.947	8.19505	1.66288	83.6365	12.7953	0.230683	-2.76454	1
TCGA-AA-3685	37.5667	0	16.975	12.0068	1.56849	14.4709	0.0409268	4.98263	648.665	75.242	18.0241	1.28573	14.2823	9.55832	0.0518318	-2.15527	1
TCGA-AA-3688	19.2667	0	9.46936	1.26441	1.55635	11.2056	0.0177377	7.51771	340.454	66.0065	1.28944	0.642962	3.41597	10.4616	0.12636	-1.56517	1
TCGA-AA-3692	36.5	1	11.8909	4.51188	1.86322	10.042	0	8.38403	453.614	76.8246	0.919887	1.19447	6.33516	14.8116	0.743749	-1.6291	1
TCGA-AA-3696	5.1	1	5.32651	0.336218	0.445957	2.25208	0	13.1515	288.61	120.696	2.72377	0.427424	3.75347	20.0893	0	-1.37691	1
TCGA-AA-3697	86.2333	0	5.34081	1.79561	1.57398	8.6083	0.020535	8.36736	328.202	71.379	1.56255	1.19097	18.5133	7.73709	0.0780197	-1.59224	1
TCGA-AA-3710	27.3667	0	6.47316	2.10229	2.15385	9.40027	0.025424	6.07959	564.454	88.5273	79.0235	7.22518	59.6855	40.0099	0.289785	-1.55698	1
TCGA-AA-3713	19.3	0	6.79687	2.11426	1.16847	7.86338	0.0573774	5.08022	352.06	87.6993	7.13067	1.76626	19.4257	24.3464	0.0377303	-1.46587	1
TCGA-AA-3715	19.3	1	0.720491	6.25329	4.24669	0.229122	0.043862	16.4374	297.614	53.9027	9.33718	6.57169	2.94755	128.428	0.124985	0.559226	2
TCGA-AA-3811	10.2	1	10.6925	1.80763	0.685036	6.10945	0.0566032	14.7475	352.395	59.5797	10.8292	2.38006	2.67866	22.8346	0.0322584	-0.893227	2
TCGA-AA-3812	35.5333	0	3.56866	3.56811	2.62929	3.50673	0	15.6629	261.116	26.0164	0.47232	0.529204	2.02857	31.68	0.0990505	-0.647667	2
TCGA-AA-3815	33.5	0	3.33947	12.7698	4.279	9.7425	0.0589276	5.82577	428.543	70.6108	30.923	6.73276	88.9994	26.4334	0.134332	-2.35276	1
TCGA-AA-3818	1	1	3.42984	0.583215	1.09589	1.24375	0.017045	14.2049	348.91	75.431	1.95706	0.939137	9.77539	8.30371	0.121425	-1.1588	2
TCGA-AA-3819	25.3667	0	8.44206	2.76127	3.09708	9.02738	0.0169896	5.89695	402.541	84.2414	0.934951	0.468042	8.64396	10.3226	0.0484121	-2.16345	1
TCGA-AA-3821	1.03333	0	2.53253	0	0.347569	4.06236	0	2.74052	276.267	67.6325	1.47876	1.15717	1.62948	27.0219	0.0689138	-0.633308	2
TCGA-AA-3831	18.2333	0	7.02268	1.69381	2.15134	28.6945	0.00900055	2.79475	478.742	86.2601	1.67549	1.18757	48.7631	23.919	1.51319	-2.21949	1
TCGA-AA-3833	16.1667	0	4.90985	4.43825	1.51864	9.29089	0.0789551	76.9706	538.365	65.3161	2.29892	1.79897	3.68616	64.9351	0.224984	-0.0081058	2
TCGA-AA-3837	39.5333	0	4.80651	6.67467	1.95382	9.32915	0.04036	7.5625	337.201	80.1389	2.13878	0.994829	8.43643	16.6243	0.115007	-1.4212	1
TCGA-AA-3841	37.4667	0	2.00146	6.31676	2.98274	2.99435	0.0886143	5.45567	289.912	34.7112	1.80612	1.18849	14.2448	24.3132	0.063127	-0.931415	2
TCGA-AA-3842	37.5333	0	2.65689	0.276716	1.63942	5.59225	0	18.271	512.048	94.4933	1.99998	1.0788	9.98843	22.5544	0	-1.43702	1
TCGA-AA-3844	15.1333	0	4.25657	1.6718	2.39169	18.961	0	4.89521	367.092	133.728	6.21695	1.24482	25.5291	7.70818	0.0298343	-2.67887	1
TCGA-AA-3846	17.2667	0	3.3907	0.565029	3.39751	18.9775	0.011009	17.8189	356.013	73.1148	2.93194	0.830041	11.9966	8.78297	0.125481	-1.99766	1
TCGA-AA-3848	10.2	1	3.00294	0.975981	1.17685	1.90483	0	9.68988	325.036	42.9658	0.486236	0.947471	3.91253	10.4751	0.177337	-0.763138	2
TCGA-AA-3851	33.5333	0	5.49621	6.0699	2.02472	16.3395	0	17.7344	356.967	44.0228	3.80901	1.11545	6.61976	34.6255	1.6216	-0.500965	2
TCGA-AA-3854	36.5333	0	2.18632	1.13853	1.15777	23.0578	0	15.6614	373.411	51.8336	1.00599	0.361845	65.3434	10.3021	0.0237041	-2.1073	1
TCGA-AA-3855	32.5	0	14.5748	1.15957	0.90884	12.7007	0.00924255	5.31095	330.687	73.4081	2.72523	1.36691	13.7003	18.7315	0.0526736	-1.78479	1
TCGA-AA-3856	1	0	13.4515	8.87976	4.77224	13.5837	0.0403398	27.6289	296.963	59.4439	8.25485	2.42149	7.85864	13.1492	0.137939	-2.0978	1
TCGA-AA-3858	31.5	0	14.2591	1.87719	1.65457	5.15853	0.0212371	6.82171	364.889	44.8127	2.38068	0.89298	35.536	21.5783	0.0907733	-1.82746	1
TCGA-AA-3860	31.5	0	8.34698	5.73461	2.55702	26.3938	0.0641869	31.7668	292.77	75.6278	5.61091	1.61316	36.3688	21.9589	0.304836	-1.99386	1
TCGA-AA-3861	30.4667	0	1.46231	3.98613	0.738208	13.5632	0	7.46068	383.614	88.8318	4.60552	1.05173	25.1329	7.59804	0.225485	-1.53476	1
TCGA-AA-3862	30.4667	0	6.21785	1.24537	1.21136	35.3209	0	24.9675	358.285	112.672	12.2848	1.54098	15.3706	11.6549	0.0829714	-2.16031	1
TCGA-AA-3864	53.7333	0	2.35289	1.05023	0.773901	5.94247	0	4.92971	614.777	99.8784	1.96021	1.0236	5.15665	12.2088	0.145772	-1.42965	1
TCGA-AA-3866	17.2667	0	8.41481	2.66404	9.44423	12.4474	0.0106171	6.76394	431.375	122.379	9.95421	2.15518	3.52608	28.1424	0.242029	-3.64049	1
TCGA-AA-3867	24.3667	0	8.58461	10.0924	1.56325	7.36395	0.0475103	6.2952	281.577	43.7121	0.548729	0.585538	0.945214	54.2224	0.0338454	-0.523546	2
TCGA-AA-3869	27.4	1	1.30584	2.85747	1.45774	3.69966	0.019272	9.93916	498.682	68.8492	5.054	1.4251	6.77878	13.4764	0.13729	-1.04143	2
TCGA-AA-3870	30.4	0	1.45238	7.83023	2.6437	2.22104	0.0104021	54.5191	362.174	45.4416	1.20141	1.46299	1.87633	59.9418	0.622459	0.158585	2
TCGA-AA-3875	18.3	0	13.4216	6.42977	3.71363	9.12809	0	6.97852	326.501	82.8065	3.91733	1.283	3.04386	12.2847	0.366017	-2.19132	1
TCGA-AA-3877	31.4333	0	10.3367	1.01677	0.793313	14.3505	0	4.92235	504.055	68.0308	5.24434	1.93127	56.1651	30.9576	0.0896571	-2.03686	1
TCGA-AA-3930	2.03333	1	1.6411	3.62944	1.4778	9.2199	0	84.6003	577.236	104.055	2.85581	1.28763	1.6647	17.8844	0.295229	-0.838825	2
TCGA-AA-3939	13.1667	0	2.72869	1.48864	1.22061	8.56511	0.0118655	8.68151	402.057	68.1685	1.25757	0.774189	4.72127	10.1158	0.33811	-1.11947	2
TCGA-AA-3941	24.3333	0	6.72201	1.91808	0.898926	1.77893	0.0112116	4.00148	250.031	82.9298	0.822641	2.58471	6.06705	10.7243	0	-1.21618	2
TCGA-AA-3947	33.4667	0	2.1168	1.02245	1.25446	4.45602	0	1.59977	1032.42	91.0283	3.98928	0.454934	2.63959	3.95627	0	-1.79553	1
TCGA-AA-3949	26.3667	0	12.4654	9.83955	3.21444	12.878	0.143785	3.19311	698.806	73.6062	34.2988	5.39728	26.1055	28.2898	0.227621	-1.83243	1
TCGA-AA-3950	24.3333	0	5.85915	1.85568	1.74189	1.36067	0.0500622	7.30336	480.248	86.482	3.89436	2.19575	0.995984	24.3028	0.178316	-1.17539	2
TCGA-AA-3952	2.03333	1	3.36569	0.256804	0.163499	9.66811	0	3.40732	191.529	77.4209	0.88112	0.548466	0.267578	30.6023	0.0256639	-0.75506	2
TCGA-AA-3955	21.2667	0	8.75257	0.513569	0.817432	4.71901	0	9.4819	518.74	84.0474	1.42763	0.348205	6.57746	11.3379	0.342159	-1.50917	1
TCGA-AA-3956	34.5	0	10.994	2.54452	4.49228	13.6833	0.0153861	7.9076	273.124	69.6536	1.10804	1.00389	25.7128	14.3594	0	-2.65769	1
TCGA-AA-3966	2.03333	0	19.5319	3.85306	21.3168	5.60759	0.00889019	10.3756	388.156	52.725	13.8435	3.55769	4.05621	48.6505	0.0253327	-5.88446	1
TCGA-AA-3968	22.3	0	22.0186	3.96003	4.08149	10.1909	0.0227677	13.6922	223.175	59.9759	3.15551	1.74962	13.5888	21.7002	0.291946	-2.42305	1
TCGA-AA-3970	36.5333	0	11.5439	2.55034	1.97166	28.2713	0.0511105	5.29009	320.72	68.8087	1.92719	1.76004	12.5275	13.0616	0.03641	-2.08706	1
TCGA-AA-3971	16.3	0	16.1504	3.56647	3.5297	13.9943	0.0481076	5.34415	316.373	56.5778	2.72911	1.76126	5.32147	15.5364	0.308438	-2.0867	1
TCGA-AA-3972	51.7	0	4.97053	0.390705	1.50286	4.38412	0	13.3062	361.113	80.1702	0.543045	0.281458	3.7923	9.07858	0	-1.4469	1
TCGA-AA-3973	13.2333	0	1.98358	2.0987	0.782915	1.28411	0.0345017	9.46119	340.035	65.0637	1.06262	0.516928	0.268463	12.8263	0	-0.780098	2
TCGA-AA-3975	34.5333	0	9.11649	2.88618	3.09736	6.51174	0.0115024	22.107	282.88	56.2453	2.06307	1.18412	6.37091	17.3931	0.0655528	-1.5323	1
TCGA-AA-3976	26.3667	0	8.19928	1.23762	0.952112	9.79914	0	6.73879	428.342	121.1	1.20905	1.00695	3.24689	11.7606	0	-1.93557	1
TCGA-AA-3977	25.3667	0	7.78968	0.994697	0.791615	11.9161	0	5.29157	460.496	97.1997	22.8712	2.94003	6.47768	15.2762	0.372772	-1.40168	1
TCGA-AA-3979	24.3333	0	5.89506	0.58059	0.292634	6.67104	0	28.2335	398.75	97.8578	0.733188	0.487137	27.5575	4.2214	0	-1.70588	1
TCGA-AA-3980	27.4	0	6.40879	1.05392	1.86387	20.8967	0.0102672	5.71653	387.013	74.7573	3.83651	4.60002	26.5382	11.507	0	-1.89402	1
TCGA-AA-3982	27.4	0	9.68808	4.32913	5.75978	7.30947	0.0934321	5.14788	335.268	73.6216	3.39602	2.54007	2.86259	20.3611	0.332796	-2.17419	1
TCGA-AA-3986	19.3333	0	16.1713	25.0215	6.27479	10.8562	0.159915	4.40545	258.942	60.7015	11.3262	3.75333	43.7667	24.8102	0.79744	-2.44048	1
TCGA-AA-3989	8.06667	1	4.22501	2.05653	0.898557	8.96531	0.0424263	4.06948	391.78	79.2858	4.9001	2.92198	8.14808	21.5539	0.302236	-0.988786	2
TCGA-AA-3994	27.4	0	3.15521	0.473682	0.89531	0.67118	0	6.52204	380.413	75.6766	1.31205	0.662395	14.6744	19.3232	0	-1.16951	2
TCGA-AA-A004	14.1333	0	1.99213	5.38723	2.00848	4.32621	0.102127	3.87281	98.7365	24.6694	0.936693	2.22117	80.135	30.3967	0	-1.36842	1
TCGA-AA-A00A	38.5667	0	1.97578	1.69293	2.09063	6.43687	0.0102367	25.995	368.848	94.8803	19.5568	2.18186	19.3123	17.0901	0	-1.4433	1
TCGA-AA-A00D	19.2667	0	3.61068	10.4402	3.97214	5.16701	0.0361332	17.0015	368.178	84.9677	23.354	4.40083	140.413	30.261	0.0343208	-3.19179	1
TCGA-AA-A00E	30.4333	0	2.67115	12.9827	1.23001	3.18542	0.0325228	11.6656	375.621	91.8156	3.93304	2.16917	42.1006	68.0042	0.185348	-0.807867	2
TCGA-AA-A00F	34.5	0	3.56895	2.98824	2.01079	10.5901	0.0127806	14.5511	223.498	47.6552	2.34442	0.722709	6.56353	22.0367	0	-1.00946	2
TCGA-AA-A00J	18.3	0	1.16772	0.311842	0.612164	1.1783	0	5.62084	220.304	117.229	0.757887	0.935586	2.97074	16.6872	0.0623282	-1.17883	2
TCGA-AA-A00K	18.3	0	0.799449	1.11017	1.42055	4.94629	0	2.98359	280.873	78.4459	1.04253	1.6936	39.0039	12.6149	0.978936	-1.32603	1
TCGA-AA-A00L	38.5667	0	1.93842	0.459581	1.07984	2.41311	0	6.38953	239.276	84.6968	0.500593	0.417323	4.08011	6.72723	0.0328061	-1.21705	2
TCGA-AA-A00N	4.06667	1	5.25475	0.429244	1.30949	2.83833	0	25.0511	263.709	74.822	3.68194	1.36421	13.564	21.6305	0.822188	-0.857352	2
TCGA-AA-A00O	27.4	0	10.4796	0.981734	0.842577	0.704209	0.0101266	6.01774	264.285	51.1705	1.80255	0.49922	1.20344	20.1213	0	-0.997525	2
TCGA-AA-A00Q	42.6	0	4.29957	2.55887	0.921246	2.11373	0	15.9958	261.698	64.6267	6.30027	0.929432	3.18541	13.7865	0.182659	-0.802726	2
TCGA-AA-A00R	1	0	4.20463	8.92608	7.78023	3.37734	0.0235374	6.3635	516.599	88.7083	122.86	13.5828	41.8201	66.9796	0.13414	-1.48426	1
TCGA-AA-A00U	17.2667	0	1.0952	0.253478	0.924582	2.37266	0	44.9946	374.734	125.018	1.79679	0.870047	12.9934	8.43953	0.0633289	-1.38415	1
TCGA-AA-A00W	15.2	0	0.36794	2.17153	2.37202	7.84318	0.0111997	6.57549	297.838	96.3063	1.14135	1.03929	18.3126	4.1074	0	-1.85793	1
TCGA-AA-A00Z	22.3	0	3.32179	1.59677	1.88261	9.86268	0.0311113	3.14609	325.545	86.912	3.62144	0.781895	28.6756	10.8989	0.177304	-1.86669	1
TCGA-AA-A010	35.4667	0	0.653038	1.45097	0.529253	5.01526	0	37.1185	234.072	136.387	30.2508	1.47566	14.2748	13.4484	0.815647	-0.978762	2
TCGA-AA-A017	15.2333	0	6.19648	0.813976	2.52947	2.35665	0	16.9204	202.075	64.2121	1.96717	0.768696	2.80184	14.5237	0	-1.33344	1
TCGA-AA-A01C	15.2333	0	3.91863	0.253103	0.469998	2.6517	0	6.61344	142.314	65.2155	6.72422	1.15834	2.82559	28.91	0	-0.577161	2
TCGA-AA-A01D	11.1333	1	8.35256	5.93692	3.2082	2.54918	0	26.4053	273.11	53.8608	2.59342	2.8233	2.51613	31.7906	0.109872	-1.01396	2
TCGA-AA-A01F	32.4667	0	0.388993	0.270092	0.358248	7.02785	0	28.314	222.889	80.2938	1.52843	0.206016	81.4118	3.37023	0	-2.0143	1
TCGA-AA-A01G	12.1667	0	0.956412	0.332036	0.546108	3.28478	0	3.47037	392.548	95.4315	0.474686	0.641603	5.46133	6.94778	0	-1.27414	1
TCGA-AA-A01I	31.4333	0	5.35234	0.405417	0.776739	1.9574	0	5.17333	353.54	119.87	3.17703	0.778819	2.44739	3.10232	0.0225087	-1.69789	1
TCGA-AA-A01K	31.4333	0	2.92072	2.8784	2.01307	3.73023	0	7.86094	330.641	99.1136	3.36684	1.23083	15.7261	30.5796	0.0653762	-1.45012	1
TCGA-AA-A01P	38.6	1	2.23106	5.47721	1.64378	29.2571	0.0291048	11.9112	372.085	79.6961	428.322	6.8364	32.4158	47.0635	0.304094	0.460558	2
TCGA-AA-A01Q	1.03333	0	0.650795	1.04278	1.05118	6.34008	0.0121905	2.58877	270.024	75.868	2.00427	2.66898	10.1151	8.19082	0	-1.08691	2
TCGA-AA-A01R	35.5	0	0.160575	5.1287	4.98369	2.5947	0.0586529	12.7521	264.813	62.7163	18.1841	10.0634	44.1657	17.0826	0.30641	-1.41086	1
TCGA-AA-A01S	1.03333	0	0.871448	0	0.145922	1.89895	0	0.740171	245.196	95.3948	0.170386	0.0839147	1.1463	4.2767	0.412288	-0.982995	2
TCGA-AA-A01T	33.5	0	0	1.34968	0.755862	2.96199	0.0131485	9.36213	87.4937	51.3325	2.6799	0.991353	19.8249	17.1652	1.08654	-0.344152	2
TCGA-AA-A01V	1.03333	0	0.119979	1.66612	0.898701	7.43053	0.00973875	2.05074	284.446	76.4409	1.36299	1.27085	134.82	8.00945	0.111003	-2.90701	1
TCGA-AA-A01X	26.3667	0	1.88921	8.17914	0.982528	2.10274	0.0902049	22.0856	285.435	77.3484	0.441249	0.667035	0.813561	11.27	0.025704	-0.710372	2
TCGA-AA-A01Z	37.5333	0	1.58056	0.354012	0.262953	1.4106	0	27.6286	223.821	110.988	0.168701	0.270027	19.563	10.3639	0	-1.27819	1
TCGA-AA-A024	39.6	1	0.389949	0.473824	0.25139	9.55628	0	27.5999	182.405	48.897	0.790287	0.430255	8.32493	9.66451	0.101468	-0.535737	2
TCGA-AA-A029	52.7	0	0.296104	0.411192	0.436321	3.72534	0	12.5457	395.17	82.9003	0.367406	0.548873	61.474	9.94109	0.102732	-1.7806	1
TCGA-AA-A02E	3	1	0.959571	0.126908	0.824814	6.95308	0	17.5333	219.147	54.6066	1.01299	0.596936	22.5385	11.8463	0	-1.00594	2
TCGA-AA-A02F	40.5333	0	5.46637	0.180738	0.15982	2.42127	0	73.3935	179.966	123.832	0.488066	0.183814	0.829509	8.94878	0.0301037	-0.967299	2
TCGA-AA-A02H	2.03333	1	3.35039	1.55087	0.257132	18.0793	0	16.6218	183.68	71.9057	2.21715	0.394314	3.39057	12.467	0	-1.03031	2
TCGA-AA-A02J	5.1	1	0.74495	0.155174	0.301871	2.5674	0	4.51592	302.722	92.0285	0.246489	0.197268	10.5095	3.67395	1.16306	-0.89995	2
TCGA-AA-A02K	14.2	1	1.8232	0.192901	0.537312	5.05247	0	36.6486	256.796	132.123	0.235559	2.13963	2.01443	7.03596	0.361458	-1.13858	2
TCGA-AA-A02O	0.933333	0	1.15371	0.750997	1.39456	1.03187	0	4.93517	248.845	48.5472	0.75155	0.661939	56.5266	12.1943	0	-1.57414	1
TCGA-AA-A02R	22.3333	1	0.686281	3.25148	1.79945	0.0866551	0.0196609	8.75383	342.828	111.468	128.378	9.74938	9.8153	78.037	0.196084	0.378918	2
TCGA-AA-A02W	41.5667	0	1.6943	1.01599	1.04971	2.71849	0.0187537	31.5925	286.283	68.5718	1.98762	0.571025	2.79579	10.368	0.106878	-0.758932	2
TCGA-AA-A02Y	40.5333	0	0.184147	0.302214	0.518027	2.78693	0	3.25907	235.361	95.6307	22.439	1.82641	49.6087	1.87995	0.0232323	-1.68561	1
TCGA-AA-A03F	18.3	1	0	1.87421	1.98875	13.1978	0	7.03792	166.896	47.3739	0.645045	1.48252	61.1038	12.4678	0.936503	-1.51258	1
TCGA-AA-A03J	41.5333	0	3.89385	1.96629	2.44506	2.73335	0.010775	7.59518	233.59	59.2201	6.19309	2.93712	30.2286	19.0356	0.0307035	-1.39961	1
TCGA-AD-5900	12.3333	0	1.61183	4.66575	1.48025	1.00168	0.038697	2.80171	322.085	78.8064	24.2999	2.27639	9.70188	20.7733	0.393814	-0.781546	2
TCGA-AD-6548	21.6667	0	4.16253	5.68201	1.60519	3.55714	0.0043133	5.31109	394.999	96.9731	16.8148	1.45718	14.6911	10.3411	0.0860357	-1.56244	1
TCGA-AD-6888	15.7333	1	0.242888	0.0674585	0.572649	4.01263	0	5.42518	404.329	69.6517	0.578641	0.28586	13.7147	1.41371	0.0224717	-1.20717	2
TCGA-AD-6889	84.4	1	0.208413	0.31836	0.545113	11.4974	0	8.50425	376.807	86.2214	0.565471	0.654913	29.806	11.0981	0	-1.54041	1
TCGA-AD-6890	24.8667	0	3.68625	2.26275	1.45636	2.56112	0	23.9353	312.503	89.4088	2.03284	1.22607	50.7011	8.51848	1.316	-1.52649	1
TCGA-AD-6895	25.4333	0	1.92952	5.62395	2.09336	2.65501	0.0361431	2.76423	486.41	66.7866	11.2534	3.06196	13.0938	20.8154	0.0294259	-1.08536	2
TCGA-AD-6899	5.86667	1	12.1214	8.28311	0.966118	8.91718	0.0739874	25.4476	343.812	107.051	18.2176	2.62546	26.6422	15.2777	1.56457	-1.27938	1
TCGA-AD-6901	22.7333	1	0.465126	11.6586	0.873862	1.52536	0.0113264	8.09502	231.265	37.5637	6.85629	1.9707	5.00549	13.8487	0.209785	-0.194063	2
TCGA-AD-6963	27.8	0	7.8873	1.45604	1.36631	1.90729	0.0190541	3.8355	344.17	66.8711	11.9665	1.74603	11.1601	6.60201	0.0217179	-1.40575	1
TCGA-AD-6964	11.0333	1	2.7697	14.7011	1.21304	1.82029	0.0899274	7.55586	453.005	64.4753	17.5142	6.72589	18.869	21.9252	0.36302	-0.364855	2
TCGA-AD-6965	26.8333	0	1.17819	0.886236	0.325522	1.0889	0.0298858	18.3996	363.747	64.1355	0.755317	0.476657	2.37831	8.13848	0.902698	-0.407053	2
TCGA-AD-A5EK	16.6667	0	2.19978	0.0925692	0.484993	0.417344	0.00405813	6.55389	293.186	95.9786	0.192994	0.311853	7.44065	6.03088	0	-1.26362	1
TCGA-AF-2687	47.5667	0	10.308	6.34505	1.58894	0.340007	0.00445055	11.2858	268.131	56.347	28.6281	1.92945	2.46505	26.0969	0.697506	-0.652453	2
TCGA-AF-2690	17.4667	1	5.9647	77.4295	6.52511	1.32169	0.0539771	10.6744	271.296	47.3301	4.78065	2.46173	6.22194	28.6593	5.3833	0.807118	2
TCGA-AF-2691	43.6333	0	5.78049	7.8011	2.45936	10.3789	0.0297384	12.7012	230.071	59.3629	2.66693	1.09234	12.5691	17.1055	0.706167	-1.17511	2
TCGA-AF-2692	13.7333	0	13.3768	1.7779	2.47203	3.01144	0.043002	59.8177	297.218	81.5247	1.24165	1.18465	4.35746	10.8423	1.28662	-1.1713	2
TCGA-AF-2693	38.5	0	5.76716	4.66527	2.29642	15.0994	0.0318142	4.46078	314.88	79.3922	3.63121	0.63262	23.49	8.96837	0.103606	-2.01918	1
TCGA-AF-3400	34.9667	0	19.7406	0.683908	7.77108	0.45027	0.00999392	12.7517	329.013	66.2801	5.22814	0.796979	3.69025	42.218	0.113911	-2.92525	1
TCGA-AF-3911	38.2667	0	6.89699	1.75076	0.77042	6.02802	0	17.8925	311.967	51.7039	1.36434	0.72793	6.7603	9.89993	0.0205839	-1.03152	2
TCGA-AF-3913	10.5333	1	4.85421	0.485832	1.25659	1.1369	0.0106492	32.4205	360.851	78.591	0.535387	0.185287	1.07345	18.7113	0.030345	-0.998013	2
TCGA-AF-4110	30.4	0	34.5295	9.52115	2.05585	13.6737	0.0215709	9.70048	269.593	46.1627	4.84204	1.26356	32.5331	15.4617	0.0983465	-2.85863	1
TCGA-AF-5654	17.0667	1	2.61273	0.640277	1.12425	2.49261	0	3.01495	208.414	115.699	1.52559	0.387602	20.2297	7.14073	0.0457046	-1.78977	1
TCGA-AF-6136	24.7	0	5.80876	9.22473	0.921786	16.0709	0.0362692	35.6369	247.629	70.8797	1.13349	0.767785	12.1378	4.93344	0.0413399	-1.20177	2
TCGA-AF-6655	20.3	0	33.373	0.610266	1.30464	2.76831	0	14.0531	315.857	115.728	1.17182	0.739303	8.5161	13.2314	0.0717498	-2.98738	1
TCGA-AF-6672	24.9333	0	2.49854	7.10613	1.51339	8.46889	0.076053	15.0962	188.898	44.9154	0.874413	0.475017	22.2476	4.6593	0.383418	-0.984013	2
TCGA-AF-A56K	87.8333	0	17.369	0.529524	1.8191	3.95616	0	15.8329	218.537	40.4816	3.34351	0.727022	3.57646	18.5834	0.0793776	-1.43934	1
TCGA-AF-A56L	66.9	0	2.89696	3.42283	1.44455	0.885626	0.0155899	2.75425	363.547	84.1421	2.23484	0.536853	1.89818	10.5922	0.0666356	-1.24731	1
TCGA-AF-A56N	12	0	5.9881	0.602938	1.93268	1.81221	0.0088107	12.5077	175.512	94.1123	0.760213	0.434348	14.411	12.3282	0.125531	-1.65576	1
TCGA-AG-3574	36.5333	1	2.8623	1.14276	0.777641	4.21552	0	2.06786	272.777	74.8785	0.816855	0.492672	2.16323	10.158	0.0744796	-1.07275	2
TCGA-AG-3575	12.1667	0	7.43705	0.798823	2.37642	6.09553	0	35.1392	710.946	33.0527	18.4762	0.638326	0.414045	37.119	0.028511	-0.858754	2
TCGA-AG-3578	32.4667	0	3.31648	0.657931	1.17414	9.70773	0	17.3505	307.481	41.6318	1.48215	0.775578	18.9189	9.74544	0	-1.12096	2
TCGA-AG-3580	8.13333	0	3.92314	1.26233	2.74945	7.50835	0.0116504	7.63011	468.097	97.5519	12.126	1.5203	43.2168	11.989	0.132792	-2.36188	1
TCGA-AG-3581	7.16667	0	11.0499	4.40119	2.38241	20.338	0.0312881	16.3409	257.985	65.4231	1.2329	0.72585	18.3478	16.27	0.0297186	-1.9904	1
TCGA-AG-3582	36.5333	1	3.36556	0.545262	0.805885	7.3849	0.0273185	2.92505	372.918	93.8626	5.47519	0.613955	23.3777	15.9441	0.155689	-1.54972	1
TCGA-AG-3583	20.3333	1	5.73582	1.19207	0.991812	12.6473	0.0285049	7.71497	609.081	73.3213	1.05868	0.867934	3.63954	6.68322	0.0812251	-1.52298	1
TCGA-AG-3584	24.3333	1	4.2679	3.56754	2.77812	5.58373	0	7.76067	410.996	65.1396	2.93401	1.72634	5.82421	20.2559	0.086256	-1.38181	1
TCGA-AG-3586	1.03333	0	4.24059	1.17776	1.94403	3.52868	0.0114737	19.82	468.317	85.2968	2.10469	0.931622	16.204	11.0692	1.24239	-1.26964	1
TCGA-AG-3587	46.6667	0	5.18163	1.23561	1.48465	1.2733	0.0127453	14.8294	320.12	79.5232	1.905	1.23815	12.6446	14.0053	0.435817	-1.20787	2
TCGA-AG-3591	34.5	0	6.44098	0.862113	0.6861	20.0725	0.00472426	2.82425	294.222	50.2908	0.731795	0.321944	4.39116	3.55567	0.0673093	-1.37925	1
TCGA-AG-3592	34.5	0	4.59258	1.71156	2.4756	5.3473	0.010719	4.7821	432.151	89.0434	4.81609	1.21744	30.0337	8.16044	0.0407252	-2.13778	1
TCGA-AG-3593	34.5	0	4.29745	2.11358	3.23219	9.5877	0.0218016	3.13191	390.177	94.7425	2.85869	1.09058	4.61502	13.3359	0.124248	-1.96613	1
TCGA-AG-3594	2.03333	1	4.34774	1.8673	1.05676	12.6574	0.0218294	11.745	263.209	48.6888	277.513	4.92176	53.6557	15.668	0	-0.388812	2
TCGA-AG-3598	50.7333	0	7.58105	1.61466	0.428335	11.2259	0.0113256	3.03164	593.326	89.7308	24.7302	2.01983	4.71074	9.76398	0.161363	-1.44089	1
TCGA-AG-3599	12.2	0	10.3962	3.19078	1.84553	4.86929	0.00917248	16.0903	417.681	72.0731	4.37467	2.32741	26.9593	12.5645	0.418194	-1.69754	1
TCGA-AG-3600	6.13333	0	1.32653	1.16668	1.07509	2.74201	0	22.7891	546.438	147.763	1.62402	1.98275	6.87788	13.497	0.245459	-1.61892	1
TCGA-AG-3605	1	0	9.98163	1.11595	0.54533	7.29334	0	4.3927	409.522	42.332	1.0216	0.373334	18.2829	9.59801	0.146741	-1.36378	1
TCGA-AG-3608	16.1667	0	14.3836	3.85257	3.82072	12.0833	0.0415735	5.00778	463.664	79.2236	3.07867	1.56725	8.83345	14.9196	0.0296161	-2.49304	1
TCGA-AG-3609	20.2667	0	8.24899	0.729986	2.87495	1.25376	0	14.2331	309.149	69.6383	1.77948	2.32716	13.8436	31.1937	0.112233	-1.44288	1
TCGA-AG-3611	14.1333	0	4.17187	1.04699	0.481424	20.6076	0.0122397	2.57738	167.177	31.2438	0.681878	1.84567	11.2209	6.1135	0.0348773	-0.95802	2
TCGA-AG-3612	20.2667	0	23.4137	3.95927	3.1191	1.88548	0.052597	29.3034	432.249	79.3307	3.21606	0.854136	2.66766	25.7529	0.0899256	-2.17482	1
TCGA-AG-3725	21.2667	0	0.692306	1.84688	0.644299	9.72898	0.00443643	24.3684	256.671	78.1555	1.97724	1.13856	61.9203	2.61052	0.0379251	-1.79963	1
TCGA-AG-3726	8.1	0	1.99309	0.461291	2.98278	1.03986	0.0101112	4.5651	260.114	38.0698	0.384692	1.08489	31.832	19.565	0.230497	-1.35461	1
TCGA-AG-3727	1	0	1.74419	0.712385	0.850412	2.54494	0.0499683	3.74514	177.986	35.5112	0.186714	0.579606	50.8324	19.1631	0.284771	-1.0464	2
TCGA-AG-3728	30.4	0	18.9763	29.5169	3.96073	9.54825	0.0965213	7.47116	192.774	24.5305	3.50831	1.88932	23.3251	38.6509	0.1719	-1.4532	1
TCGA-AG-3731	37.5333	0	22.3147	19.0429	1.52206	5.02911	0.0823975	12.5372	374.947	82.7326	13.4942	3.20057	7.56031	21.6076	0.395441	-1.52617	1
TCGA-AG-3732	33.4333	0	6.81848	120.137	3.78226	21.9261	0.335915	25.3225	119.578	39.8773	3.07116	2.01084	17.8875	6.8886	0.888824	0.371962	2
TCGA-AG-3742	1	0	7.13297	0.24086	0.766739	1.37031	0	18.6074	287.201	121.808	0.803457	0.459297	2.78975	8.30839	0	-1.6345	1
TCGA-AG-3878	1	0	7.40104	16.0891	3.14039	4.58395	0.150973	3.68764	186.761	25.8816	1.82061	3.09197	46.5057	42.7785	0.295762	-0.974661	2
TCGA-AG-3881	19.3	0	15.5991	4.53063	1.25822	0.23101	0	19.1619	273.413	29.7426	1.66988	1.15193	2.47627	45.8656	0.530592	-0.488226	2
TCGA-AG-3882	20.2667	0	9.4625	7.65794	3.78595	2.15224	0.122078	4.54768	202.137	22.7712	5.49472	4.62427	9.32636	39.2792	0.0869661	-0.766604	2
TCGA-AG-3883	1.03333	0	25.3892	1.06571	2.52083	2.76081	0.0467196	10.0881	346.59	23.8634	0.740623	1.26449	2.31338	55.0888	0	-1.38325	1
TCGA-AG-3885	18.2	0	4.66887	6.7717	1.98749	9.23012	0.0884275	14.9686	229.393	61.3706	0.6351	1.53857	44.5545	16.8028	0.143986	-1.56359	1
TCGA-AG-3887	37.4667	0	3.82496	1.12218	0.912912	3.00666	0.0393559	10.5816	448.738	86.4773	3.1551	1.76897	51.4333	13.5538	0.149527	-1.78715	1
TCGA-AG-3890	17.2667	0	6.50428	3.28448	4.16047	14.9067	0.0863928	40.7011	233.218	65.3454	2.34779	2.00422	5.43898	23.1126	0.164119	-1.48824	1
TCGA-AG-3892	13.2	0	6.39596	5.76661	2.07484	15.1067	0.0116231	6.69959	519.214	60.7702	45.6741	2.61217	25.2329	14.1399	0.596163	-1.43896	1
TCGA-AG-3893	35.5	0	6.0806	0.875671	0.696889	11.9029	0	20.3951	173.572	49.5101	4.60513	0.683831	3.29352	29.3129	0.250031	-0.606158	2
TCGA-AG-3894	14.2	0	11.174	0.515088	0.922332	1.34912	0.0225809	8.01898	397.727	65.0227	1.01253	0.278297	2.19232	36.4935	0.160862	-1.0184	2
TCGA-AG-3896	1.03333	0	9.89431	3.68152	2.19741	11.4944	0.0115281	2.77727	361.076	65.4776	2.193	0.718746	3.73078	19.9403	0.0656992	-1.65304	1
TCGA-AG-3898	48.7	0	7.10105	0.854624	2.44153	2.08883	0	4.79327	423.284	74.7012	13.471	0.702019	1.17426	19.0249	0.0656981	-1.51265	1
TCGA-AG-3901	25.3667	0	45.8354	6.69314	5.4833	7.79892	0	30.2055	401.379	80.3263	14.4155	1.4515	11.3546	46.766	0.918075	-3.43406	1
TCGA-AG-3902	32.4667	0	14.5522	7.29411	5.20221	8.4887	0.0384418	23.661	382.167	76.933	24.7447	4.30196	62.1478	15.7002	0.149373	-3.00204	1
TCGA-AG-3909	20.2667	0	4.47691	7.01915	0.922147	7.99103	0.0117223	33.5121	320.209	60.5458	1.05126	0.560889	3.2588	15.6242	0.0668061	-0.753628	2
TCGA-AG-3999	28.4333	0	2.55344	1.2621	1.45083	1.33156	0	11.9048	373.417	42.7759	0.902162	0.24449	0.436113	20.5222	0	-0.720369	2
TCGA-AG-4001	36.5333	0	4.24246	3.06353	1.87543	2.732	0	6.13913	311.852	57.9741	1.47393	1.01858	5.56856	36.4456	0.029438	-0.875413	2
TCGA-AG-4005	14.2333	0	4.00205	0.567097	1.50438	3.02912	0	48.6241	301.156	79.8539	0.526977	0.605584	1.6988	23.7736	0.0283366	-0.843212	2
TCGA-AG-4007	1.03333	0	6.97766	2.58392	1.54228	15.0778	0.0339828	7.2368	297.492	57.8837	1.55457	1.70813	4.83176	33.0949	0.193669	-1.02731	2
TCGA-AG-4008	17.2667	0	6.6711	1.49649	1.3611	7.60054	0.0374882	21.3408	321.544	63.4699	3.71851	0.579792	1.98887	28.3862	0.106823	-0.924394	2
TCGA-AG-4021	4.03333	1	2.3404	0.0902792	0.305351	3.0352	0.00395774	30.285	375.917	44.6779	0.397951	0.797646	9.53266	14.1735	0.0676659	-0.518752	2
TCGA-AG-4022	46.6667	0	8.76671	12.9168	4.19346	8.0311	0.0697646	13.9271	266.053	61.0446	5.34644	0.829463	4.72771	11.6472	0.357832	-1.67566	1
TCGA-AG-A002	21.2667	0	1.4831	0	0.273177	0.126332	0	3.84392	484.27	196.335	0.192787	0.486245	0.588495	7.60738	0	-2.13892	1
TCGA-AG-A008	14.1333	0	0	0.233198	0.324777	12.4361	0	7.84472	295.698	102.697	0.833463	0.548446	103.69	4.86842	0.29131	-2.67775	1
TCGA-AG-A00C	6.1	0	2.21218	3.52954	2.11536	2.11047	0.0229231	25.9964	279.559	84.4475	0.840984	0.681358	8.87784	4.67395	0.130639	-1.33105	1
TCGA-AG-A00H	26.3333	0	3.38539	0.509769	0.811383	3.26865	0	12.9389	232.966	83.5922	0.350893	0.475239	1.96022	21.8419	0.339627	-0.857196	2
TCGA-AG-A00Y	23.3333	0	3.02744	5.08921	2.42619	8.63942	0.0517346	9.39378	344.752	72.8817	5.67642	3.33802	37.7531	15.8936	0.257982	-1.60071	1
TCGA-AG-A011	37.5333	0	4.2132	3.03373	0.881428	9.72617	0.0506649	3.30008	312.762	121.569	0.602373	0.624416	14.7164	12.7397	0.216556	-1.73982	1
TCGA-AG-A014	16.1667	0	1.90494	0.208843	1.08956	0.310864	0	1.76452	356.278	73.1375	1.11133	0.318595	36.7596	7.90139	0	-1.63579	1
TCGA-AG-A015	36.5333	0	0.470175	0.290186	2.17469	4.57279	0.0254429	9.03534	292.992	72.4452	0.501286	0.221343	2.2812	6.33669	0	-1.31473	1
TCGA-AG-A016	9.2	0	0.158569	0.293601	0.1363	1.57582	0	9.89962	305.66	86.9824	0.0874454	0.130636	10.8983	8.87711	0.0366765	-1.01344	2
TCGA-AG-A01J	1.03333	0	0.470864	1.74367	1.09858	13.2768	0.0127401	14.3913	236.202	58.4356	0.519332	0.683475	24.9813	6.79927	1.77885	-0.744761	2
TCGA-AG-A01N	31.4333	0	3.06019	0.331138	0.4685	1.68724	0	1.15712	337.205	97.4082	0.276151	0.406934	4.83659	8.34339	0.66185	-1.12448	2
TCGA-AG-A020	1.03333	0	0.87152	0.252137	0.34781	2.14791	0	18.6837	326.693	95.4935	2.0306	0.538498	34.4157	4.12634	0.20158	-1.45282	1
TCGA-AG-A023	52.7	1	4.58572	12.1217	2.17832	7.48336	0.0587725	17.9522	229.826	59.1168	0.412606	1.051	15.528	21.4068	2.2888	-0.393585	2
TCGA-AG-A025	50.6667	0	1.62506	2.697	1.54772	3.38428	0	11.6261	220.263	67.2601	0.603271	1.03558	11.6134	14.2908	0.742573	-0.843747	2
TCGA-AG-A026	1.96667	1	3.70549	0.602159	0.188783	2.25646	0	4.65942	178.058	50.744	0.35217	0.417549	4.14547	9.81259	0.0547065	-0.690146	2
TCGA-AG-A02G	39.5	1	0.917169	1.39495	0.402228	2.97917	0	3.92866	167.838	36.5911	0.765908	1.18738	2.74219	5.87971	1.57588	0.00643332	2
TCGA-AG-A02N	62.8333	0	0.153611	0.284421	0.584743	4.57964	0	20.0925	345.952	77.2623	4.69302	2.4768	25.5341	20.8164	0.888245	-0.665055	2
TCGA-AG-A02X	41.5667	0	0.427465	0.678411	0.584895	7.55907	0	6.74032	207.537	50.2744	0.545553	0.625271	35.8485	4.29368	0	-1.24266	2
TCGA-AG-A032	38.5667	0	5.03032	3.11852	1.58837	7.17714	0.010937	20.7275	180.495	85.4379	0.951104	0.666032	11.8485	11.8535	0.218156	-1.36518	1
TCGA-AG-A036	118.733	0	1.44768	4.15041	1.51389	2.85134	0.0341155	28.7964	309.242	104.903	2.10146	0.939839	4.24731	14.6746	0.356447	-1.05521	2
TCGA-AH-6544	39.1	0	0.844962	0.572379	0.296087	5.97703	0.0250924	11.6513	379.014	136.885	0.21821	0.14553	2.96066	2.1976	0.143003	-1.57314	1
TCGA-AH-6547	2.53333	1	12.216	32.9183	4.61499	37.7923	0.298485	11.556	254.342	61.7912	3.77393	1.63578	5.16401	17.7714	1.11003	-1.61318	1
TCGA-AH-6549	17.7333	0	18.9772	0.401503	0.682632	3.65793	0.00320026	11.4619	311.424	134.461	3.22656	0.700665	13.8917	30.454	0.0182384	-2.24584	1
TCGA-AH-6643	43.8	1	0.336317	0.0518928	0.13766	0.708553	0	18.1143	336.98	90.1593	1.05098	0.303461	0.685529	9.17115	0.0648243	-0.82395	2
TCGA-AH-6644	27.9333	0	2.87503	7.74379	2.05426	1.50488	0.00939734	40.3148	285.32	94.2786	1.4812	1.3898	0.97219	15.7017	0.281168	-0.942492	2
TCGA-AH-6897	26.8	0	1.10169	0.497214	1.03491	10.9045	0.00670686	10.5803	326.102	126.022	1.13004	0.291735	58.1837	3.33159	0.363115	-2.44297	1
TCGA-AH-6903	19.7333	0	2.46415	1.89648	0.743705	10.7653	0.00722952	6.62268	305.324	89.6584	0.491169	0.286517	7.79116	3.73301	0.00686688	-1.46041	1
TCGA-AM-5820	0.466667	0	2.8669	0.537999	0.0570878	1.1735	0	15.5728	590.869	164.469	0.499939	0.23254	0.430438	7.10695	0.0134413	-1.83521	1
TCGA-AM-5821	0.933333	0	1.31205	2.19259	0.671762	1.08731	0.0162458	23.4345	567.7	94.9447	52.5227	3.28204	1.07449	18.1926	0.108016	-0.587555	2
TCGA-AU-3779	14.7	0	2.20806	1.67251	3.4262	21.991	0.0217247	8.09294	304.326	81.2385	3.44638	1.15761	17.1041	15.6746	0.216668	-2.03519	1
TCGA-AU-6004	27.4667	0	3.37243	3.44279	2.98837	15.7739	0.071025	4.753	240.906	92.9405	10.8632	2.10469	90.1613	17.0817	0.252984	-2.85081	1
TCGA-AY-4070	16.5333	1	4.83759	4.41803	3.7729	2.35956	0.0636761	29.3171	309.991	47.975	2.27842	2.20044	6.46366	36.6701	0.241928	-0.875134	2
TCGA-AY-4071	0.966667	1	4.62197	3.15086	1.73362	10.6529	0.102318	30.4744	206.164	46.8451	3.47572	2.53687	18.5214	21.1845	0.0583117	-0.819323	2
TCGA-AY-5543	33.4667	0	0.511735	3.53096	2.41536	5.39698	0.0194708	13.2384	365.84	154.086	35.489	0.858236	22.0605	2.89894	0.321799	-2.20855	1
TCGA-AY-6196	0.2	0	4.74467	97.2215	2.97137	3.64637	0.423641	17.2964	126.595	32.2611	7.34373	4.09501	0.483563	36.7247	2.57896	2.03126	2
TCGA-AY-6197	21.7333	0	2.76767	0.530994	1.4019	10.1144	0.00886788	17.099	509.26	110.776	1.03626	1.46579	257.648	8.20335	0.0252692	-5.3316	1
TCGA-AY-6386	18.0667	0	0.160541	2.11792	1.78901	9.33797	0.0195468	3.26146	324.513	74.7987	1.04912	0.588088	29.0936	7.50298	0.194947	-1.63634	1
TCGA-AY-A54L	17.5	0	1.46136	0.152201	0.28263	5.00158	0.00444822	3.3419	270.612	85.4406	0.151104	0.457923	9.8975	5.88014	0.114077	-1.15974	2
TCGA-AY-A69D	18.1	0	1.24746	2.44195	1.36757	4.21557	0.0402589	3.05661	321.257	103.945	0.686277	0.684554	18.714	5.74457	0.125147	-1.64677	1
TCGA-AY-A71X	19.6	0	0.0160586	0.0669006	0.165641	4.31267	0	14.0823	147.88	54.6624	0.132837	0.544312	4.25298	5.00339	0.323145	-0.48029	2
TCGA-AY-A8YK	19.1	0	2.01265	1.281	1.86902	9.52055	0.0102105	7.44326	189.904	80.853	0.4509	0.429331	17.2314	6.06402	0.145475	-1.60177	1
TCGA-AZ-4308	110.8	0	1.84647	2.06382	0.92907	2.79274	0	8.61104	167.016	42.9171	1.10271	0.89046	5.99276	32.0256	0.03125	-0.383262	2
TCGA-AZ-4313	77	0	0.402471	1.19765	1.03785	4.8133	0	5.74658	312.404	60.0663	1.59804	0.548111	4.12993	11.9363	0	-0.900414	2
TCGA-AZ-4315	59.2	0	4.17927	2.00364	0.586507	19.9237	0	17.9666	629.48	111.989	6.4697	2.03773	5.03927	12.0697	0.138093	-1.64497	1
TCGA-AZ-4323	1.43333	1	8.14509	225.722	9.79077	2.80487	1.23896	28.4808	263.46	45.6731	3.67708	7.95779	3.19428	43.9104	6.20924	4.09031	2
TCGA-AZ-4614	5.73333	1	0.669236	0.0516306	0.301322	0.425644	0	1.19559	109.306	33.3365	12.0068	1.32585	1.14318	5.16639	0	-0.305423	2
TCGA-AZ-4615	33.4	0	0.610911	0.74855	1.04582	2.6227	0	96.008	292.687	107.722	45.1244	5.4432	7.40028	28.189	0.149614	-0.0106455	2
TCGA-AZ-4616	5.2	1	1.92227	0.404455	0.615147	2.40814	0.00472823	66.894	112.946	116.572	21.4326	2.98219	6.75281	8.30784	0.0269463	-0.689613	2
TCGA-AZ-4682	22.6667	1	3.75325	0.158627	0.252482	8.18887	0.00397374	12.041	303.005	63.1258	0.59394	0.351461	3.12434	4.70915	0.260434	-0.928315	2
TCGA-AZ-4684	65.9	0	11.9014	3.37527	5.29512	6.50669	0.0204094	52.4648	314.085	86.332	2.14923	0.843379	19.2843	22.3152	0.0581569	-2.41003	1
TCGA-AZ-5403	63.6667	1	11.8403	0.698437	1.42048	7.08746	0	14.8621	385.349	56.2561	0.644865	0.251572	1.37534	15.1677	0.072707	-1.4291	1
TCGA-AZ-5407	89.4333	0	1.28915	1.26367	0.26073	10.1706	0.0123107	2.47149	281.168	69.6639	0.727648	0.883558	34.3149	15.9619	0.175397	-1.24724	2
TCGA-AZ-6598	50.1	1	0.908927	1.29542	0.299589	0.507732	0.00582459	3.70033	198.497	96.6293	1.73325	2.44068	15.3147	31.1809	0	-0.78302	2
TCGA-AZ-6599	6.86667	1	0.414948	1.51639	0.201133	4.89629	0.0106363	18.0887	154.111	59.1275	0.686491	0.354704	1.46151	3.74066	0.318237	-0.490713	2
TCGA-AZ-6600	12.2667	1	4.51232	10.6524	1.39631	6.63378	0.0922994	42.7073	292.891	94.6663	0.4718	0.643649	9.88682	19.836	0.32563	-0.928464	2
TCGA-AZ-6601	101.4	1	1.33141	16.7488	2.09893	4.53442	0.176411	9.29969	390.148	77.7776	11.5252	2.77215	35.4282	22.9859	0.380411	-1.01327	2
TCGA-AZ-6603	29.9667	1	11.9435	4.23706	0.492876	4.26123	0.0198661	14.2019	309.122	67.3938	10.5761	1.30772	3.49071	14.6693	0.147183	-1.08144	2
TCGA-AZ-6605	5.3	1	10.4123	22.4923	3.24381	6.94944	0.041737	6.2378	237.125	61.5953	2.81432	1.26327	5.85124	23.4598	0.208128	-1.34437	1
TCGA-AZ-6606	11.9	1	0.437852	0.532029	0.739283	5.67839	0.00888517	9.69588	389.699	133.354	0.567433	0.418695	36.1318	2.75397	0.0379777	-2.14187	1
TCGA-AZ-6607	3.23333	1	5.29842	5.33604	1.52983	2.97141	0.00581183	26.416	167.413	38.0402	6.74406	1.22188	1.07918	40.6802	0.0331218	-0.24434	2
TCGA-AZ-6608	1.96667	1	0.0175486	0.243692	0.323231	2.94236	0	6.86323	175.342	97.9386	0.0929035	0.216859	1.97239	1.55549	0.0608839	-1.08905	2
TCGA-BM-6198	21.5333	0	1.65466	1.68873	0.851903	3.48049	0.00970912	66.862	185.45	42.9622	6.36543	2.17499	11.7906	7.9585	1.13432	0.10112	2
TCGA-CA-5254	12.8667	0	0.669967	0.310122	0.370209	7.89824	0.0038844	47.4346	335.848	86.4682	1.54647	0.484363	20.3936	6.38398	0	-1.08388	2
TCGA-CA-5255	12.5333	0	0.109544	0.334665	0.710235	4.89094	0	44.9179	341.103	80.6759	1.92828	0.286211	12.267	3.75984	0.0304045	-0.974482	2
TCGA-CA-5256	12.6333	0	0.980989	1.52575	0.838406	24.5857	0	6.08747	354.756	88.6179	2.77849	0.623454	2.86927	5.21725	0.653471	-1.36186	1
TCGA-CA-5796	12.5667	0	0.494143	0.766934	0.963714	47.794	0.0141564	12.164	334.644	66.5889	1.55808	0.359203	24.5741	4.67838	0.040339	-2.01327	1
TCGA-CA-5797	12.7667	0	4.05939	0.844335	1.70623	1.31367	0.013064	45.4451	391.127	79.1478	8.2543	1.10495	4.97174	10.2616	0.272991	-0.992856	2
TCGA-CA-6715	12.7667	0	0.203188	0.0940538	0.28693	0.597691	0	3.82617	233.346	104.509	0.0784359	0.0657623	7.08748	4.25434	0.516963	-1.07784	2
TCGA-CA-6716	12.3667	0	0.787889	0.364707	0.158945	2.25947	0.0045681	5.59222	364.263	79.427	0.335182	0.19208	0.47501	8.52033	0.0781013	-0.879107	2
TCGA-CA-6717	12.9333	0	20.6978	45.7761	3.74951	2.26956	0.180878	19.7683	570.294	120.913	3.50727	3.34561	2.32383	19.7949	0.320394	-1.8845	1
TCGA-CA-6718	10.2	1	2.61282	7.88664	1.17642	2.63117	0.0486026	39.361	304.794	105.081	393.373	9.37899	11.4955	35.0264	0.214036	1.19395	2
TCGA-CA-6719	14.5	0	5.18946	2.28639	0.69866	0.531869	0.00507507	8.54947	387.401	74.3403	2.39289	1.25831	2.4717	20.7584	0.231384	-0.8567	2
TCGA-CI-6619	6.13333	0	6.89038	3.80812	5.38992	13.3583	0.050717	5.78486	372.479	93.5181	12.5078	1.23173	35.2526	29.8549	0.0602163	-2.78854	1
TCGA-CI-6620	33.6333	0	9.46773	2.78739	2.79414	1.24132	0.0346042	4.59283	421.842	103.666	0.540726	0.451564	1.4182	9.73709	0.0616282	-2.09967	1
TCGA-CI-6621	13.9667	0	9.41115	1.0809	2.02672	7.24015	0.0129233	7.54896	458.316	102.895	5.44358	1.4678	32.6218	11.5481	0.12275	-2.37465	1
TCGA-CI-6622	45.4	0	1.69432	0.100122	0.285521	8.27986	0.0175569	123.31	650.609	93.2356	0.351877	0.241835	5.16488	5.68804	0.187607	-0.528724	2
TCGA-CI-6623	48.1	0	11.4386	0.656385	1.05055	6.20416	0.00383669	7.67516	471.218	108.089	1.73601	0.67868	10.4054	17.4886	0.0109327	-1.99062	1
TCGA-CI-6624	48.8667	0	6.75092	11.8869	4.95327	18.9658	0.0908247	16.1269	291.405	62.1455	3.91831	1.34982	8.19633	11.4718	0.349389	-1.97607	1
TCGA-CK-4947	17.8	0	15.2766	7.32174	2.96681	6.3106	0.136386	2.72759	308.989	101.211	3.13764	1.56837	19.741	9.73722	0.34843	-2.36866	1
TCGA-CK-4948	150.067	0	4.82473	1.38413	5.95469	1.35744	0.017588	16.7227	452.024	106.934	0.965492	0.392722	7.53944	21.3243	0.0601408	-2.58399	1
TCGA-CK-4950	86.6333	0	7.26163	2.97049	2.01149	12.862	0.0582576	13.3072	325.141	66.725	1.4435	1.45089	49.5356	11.5409	0.234362	-2.05953	1
TCGA-CK-4951	71.1333	1	3.23944	0.982438	2.7708	4.97322	0	8.67283	437.377	72.0573	55.9958	1.80111	50.2014	47.7081	0.025837	-1.54415	1
TCGA-CK-4952	15.8333	0	0.554853	0.128418	0.579133	1.1822	0.00450377	1.30202	290.639	91.9473	0.587488	0.613837	4.28657	7.69775	0.192504	-1.07405	2
TCGA-CK-5912	49.7667	1	4.44798	0.92652	1.01956	14.8699	0	72.2687	275.331	62.0981	0.67864	0.191947	0.542713	4.99008	0.0514402	-0.819806	2
TCGA-CK-5913	52.0333	0	1.67031	0.34546	2.36962	12.6549	0.00865403	4.73341	476.217	97.7093	4.05685	0.972453	41.7114	10.9543	0.0246598	-2.3809	1
TCGA-CK-5914	22.3	0	4.77969	0.248593	0.474814	0.982009	0.00435921	1.77365	395.416	89.7441	4.79782	1.42845	18.5386	5.65512	0.037265	-1.48254	1
TCGA-CK-5916	21.4333	1	2.57244	5.53867	1.00851	0.151978	0.0172409	4.51249	658.681	132.067	6.53604	5.14128	3.89045	19.6923	0.0491282	-1.30355	1
TCGA-CK-6747	84.1	0	3.44604	0.500295	1.02712	10.7034	0.00381432	3.4102	388.248	95.545	2.86093	0.785334	105.779	7.65724	1.32602	-2.6416	1
TCGA-CK-6748	2.03333	0	4.37084	0.17852	3.65244	0.191631	0	5.05568	218.867	70.6797	0.430677	0.312052	2.44553	20.7926	0.156104	-1.55106	1
TCGA-CK-6751	126	0	1.5097	0.767728	4.05756	3.4283	0.0155337	28.7276	452.78	103.831	0.865385	0.930943	4.12605	13.3068	0.354108	-1.82846	1
TCGA-CL-5917	79.2	0	1.59861	0.0938005	0.953857	0.622931	0.00548281	2.47542	359.239	90.7547	0.305448	0.317988	1.21588	6.97017	0.0781168	-1.2365	2
TCGA-CL-5918	7.26667	0	1.4944	0.751899	0.58243	0.960795	0.00527398	2.65407	212.114	96.87	1.37591	0.382347	2.86517	2.93737	0.0300566	-1.20416	2
TCGA-CM-4743	23.3667	0	0.265015	1.13752	1.0384	40.631	0	2.05201	232.609	65.9657	88.5971	0.850641	58.6457	14.7078	0	-1.95076	1
TCGA-CM-4744	20.3	0	0.37019	1.85066	1.24917	2.44393	0.00360582	13.204	351.282	65.5575	30.2645	2.04946	30.7114	6.43438	0.205497	-1.10621	2
TCGA-CM-4746	37.5333	0	1.81457	0.293005	0.52855	1.56004	0	3.26415	335.615	67.7868	1.88499	0.521484	14.469	4.55612	0	-1.14859	2
TCGA-CM-4747	25.3667	0	0.781879	0.620443	0.637787	1.59842	0.0815986	8.90682	290.292	69.4563	0.720688	0.80847	12.0781	22.5744	0.581292	-0.545294	2
TCGA-CM-4748	26.4	0	4.44362	8.81534	2.10467	3.9365	0.309163	19.8617	276.297	81.7444	1.05022	2.0172	10.8254	20.942	0.440483	-0.773673	2
TCGA-CM-4750	8.13333	0	1.34654	1.70492	2.49482	2.4937	0	5.66216	338.691	78.2073	4.74374	0.587298	8.46268	13.5537	0.109924	-1.43411	1
TCGA-CM-4751	27.4	0	7.88073	8.82993	2.64051	4.02574	0.0797649	8.30614	202.532	82.9475	6.36274	2.63283	14.9456	14.222	0.882425	-1.30262	1
TCGA-CM-4752	13.2	0	5.15434	4.15402	0.966345	10.9214	0	3.31977	260.797	47.5244	9.91304	1.18617	10.5948	16.041	0.0319335	-1.00078	2
TCGA-CM-5341	29.4667	0	10.7291	1.30504	0.952047	13.5045	0.00953525	4.86657	748.253	67.1067	11.3239	0.525369	0.455288	11.3391	0.760784	-1.48352	1
TCGA-CM-5344	22.3333	0	1.13402	2.46239	0.584858	2.71454	0	4.95482	127.492	44.0406	0.36158	0.211117	0.990905	19.1693	0.228912	-0.351309	2
TCGA-CM-5348	23.3	0	3.15351	2.95402	14.2704	4.54839	0.00454389	16.2256	172	41.0943	3.30936	0.698364	13.5866	31.9171	0.0776874	-3.6983	1
TCGA-CM-5349	30.5	0	1.01462	9.46961	1.92969	2.3749	0.0517125	7.06476	146.789	69.7505	1.03838	0.449879	10.2181	13.0759	0.0654915	-1.0003	2
TCGA-CM-5860	32.4667	0	5.85487	0.532566	0.753484	2.055	0.0124518	53.274	368.916	85.9893	4.50054	0.541628	11.118	17.2525	0	-0.996021	2
TCGA-CM-5861	15.2333	0	0.846609	0.0405402	0.311878	6.9628	0	2.81632	326.534	84.1826	8.45208	6.34942	2.20257	8.99852	0	-0.686839	2
TCGA-CM-5862	5.1	1	2.27767	0.109067	0.279687	2.04182	0.00637516	20.6487	277.211	63.6792	0.502424	0.101679	2.17139	6.00212	0	-0.754778	2
TCGA-CM-5863	15.2333	0	1.32946	8.83532	0.482756	3.88654	0.00462484	10.7704	261.477	56.2287	1.81612	0.616926	5.59426	16.1384	0.342643	-0.444571	2
TCGA-CM-5864	15.2333	0	0.868871	1.2455	0.516257	5.0805	0.00682517	20.5472	363.775	85.0744	1.7435	0.524491	5.51836	3.76395	0.0194484	-1.07134	2
TCGA-CM-5868	17.2667	0	0.828372	1.17246	0.757031	3.22573	0	6.18185	208.487	93.4978	0.558725	0.224983	2.05392	10.3992	0.0442153	-1.09542	2
TCGA-CM-6161	15.2333	0	4.74478	1.38156	2.3047	7.37859	0.0279535	2.51082	345.186	122.819	1.67757	0.837634	4.57264	9.88191	0.292064	-1.99707	1
TCGA-CM-6162	12.1667	0	12.4476	11.8101	1.98658	2.02378	0.0282404	4.76242	218.203	61.0566	6.84313	1.82896	21.9193	27.0646	0.456006	-1.27417	1
TCGA-CM-6163	14.2333	0	6.83577	4.57054	2.89126	9.54068	0.0616514	11.4263	277.604	56.694	4.93053	1.25785	1.89239	10.2324	0.0627417	-1.44378	1
TCGA-CM-6164	29.4333	0	2.96072	4.38866	1.20711	2.67385	0.0040504	3.7586	227.215	60.7511	10.2367	1.57391	2.51847	8.4859	0.0461667	-0.866615	2
TCGA-CM-6165	16.2667	0	5.40032	5.0103	1.76645	6.22352	0.00566828	9.39706	302.849	88.0414	4.03584	0.591742	0.607455	9.99061	0.113063	-1.44389	1
TCGA-CM-6166	22.3	0	1.43137	0.180701	0.747802	0.912443	0	5.93736	132.859	118.234	0.843891	0.238908	1.33142	4.76977	0.0902923	-1.34454	1
TCGA-CM-6167	15.2	0	39.7672	20.1316	2.71769	2.50803	0.0627335	21.0059	274.444	69.731	1.90631	0.537487	1.14369	25.8867	0.146258	-2.4964	1
TCGA-CM-6168	13.1667	0	9.86782	18.3747	4.07578	2.07717	0.072816	13.8227	465.108	96.2731	3.64228	0.798437	2.2889	25.3096	0.700281	-1.66094	1
TCGA-CM-6169	13.2	0	12.0502	3.20295	4.94198	1.03286	0	12.6207	279.432	58.9784	11.3229	2.35999	21.8556	18.2109	0.0326622	-2.23929	1
TCGA-CM-6170	15.2333	0	1.91237	5.72384	1.3269	6.76195	0.045212	18.3875	312.847	95.2633	3.02867	0.6621	5.50248	10.2271	0.0128832	-1.24069	2
TCGA-CM-6171	14.2333	0	0.654012	0.312197	0.956185	0.536201	0.0149306	3.50815	303.759	85.4714	1.54185	1.77517	1.30963	12.6199	0.042545	-0.939269	2
TCGA-CM-6172	11.1667	0	12.569	0.238691	1.14767	15.5936	0.0156959	3.30516	256.756	83.3626	0.909967	0.614467	3.85825	7.33145	0.0745429	-1.92438	1
TCGA-CM-6674	13.1333	0	2.56785	2.42213	1.06197	3.54757	0.00589907	4.07399	291.92	71.7758	4.80133	1.48827	14.0897	15.2813	0.033619	-1.10124	2
TCGA-CM-6675	13.2333	0	0.0410836	0.0570517	0.575114	7.02075	0	7.33761	185.426	68.4485	0.958359	0.536708	8.98579	8.93976	0.869479	-0.678329	2
TCGA-CM-6676	11.2333	0	2.75063	0.677258	1.0636	1.34931	0.00475043	2.8399	294.511	99.3445	0.813308	0.406381	10.57	9.30896	0.108292	-1.45928	1
TCGA-CM-6677	11.2333	0	12.4739	2.26488	3.09312	3.0111	0	31.2897	439.391	100.586	4.12735	1.31167	11.4015	11.5441	0.0209576	-2.23544	1
TCGA-CM-6678	11.1667	0	5.16665	0.562729	1.0574	4.74788	0	16.9857	270.149	122.087	0.659235	0.23846	2.87497	6.57728	0.0820118	-1.68233	1
TCGA-CM-6679	10.2	0	4.26352	5.7973	1.22377	6.15209	0.0302814	30.794	202.943	45.3765	1.62232	0.784035	0.697689	19.8133	0.0616338	-0.494511	2
TCGA-CM-6680	12.2	0	2.03538	2.99438	1.8411	8.27666	0.00981461	12.7944	217.541	69.6448	8.98176	1.47998	87.2999	16.9159	0.237719	-2.16685	1
TCGA-D5-5537	46.0333	1	0.177656	0.308383	0.376314	5.56662	0	3.06875	229.553	86.6765	0.683351	0.243064	3.47141	9.72367	1.37142	-0.616966	2
TCGA-D5-5538	55.3667	1	1.36622	2.61999	2.83602	5.66877	0.0316847	4.74015	461.677	95.552	1.75799	1.00304	15.0728	14.171	0.255811	-1.79176	1
TCGA-D5-5539	19.8667	0	4.37442	4.63089	2.04505	5.60026	0.0334374	16.5031	352.95	40.9418	1.91473	0.367079	2.77245	13.0211	0.149727	-0.950311	2
TCGA-D5-5540	56.8667	0	1.80698	1.02353	0.35035	2.59719	0.00578975	2.78964	694.493	74.9058	3.31988	0.453317	0.516036	2.15503	0.148482	-1.14189	2
TCGA-D5-5541	56.7	0	3.37948	2.05598	2.14606	0.806025	0.00783754	3.9022	468.067	96.4947	5.68153	1.01139	2.91896	10.1299	0.145166	-1.58255	1
TCGA-D5-6529	20.4667	0	5.75795	3.22375	2.82146	10.3325	0.0623168	7.3158	296.004	83.6464	7.35465	2.89782	35.0353	21.8308	0.443932	-1.81493	1
TCGA-D5-6530	20.7	0	1.92256	3.98972	1.12205	12.2776	0.0683838	2.98512	288.285	64.2537	5.13198	3.46269	27.6228	7.91821	0.119914	-1.21959	2
TCGA-D5-6531	18	0	1.3406	1.43204	1.45118	0.634562	0.0100447	2.4378	435.221	87.7932	7.46575	3.72841	14.3404	14.5221	0.0143112	-1.20769	2
TCGA-D5-6532	18.5	0	2.22154	0.55849	0.22576	2.42543	0	4.24434	427.52	106.983	0.944175	0.22314	0.5839	4.31407	0.0132888	-1.34567	1
TCGA-D5-6533	25.8333	0	0.833467	1.43154	1.07463	13.8471	0.010682	3.09765	413.104	146.29	6.43723	0.774413	17.0355	7.67429	0.0152193	-2.17627	1
TCGA-D5-6534	43.8667	0	5.33464	59.2015	13.3656	2.55915	0.114405	13.1189	324.814	57.3181	8.35427	1.35379	1.94225	36.2401	0.557352	-2.49025	1
TCGA-D5-6535	15.3333	0	6.64667	2.1789	1.9508	13.8776	0.0371469	99.2549	317.024	78.2231	9.48923	1.05413	52.6756	9.62925	0.0453646	-1.6659	1
TCGA-D5-6536	18.1	0	4.19745	0.0616813	0.539969	0.185392	0	4.89301	221.021	58.9169	0.220453	0.321496	2.10022	10.5829	0	-0.853518	2
TCGA-D5-6537	4.86667	1	1.21888	0.134335	0.64858	2.98093	0	1.75716	386.638	76.9603	2.29178	0.607964	14.9319	6.4471	0.0268498	-1.26905	1
TCGA-D5-6538	17.3667	0	0.721868	0.15828	0.167953	1.46797	0	1.02362	316.027	90.0999	0.0754269	0.0737794	3.13643	3.05117	0.0395445	-1.11162	2
TCGA-D5-6539	12.6667	0	6.6998	1.21483	1.96505	21.0837	0.0311748	12.165	310.233	68.4668	1.82853	0.911561	12.9116	7.07457	0.148055	-1.81528	1
TCGA-D5-6540	16.3667	0	2.25214	0.115833	1.00634	4.80946	0.010156	17.1087	266.489	52.5028	9.92204	1.64189	3.92789	12.515	0.0289396	-0.688469	2
TCGA-D5-6541	15.8	0	2.43498	0.905732	0.336379	4.75322	0.00705889	44.6621	434.518	113.383	7.75954	1.90881	1.57288	21.9129	0.160915	-0.800544	2
TCGA-D5-6898	7.63333	0	4.33432	2.27175	5.03861	1.17052	0.0164274	5.65783	635.9	125.022	9.37493	0.976562	6.0353	17.5118	0.795771	-2.41034	1
TCGA-D5-6920	12.5667	0	11.8837	1.60242	3.59103	31.3788	0.0293575	17.9322	367.872	85.3556	1.80647	1.84252	187.226	9.83112	0.035852	-5.223	1
TCGA-D5-6922	10.2667	0	6.01369	1.60782	0.980357	0.622354	0.0126242	39.8074	340.087	65.7061	8.61679	1.43993	7.38959	16.6477	1.0552	-0.46977	2
TCGA-D5-6923	12.6	0	6.55415	0.753375	4.68847	0.639969	0.0035705	5.39044	409.669	86.2972	2.56646	0.543584	5.71688	20.9512	0.0813936	-2.1893	1
TCGA-D5-6924	14.5	0	5.58539	1.48154	1.1097	2.01319	0.0305642	8.67232	298.65	86.429	17.3181	1.27409	2.6512	11.4287	0.45724	-1.05188	2
TCGA-D5-6926	9.16667	0	4.23653	1.24292	0.50557	0.683111	0.024217	18.4014	303.832	43.1525	8.46334	0.898894	5.58625	15.4297	0.0552054	-0.51184	2
TCGA-D5-6927	9.56667	0	3.32338	0.822846	0.588415	3.4901	0.0188205	28.5927	430.004	116.832	6.50407	2.03754	15.8959	24.3124	0.0357529	-1.23077	2
TCGA-D5-6928	11.8	0	3.85915	27.6116	2.24433	2.5744	0.405475	8.98095	418.279	66.637	227.66	15.4517	7.9315	24.5969	1.79428	1.75995	2
TCGA-D5-6929	13.6	0	1.2243	1.04903	0.383842	2.58453	0.00634322	6.90502	258.375	70.7669	1.30148	0.73578	2.49704	15.3468	1.13873	-0.386972	2
TCGA-D5-6930	13.5333	0	2.66805	22.1611	1.31356	4.41874	0.206447	4.63766	373.962	76.0315	9.26534	2.60598	13.7037	16.236	0.657484	-0.495707	2
TCGA-D5-6931	12.1667	0	10.8608	9.36833	1.8389	7.81593	0.0508603	7.95075	479.018	70.17	1.43745	1.91735	24.4628	23.782	0.144927	-1.6548	1
TCGA-D5-6932	11.5333	0	2.37912	2.58111	2.45127	1.79983	0.00452613	20.1441	343.62	74.4801	0.707254	0.918762	2.69421	15.6329	0.0515891	-1.20766	2
TCGA-D5-7000	10.4	0	5.90711	0.657218	1.38831	1.76006	0.0128052	5.20249	501.04	95.1317	8.20678	1.15114	13.4784	11.4075	0.0608144	-1.68723	1
TCGA-DC-4745	21.3	0	6.91648	1.04341	1.73884	7.16827	0	4.84746	552.834	71.605	0.682095	0.401338	13.4305	7.04274	0.0133685	-1.85986	1
TCGA-DC-4749	25.4	0	4.85396	0.6603	0.802832	10.8445	0.00964894	6.62065	409.394	91.4257	1.48808	0.363748	10.8422	4.77323	0.109979	-1.66378	1
TCGA-DC-5337	26.4	0	1.46121	2.21361	0.937923	16.2055	0	1.09677	318.379	85.7392	16.0356	0.73479	8.86666	4.81016	0.0768119	-1.45854	1
TCGA-DC-5869	31.4333	0	10.0468	1.81711	3.0638	6.66495	0.032404	1.82152	465.006	90.6493	2.81059	0.297563	0.807993	7.80434	0.21545	-2.18407	1
TCGA-DC-6154	12.1667	0	0.188288	0.470648	0.0693625	0.46255	0	22.9264	265.809	71.2374	0.118371	0.119664	3.532	12.3479	0.810038	-0.326749	2
TCGA-DC-6155	14.1667	0	9.47816	1.58764	4.10299	2.14625	0.0269421	45.8996	142.203	41.6278	0.109826	1.66674	0.924323	7.55807	0.102363	-1.3459	1
TCGA-DC-6156	31.4333	0	0.755522	1.36976	1.43027	2.79805	0.0153315	11.865	324.287	41.6718	2.34016	1.88953	2.08227	25.6938	0.320375	-0.359035	2
TCGA-DC-6157	52.7	0	2.02356	1.38888	1.25955	3.78339	0.00566392	5.88254	387.756	71.8675	2.89372	0.418828	0.877427	7.44069	0.306649	-1.07544	2
TCGA-DC-6158	11.1333	1	19.071	1.60867	2.27597	3.86293	0.0156716	58.5152	362.288	68.1301	5.6217	1.24975	3.38113	17.6282	0.0744273	-1.59592	1
TCGA-DC-6160	44.6333	0	4.85951	1.20266	2.28646	17.5058	0.0351489	2.96896	361.852	118.822	2.61087	1.06174	30.1905	5.50735	0.11685	-2.58919	1
TCGA-DC-6681	26.3333	0	6.30662	2.0675	1.22018	9.77109	0.00814714	12.2344	282.922	93.8896	1.1347	0.407542	9.24975	13.3563	0.661639	-1.41757	1
TCGA-DC-6682	25.4	0	0.859649	0.408396	0.458355	3.91717	0	3.15564	355.984	93.2606	0.711102	0.718866	4.99763	3.98784	0.282554	-1.16011	2
TCGA-DC-6683	25.4	0	0.584104	2.12142	1.00967	1.13057	0.00547061	33.8173	346.718	109.604	0.713606	0.174505	1.18996	7.26909	0.779431	-0.921167	2
TCGA-DM-A0X9	121.367	0	4.23516	0.306692	0.512081	1.0225	0	4.36392	348.544	97.1437	2.17077	2.01366	2.75921	4.22953	0.0631018	-1.25584	1
TCGA-DM-A0XD	24.7667	1	1.60145	0.13756	0.510885	1.17737	0	37.637	212.222	77.0344	0.344154	0.512971	5.26403	6.45334	0	-0.757072	2
TCGA-DM-A0XF	38.7333	1	2.38427	0.541795	0.495058	1.41304	0	69.3367	242.614	138.3	4.26009	0.852031	4.67451	8.99	0.731955	-0.869296	2
TCGA-DM-A1D0	132.467	0	0.0131825	0.0549185	0.184537	1.53432	0	40.6896	108.332	86.966	0.0436182	0.502677	7.91919	1.69562	0.045736	-0.71857	2
TCGA-DM-A1D4	94.0333	1	0.162458	0.225602	0.227419	18.0678	0	11.232	123.46	93.2027	0.747183	0.648169	12.9412	2.0301	0.0901826	-1.33751	1
TCGA-DM-A1D6	50.6	1	0.933323	0.0324021	0.0515734	2.9634	0	1.88595	192.595	75.6166	0.193011	0.275985	2.82451	3.60774	0.0080953	-0.897102	2
TCGA-DM-A1D7	13.5	1	1.44168	1.01133	1.00196	2.8217	0.00723849	10.4308	194.969	100.896	1.82941	0.928837	16.9816	4.91309	0.154697	-1.40753	1
TCGA-DM-A1D8	12.7667	1	2.05781	0.133356	0.202151	4.56116	0.00334067	21.4615	239.899	98.6324	0.54471	1.05594	3.16184	3.98634	0.00951929	-1.06273	2
TCGA-DM-A1D9	142.333	0	1.98481	0.114844	0.522993	2.75486	0.00335642	4.2227	284.322	111.008	0.602006	0.559657	1.9089	3.57339	0.0382567	-1.38335	1
TCGA-DM-A1DA	7.6	1	0.221046	0.422071	0.122145	0.731499	0.0033642	90.5513	344.666	92.8669	0.443409	0.370718	3.76953	8.31888	0	-0.380822	2
TCGA-DM-A1DB	44.9333	1	0.0787276	0.564856	0.802391	0.544532	0.0159759	3.64352	285.408	48.8924	1.25037	1.10724	7.86886	3.14813	0.573598	-0.600111	2
TCGA-DM-A1HA	133.333	0	0.0338235	0.164395	0.0186901	0.90755	0	4.41681	255.217	122.115	2.35582	1.46293	1.35023	10.9836	0	-1.08211	2
TCGA-DM-A1HB	137.533	0	0.282158	0.130609	0.392673	12.1134	0	4.20972	462.924	79.3857	0.254148	0.199247	13.4995	5.00938	0	-1.39881	1
TCGA-DM-A280	7.86667	1	0.581045	0.15517	1.11141	4.36535	0.00544197	36.1846	266.232	57.9665	0.0221834	0.165701	50.2593	7.49168	0.201591	-1.35069	1
TCGA-DM-A282	141.1	0	1.52833	0.0932903	0.1423	1.34991	0	7.18151	80.6486	67.0512	0.277854	0.266843	0.642242	4.34292	0.594343	-0.523416	2
TCGA-DM-A285	5.96667	1	1.37619	0.0637027	0.168989	4.33627	0	93.3791	337.091	73.1984	0.136606	0.367124	5.15594	10.5985	0.0106103	-0.289756	2
TCGA-DM-A288	14.2333	1	0.0484658	0	0.267811	1.94197	0	5.002	265.124	78.596	0.00801818	0.0427803	0.206624	3.10893	0	-0.919243	2
TCGA-DM-A28A	26.8333	1	1.01299	0.0265419	0.183065	3.09072	0.00465426	36.8108	326.064	83.3907	1.41661	0.971766	4.86439	14.1202	0.0132624	-0.666282	2
TCGA-DM-A28C	82.5	1	0.672534	0.55078	0.0889364	0.806129	0.00419923	7.71098	297.908	88.3655	0.182587	0.140038	0.164859	3.95351	0	-0.948286	2
TCGA-DM-A28E	121.6	0	1.50745	0.344477	0.478	1.62474	0.00464661	17.2391	306.255	91.3358	0.511414	0.303178	2.02637	2.21915	0	-1.09807	2
TCGA-DM-A28F	36.4667	1	0.88433	3.70569	0.400074	8.82525	0.0415578	1.85403	246.463	67.9616	2.68993	0.525871	8.05342	7.1345	0.193777	-0.888441	2
TCGA-DM-A28G	61.6333	1	0.998167	0.24318	0.36771	10.404	0.0127929	9.23068	170.987	99.5265	0.863347	0.414258	2.88223	8.54307	0.984247	-0.885786	2
TCGA-DM-A28H	118.7	0	0.188716	1.57239	0.1896	3.91176	0	3.52632	284.041	141.537	0.244093	0.11509	5.81582	3.18431	0.202375	-1.56223	1
TCGA-DM-A28K	99.6	0	0.405409	0.148153	0.157207	4.03564	0	13.4169	160.415	57.0316	1.04489	0.429421	1.95717	3.69733	0.148058	-0.564918	2
TCGA-DM-A28M	96.5	0	0.103972	0.0825044	0.251696	9.21062	0.0072338	165.596	383.608	134.139	0.860053	0.0576869	8.18978	1.9402	0.0618385	-0.564263	2
TCGA-DT-5265	12.8	0	1.00229	0.695924	0.892298	0.134466	0.020339	54.0352	125.226	55.3518	0.704727	0.906824	3.52309	15.5654	0.0144891	-0.23284	2
TCGA-DY-A0XA	128.2	0	1.24828	7.43808	0.242465	1.29373	0	7.8408	311.397	68.2608	0.247818	0.480804	8.03396	4.50754	0.0472455	-0.810547	2
TCGA-DY-A1DC	41.9333	1	2.30964	3.26513	0.889163	1.41438	0.00506689	73.9638	265.643	87.1261	1.05338	0.602426	5.7365	10.9137	0.0866291	-0.61309	2
TCGA-DY-A1DD	58.0333	1	0.83553	1.07271	0.243914	0.387277	0.00383889	8.74826	73.5726	32.0976	0.406866	0.467556	0.264765	4.20263	0.032817	-0.281141	2
TCGA-DY-A1DE	131.067	0	4.65291	2.24353	1.69026	5.69772	0.00524555	8.31244	251.067	94.8703	2.33072	1.40705	4.47495	11.5138	0.0298946	-1.48649	1
TCGA-DY-A1DF	24.4667	1	0.101439	0.366249	0.119579	0.42097	0	99.7545	39.5012	42.4862	0.463183	0.250709	1.4363	4.92163	0	0.31882	2
TCGA-DY-A1DG	52.2	1	0.184632	0.712205	1.17138	1.75654	0.00999112	12.5698	61.3115	52.9133	0.794184	0.333189	1.57958	3.69834	0.0569397	-0.688359	2
TCGA-DY-A1H8	33.0667	1	0.619038	0.921046	0.374645	0.305834	0	31.7331	38.1662	61.2118	1.17776	0.710345	1.25102	2.11439	0.0306818	-0.426963	2
TCGA-EF-5830	3.53333	0	0.239573	0.0604888	0.240696	1.91158	0	8.61253	317.513	117.594	1.27552	0.868943	2.24532	9.36948	0.695174	-0.983417	2
TCGA-EF-5831	4.23333	0	0.831271	0.32559	0.643863	1.83012	0	58.9643	265.908	98.3354	1.81957	0.541849	3.19974	10.9239	0	-0.746081	2
TCGA-EI-6506	20.8333	0	10.6493	1.98242	2.90752	18.4838	0.0359615	8.72061	264.064	71.1705	2.10115	1.31513	33.3241	7.74801	0.250489	-2.42598	1
TCGA-EI-6507	20.2333	0	0.713424	0.856834	1.10098	0.331114	0.00939065	25.9413	361.387	75.4997	3.37499	5.03786	0.48824	27.5644	0.254209	-0.268866	2
TCGA-EI-6508	21.2	0	4.0956	2.18019	0.974407	8.02218	0.00415553	18.517	322.494	50.7709	1.02201	0.445868	9.05225	5.90267	1.07755	-0.745365	2
TCGA-EI-6509	17.2333	0	0.0168339	0.0701302	0.117825	0.590201	0	68.9315	241.725	73.7713	0.0779798	0.154534	2.61408	17.945	0.0116809	-0.171309	2
TCGA-EI-6510	18.5333	0	0.794369	0.923542	1.6333	9.22193	0.0224928	3.52422	312.776	80.0723	0.910774	0.893598	13.1551	3.55817	0.256374	-1.46669	1
TCGA-EI-6511	16.0667	0	0.643569	4.04797	1.73627	4.64999	0.106014	8.81771	402.791	109.947	56.1296	4.63814	62.0198	15.3652	0.170746	-1.72473	1
TCGA-EI-6512	17.9333	0	3.99614	1.37412	1.35295	5.20575	0.0139015	15.2568	392.206	76.9139	5.10638	0.692033	62.876	6.08748	0.0264084	-2.15907	1
TCGA-EI-6513	16.5667	0	0.682742	0.291725	0.819027	1.66178	0.00426297	19.4293	342.086	124.281	1.80145	0.890067	2.3702	5.29691	0.0121474	-1.38635	1
TCGA-EI-6514	16.5333	0	2.74736	0.797949	0.628421	1.33194	0.00437265	15.9418	283.516	85.1514	0.457495	0.323343	0.292298	7.77282	0.0373798	-1.01308	2
TCGA-EI-6881	16.6333	0	2.13248	0.830873	2.41324	4.84093	0.00373585	14.5602	311.913	28.271	1.17261	0.574174	24.9017	4.25853	0	-1.33689	1
TCGA-EI-6882	8.73333	0	5.65293	0.459517	0.497758	10.2599	0.0335745	23.6185	362.261	82.7418	5.56571	1.60647	86.4682	6.26685	0.306148	-2.2847	1
TCGA-EI-6883	11.6667	0	0.654301	1.5542	0.957795	6.68981	0.0293502	5.18527	343.769	106.717	3.66902	0.966627	8.2216	13.1566	0.107529	-1.3406	1
TCGA-EI-6884	10.9333	0	14.6893	6.74118	1.56378	17.1264	0.0511733	13.0497	387.577	81.746	3.56707	0.986832	11.1583	9.63577	0.160401	-2.02096	1
TCGA-EI-6885	13.8333	0	4.36997	1.56482	6.84431	0.13438	0.0167317	36.9288	413.878	99.6365	7.648	1.49441	4.32473	12.854	0.0476774	-2.48779	1
TCGA-EI-6917	17.7	0	0.32063	3.47296	2.29144	0.588836	0.0234232	9.60691	632.649	137.532	21.6636	2.21885	14.2742	14.6109	0.100117	-1.86101	1
TCGA-EI-7002	12.1333	0	1.77077	1.35135	0.993179	2.97539	0.00388471	3.47313	370.393	122.88	1.64689	0.495667	5.50277	6.74598	0.166043	-1.60958	1
TCGA-EI-7004	8.56667	0	34.1327	19.4658	1.54916	1.85551	0.0512015	20.4214	282.45	46.0536	1.34506	0.897052	4.7537	24.9143	0.0121583	-1.82262	1
TCGA-F4-6459	8.73333	1	4.02547	2.0595	1.11397	1.85129	0.0281411	24.6156	254.247	56.2314	0.904961	0.680047	3.61798	20.2624	0.962264	-0.387523	2
TCGA-F4-6460	32.4	1	5.16272	14.2766	1.9101	7.1908	0.0761928	43.2672	160.401	66.5739	2.18152	1.4993	3.26846	15.0663	0.0465242	-0.704485	2
TCGA-F4-6461	11.2667	1	1.05394	29.4308	0.886239	1.63938	0.284544	1.98133	252.628	54.5171	1.30394	0.550094	0.242719	21.0571	1.00159	0.359736	2
TCGA-F4-6463	36.2333	0	10.081	2.13031	0.613566	1.41126	0.0160098	17.7325	285.972	73.7765	2.93678	1.10649	0.753109	21.6382	0.775544	-0.756407	2
TCGA-F4-6569	36.2333	0	0.722498	14.9303	3.4347	0.549783	0.0460787	8.43221	422.838	64.154	0.813943	0.832101	12.3209	38.1717	0.69232	-0.825562	2
TCGA-F4-6570	6.26667	1	0.537409	1.81241	0.459581	0.407414	0.0373901	11.1846	299.666	74.6778	37.31	5.78726	0.902567	39.5769	0.0665899	0.123653	2
TCGA-F4-6703	48.5333	0	7.18453	15.4541	5.76867	1.04911	0.0142818	15.2727	300.4	48.9737	33.5527	5.18209	4.84924	30.923	0.142437	-1.2257	2
TCGA-F4-6704	1.56667	0	6.15221	4.23252	1.36399	0.282698	0.00274887	10.9735	249.111	40.5581	3.62307	1.33122	0.945019	23.8151	0.250655	-0.543636	2
TCGA-F4-6805	34.9	0	6.52988	8.09134	3.45098	9.2786	0.0428104	28.6815	455.262	97.3134	1.86145	1.0641	9.033	14.1604	0.139416	-1.93999	1
TCGA-F4-6806	42	0	1.7984	1.95629	0.971671	12.9965	0.0510919	13.9238	310.646	80.7883	2.19178	0.507977	19.2762	15.7911	0.332771	-1.23675	2
TCGA-F4-6807	43.6333	0	9.30798	25.6958	1.64423	4.1351	0.0764637	11.8129	300.336	92.8146	9.5586	2.80336	10.0605	17.519	0.606964	-0.969211	2
TCGA-F4-6808	34.1333	0	2.03088	0.321292	0.303046	1.35503	0	3.42957	204.441	127.487	0.289206	0.190609	3.57355	3.29809	0.0178381	-1.49271	1
TCGA-F4-6809	13.4333	1	1.5559	79.4526	1.96702	2.04944	0.0904145	20.422	179.231	71.7443	2.28157	1.11743	1.53954	16.2612	0.282175	0.319674	2
TCGA-F4-6854	0.533333	0	5.66531	4.0328	1.33288	2.81596	0.0193217	17.1022	349.887	112.767	3.62831	1.25508	4.75636	11.1738	0.044046	-1.52846	1
TCGA-F4-6855	48.0667	0	2.55672	0.656062	0.245702	3.26769	0	29.6719	324.254	80.3705	1.03907	0.206055	2.03209	11.6406	0.212119	-0.753423	2
TCGA-F4-6856	35.8	0	0.765196	1.61701	1.28688	5.14184	0.00810149	4.22156	400.879	80.0615	1.99248	1.2099	19.6939	10.0997	0.069256	-1.40229	1
TCGA-F5-6464	10.1	1	3.03432	9.96963	3.79175	1.22036	0.0482936	23.2949	264.364	46.2074	4.77062	1.72256	3.70996	38.3039	0.110091	-0.717681	2
TCGA-F5-6465	50.2	0	4.45917	8.56872	2.45494	2.99439	0.0520892	12.0198	331.124	62.1385	3.89824	2.45169	5.35693	22.0806	1.19885	-0.633855	2
TCGA-F5-6571	42.9333	0	3.1505	11.1198	9.2062	1.32671	0.015983	8.34987	259.67	66.2704	4.1046	0.932765	4.73155	12.7676	0.102474	-2.73279	1
TCGA-F5-6702	28.9667	1	4.27187	8.7834	2.02506	3.06055	0.0282239	75.8303	273.52	39.4166	2.39963	0.87107	1.68561	25.822	0.218295	-0.128503	2
TCGA-F5-6810	0.4	0	14.0954	1.11718	0.759433	3.40581	0.00408133	27.3269	251.499	75.6453	3.21093	0.899485	3.36917	13.1584	0.68616	-1.15327	2
TCGA-F5-6811	32.6333	0	12.242	0.935008	1.65358	19.1003	0.0149053	5.47941	323.699	87.6808	2.08608	0.857267	20.5865	17.0315	0.254838	-2.18596	1
TCGA-F5-6812	37	0	4.26437	32.2064	1.89476	0.758346	0.0683173	28.9263	201.743	58.1768	8.89297	1.35376	1.9717	13.294	0.0519123	-0.338847	2
TCGA-F5-6813	19.9333	1	1.88421	39.4769	2.13625	5.01751	0.0133639	5.73154	223.16	73.6442	5.1389	1.06572	2.64692	10.6861	0.0253871	-0.721527	2
TCGA-F5-6814	37.7	0	0.353169	0.535022	0.496754	0.903589	0.0117274	42.6441	498.315	127.072	23.0579	4.13762	4.98569	9.37749	0.802017	-0.673975	2
TCGA-F5-6861	38.6667	0	1.27331	0.258762	0.577753	3.30727	0.00378128	12.3215	353.593	117.34	2.35318	0.449573	2.15454	4.93124	0.646489	-1.20951	2
TCGA-F5-6863	12.0333	1	2.20433	0.817849	0.582686	1.58526	0.0204878	51.2148	176.92	92.6538	0.779477	0.267353	0.452167	5.13063	0.011676	-0.771973	2
TCGA-F5-6864	12.6333	0	1.93557	6.44615	1.0664	3.71359	0.0166844	10.6963	299.796	81.9384	4.02402	0.961603	7.95759	14.9261	0.0356569	-1.01383	2
TCGA-G4-6293	135.033	0	0.500723	1.80157	2.71658	12.2194	0.0387965	3.343	248.702	71.7258	3.87087	1.9849	222.823	9.80658	0.189516	-4.50711	1
TCGA-G4-6294	28.6	1	2.09381	0.137152	0.276514	6.29414	0	16.5065	182.054	87.5908	0.712407	0.348714	2.93978	4.8248	0.0548254	-1.03044	2
TCGA-G4-6295	8.46667	0	6.68286	16.0925	3.57058	1.41303	0.126957	2.29648	317.041	70.9088	7.951	3.64811	14.7384	8.32335	0.0822194	-1.50766	1
TCGA-G4-6297	83.5333	0	4.45661	3.48664	1.67258	4.09202	0.0356651	66.3732	217.393	58.7375	3.46151	0.967753	4.34653	21.7533	0.0580733	-0.492174	2
TCGA-G4-6298	23.8333	1	3.05962	1.40562	0.220339	1.27292	0.0056019	13.4557	256.447	73.2226	0.144624	0.129958	1.11152	8.97671	0.0319254	-0.81931	2
TCGA-G4-6299	75.6	0	0.254884	4.01144	1.29889	1.83894	0.00517226	7.62405	279.311	57.3271	2.52305	4.81464	0.279893	46.5232	0.103169	-0.019617	2
TCGA-G4-6302	68.2333	1	4.72743	11.7919	2.69068	2.93369	0.0218234	19.336	247.946	50.7209	1.27509	1.83527	21.0893	32.5144	0.171012	-0.936544	2
TCGA-G4-6303	66.7667	1	4.12629	1.11967	4.13504	2.43208	0.0115494	3.00911	422.519	86.3768	2.56845	0.558197	2.93295	19.7137	0.351043	-1.8763	1
TCGA-G4-6304	54.3667	0	0.192557	1.28351	0.411423	1.28593	0	1.79068	330.219	116.965	2.67596	1.01981	3.34341	3.45212	0	-1.33063	1
TCGA-G4-6306	45.3	0	0.369003	4.48372	1.41599	3.70373	0.0299522	23.6653	232.291	66.5336	1.09886	0.977146	211.964	2.76667	0.277385	-3.78675	1
TCGA-G4-6307	55.8	0	0.548362	4.19708	0.512068	1.80669	0.0496865	29.2103	153.245	77.518	0.20676	0.40974	12.9264	24.2692	0.0530935	-0.528158	2
TCGA-G4-6309	86.6667	0	0.654239	0.698866	1.56658	4.60317	0.00612749	16.1397	472.468	120.673	0.482905	0.817371	4.77872	5.10652	0.122223	-1.67418	1
TCGA-G4-6310	64.5	0	5.39791	2.85122	0.0365984	2.51168	0	19.9024	183.488	53.7976	0.109574	0.584624	0.872769	5.7273	0	-0.638408	2
TCGA-G4-6311	39.9667	0	2.6836	4.57658	1.16204	4.68811	0.0974498	4.82836	318.875	63.1766	0.856793	0.390642	1.10091	16.6692	0.457364	-0.704064	2
TCGA-G4-6314	36.4333	0	4.54006	11.6354	1.12859	1.28091	0.0224707	9.39136	306.296	66.8073	1.28849	0.89272	7.09562	20.5408	0.640306	-0.647466	2
TCGA-G4-6315	62.7667	0	0.934558	3.06147	0.476692	9.09879	0.0291764	21.6804	294.868	126.347	0.340942	0.338431	9.4298	4.93486	0.0997663	-1.47683	1
TCGA-G4-6317	36.5	0	0.605558	0.0350385	0.0464747	2.35901	0	10.2409	178.256	90.4822	0.350643	0.454342	2.523	1.96746	0.017508	-0.948006	2
TCGA-G4-6320	26.8	0	0.458266	16.4752	0.69403	2.67782	0.0433973	2.50033	129.948	51.3734	0.395925	0.710133	73.1559	24.6623	0.0353318	-1.19614	2
TCGA-G4-6321	22.4	0	1.63921	8.8414	1.45277	39.7137	0.0347102	3.29322	172.943	29.0056	0.628849	1.03171	49.9165	3.44366	0.164845	-1.84066	1
TCGA-G4-6322	26.4	0	1.17883	0.650319	1.30874	12.3401	0.00786461	3.3192	247.986	79.1252	1.86476	0.746908	40.6812	11.7201	0.235309	-1.74342	1
TCGA-G4-6323	13.9667	0	0.357118	34.0768	1.12763	9.19278	0.347849	5.79735	146.047	64.3395	2.59959	0.594423	5.74726	11.6707	1.2744	0.213853	2
TCGA-G4-6586	36.3	0	0.213719	1.83467	2.49791	13.4152	0	3.66424	266.953	77.0998	10.768	4.64415	47.2289	5.61324	0.0674079	-1.92892	1
TCGA-G4-6588	26.5333	0	1.53679	0.251071	1.36537	3.25029	0	3.43731	285.879	115.012	1.37592	1.13308	7.54447	36.736	0.0313636	-1.25055	1
TCGA-G4-6625	93.0667	0	22.1221	18.3623	16.3453	7.86932	0.107331	6.71287	275.568	59.8132	10.9935	3.59415	6.5294	19.0169	0.145639	-4.96635	1
TCGA-G4-6626	47.4	1	1.364	0.557105	0.628098	4.46362	0.0146537	6.98206	285.003	88.4191	1.32078	0.538255	26.4739	4.86611	0.083512	-1.47446	1
TCGA-G4-6627	75.8333	0	9.73908	46.3694	2.0659	13.2529	0.119882	15.6172	278.909	95.9502	13.846	1.73821	17.3272	14.3509	0.594097	-1.10402	2
TCGA-G4-6628	80.8	0	4.32449	9.77855	4.68054	1.34175	0.0186383	5.36328	430.84	95.7277	28.5418	6.64122	3.16917	11.8919	0.252273	-1.60862	1
TCGA-G5-6233	18.5333	1	1.06639	0.319402	0.693249	9.22604	0.0101834	52.1284	259.789	71.5687	0.463543	0.996659	13.0636	13.2107	0.0145089	-0.756579	2
TCGA-G5-6235	56.5333	0	0.845103	2.05375	0.693402	27.5544	0.0327397	5.25826	247.268	87.4422	2.40861	0.345856	18.1982	1.56168	0.10662	-1.72229	1
TCGA-G5-6572	47.7333	1	0.10396	4.57162	0.299996	1.29348	0.00421925	4.25411	293.665	91.1205	0.189191	0.116235	0.416351	11.4841	0.0240457	-0.878076	2
TCGA-G5-6641	26.8	0	0.216437	0.670482	0.275996	17.8412	0	12.1908	131.444	73.5209	0.214844	0.2175	3.50166	1.62555	0.704708	-0.859424	2
TCGA-NH-A50T	18.4333	0	0.386622	0.460194	1.38357	2.1516	0	1.76009	351.962	123.877	0.201026	0.149508	2.90174	3.82208	0.191624	-1.67174	1
TCGA-NH-A50U	11.1333	1	0.211301	0.117371	0.155681	3.04731	0.00343029	18.3766	267.064	64.0041	0.0559323	0.676422	1.03005	10.9702	0.625579	-0.360172	2
TCGA-NH-A50V	19.6	0	6.89632	0.570971	2.25134	7.49749	0.0455104	30.9835	278.019	88.0269	3.44443	0.758852	4.46677	13.8693	0.142651	-1.49483	1
TCGA-NH-A5IV	19.6	0	0.328865	0.68503	0.437483	8.54519	0.00889805	5.43058	224.518	94.6885	1.75917	4.18657	15.7482	12.1764	0.139453	-1.00469	2
TCGA-NH-A6GA	10.0667	1	2.08685	2.7407	1.71035	2.97863	0.0118179	36.3302	218.176	98.9734	1.03307	0.85105	12.4894	29.4117	0	-1.07007	2
TCGA-NH-A6GB	15.8667	0	3.13812	0.443169	0.715176	1.53498	0.00647601	2.70426	352.746	84.7267	1.8655	1.34274	79.3997	9.30512	0.036907	-2.2378	1
TCGA-NH-A6GC	12.9667	0	1.03631	0.185691	0.160094	7.31136	0	29.083	143.158	52.1582	0.254407	0.625567	1.45111	13.1115	0.0927857	-0.362172	2
TCGA-NH-A8F7	18.1	0	0.798218	0.0852665	0.143256	0.868912	0	1.70766	348.53	92.3104	0.176076	0.108397	0.312011	2.72811	0	-1.10575	2
TCGA-NH-A8F8	17.0333	1	2.13961	5.44168	0.566796	1.10663	0.0351249	21.3745	351.784	76.3779	0.556818	0.789397	2.2983	13.5947	0.0834076	-0.693449	2
TCGA-QG-A5YV	43.3667	0	0.600521	1.08663	0.415631	6.9574	0	12.8582	256.469	82.2522	2.41451	0.546137	11.9852	4.72992	0.164153	-1.08345	2
TCGA-QG-A5YW	29.8667	0	1.06538	1.7933	1.14768	22.1876	0.0393081	2.53931	193.553	90.9182	7.09836	1.45335	68.5895	9.1229	0.235219	-2.2822	1
TCGA-QG-A5YX	33.4333	0	0.59349	0.524468	1.3648	17.8268	0.0131383	18.6707	300.744	90.4424	0.362994	0.228597	49.6936	2.30131	1.83446	-1.643	1
TCGA-QG-A5Z1	8.53333	1	3.78835	0.757388	0.754803	3.25205	0	20.7926	176.357	36.8654	0.780382	0.23941	1.96148	11.3321	0.0920556	-0.539267	2
TCGA-QG-A5Z2	31.7333	0	1.37829	5.28	2.25274	13.1908	0.235327	2.2994	386.432	77.1155	3.00364	1.88504	7.83885	11.6723	0.626597	-1.09803	2
TCGA-QL-A97D	22.2	0	0.766448	2.30609	2.07055	8.94208	0.0518442	35.6008	231.219	84.9598	3.4025	2.78883	4.30728	5.24997	0.0443193	-1.07978	2
TCGA-RU-A8FL	39.2333	0	0.0813484	0.0564832	0.202281	7.15451	0	0.424204	100.559	84.3478	0.100937	0.157972	21.8807	1.72134	0.0141117	-1.31646	1
TCGA-SS-A7HO	60.9667	0	0.524108	0.134781	0.171621	0.453713	0	4.58881	280.884	96.4144	0.160571	0.466051	0.692145	5.06481	0.0134694	-1.02714	2
TCGA-T9-A92H	12.0667	0	1.39735	0.0262225	0.29912	5.40449	0.00459827	81.4833	358.374	93.9065	0.474852	1.18009	6.69406	6.27356	0.144131	-0.618734	2
TCGA-WS-AB45	71	0	47.0922	1.08278	1.63367	0.426179	0.011867	6.98844	183.037	44.2119	2.42408	1.83535	2.20774	38.5628	0.101446	-2.45788	1

## Sheet: GEO39582
Patient_id	time	status	rfsMo	rfsStat	CCL11	CCL19	CCL22	CCL28	CXCR5	HSPA1A	HSPA8	HSPA9	IDO1	LAG3	NOS2	TGFB1	TIMD4	RiskScore	Group
GSM971957_JS_03_U133_2.CEL	10	1	0	1	6.78846	5.39613	6.264	5.52432	4.80921	10.1046	12.6242	8.42521	6.80619	4.95076	6.82635	6.69632	4.43591	3.11421	1
GSM971958_JS_04_U133_2.CEL	9	1	0	1	8.95697	6.37169	6.22452	4.43315	4.71362	10.8012	12.7228	7.97892	6.59373	4.88306	5.1785	7.1284	3.60914	3.834	2
GSM971959_JS_05_U133_2.CEL	52	0	4	1	7.15727	4.88077	5.57212	5.95805	4.93484	11.3765	12.3137	8.44878	5.42969	4.56922	7.82588	6.1779	3.78581	3.77349	2
GSM971960_JS_06_U133_2.CEL	74	0	74	0	8.83363	7.54195	6.41127	7.25003	4.92984	8.59849	12.5879	7.89567	6.52862	4.95868	7.05345	6.58962	3.90747	3.00571	1
GSM971961_JS_09_U133_2.CEL	32	1	1	1	5.97632	8.33436	6.32572	4.68661	4.6701	10.9802	12.3063	7.31802	4.77764	4.27435	5.32069	7.32806	3.86152	4.49079	2
GSM971962_JS_100_U133_2.CEL	73	0	73	0	10.1964	7.54719	6.8393	4.86974	4.88342	9.88494	12.793	7.88458	7.4128	5.48638	5.29497	7.30609	3.73169	3.25765	1
GSM971963_JS_101_U133_2.CEL	20	1	17	1	7.61198	8.16855	6.50864	5.28936	5.21043	9.60063	12.6758	7.73876	11.7732	7.89706	7.26425	7.29844	4.70986	3.7745	2
GSM971964_JS_21b_U133_2.CEL	35	0	35	0	8.352	5.01781	6.34351	7.01542	4.99545	10.1226	12.5485	8.09661	6.36614	4.81158	6.33823	6.1848	3.77346	3.17405	1
GSM971965_JS_22bis_U133_2.CEL	33	0	33	0	7.43706	6.71887	6.62077	6.30284	4.7148	9.86996	12.6597	7.74038	6.52496	4.83624	5.81864	6.73396	3.72795	3.36258	1
GSM971966_JS_23b_U133_2.CEL	63	0	63	0	4.45201	6.47056	5.95896	4.59145	4.75997	10.5024	12.677	8.06921	5.85766	4.36731	6.397	6.1868	3.72685	4.01452	2
GSM971967_JS_25_U133_2.CEL	31	1	31		4.94289	4.85321	5.72851	6.49024	4.6595	10.2795	12.6836	8.03215	5.27389	4.52175	8.22119	5.90563	3.70195	3.98638	2
GSM971968_JS_30_U133_2.CEL	112	0	93	1	7.12486	7.3034	7.37859	4.25956	4.86206	10.8066	12.4501	7.35557	6.80971	4.89534	4.85678	7.20405	4.01774	3.30316	1
GSM971969_JS_33_U133_2.CEL	63	0	63	0	8.49942	8.09848	6.68249	7.27555	5.46335	9.2214	12.7181	8.32155	8.12263	5.9367	7.90509	6.86855	4.3182	2.94977	1
GSM971970_JS_34_U133_2.CEL	86	0	86	0	5.71393	4.81146	5.82763	5.20525	4.88145	9.84543	12.5297	8.14846	6.11671	5.1302	6.1703	6.63359	3.68988	3.88244	2
GSM971971_JS_35_U133_2.CEL	65	0	65	0	9.21419	6.68751	6.7789	5.90611	4.93161	9.19888	12.5746	8.23706	8.56046	6.09903	8.14302	6.32838	3.79679	2.28092	1
GSM971972_JS_36_U133_2.CEL	75	0	75	0	6.94242	4.99789	6.35047	5.70427	4.7865	10.0595	12.6871	8.01713	7.03281	5.35707	5.51392	7.24395	4.35545	3.64041	1
GSM971973_JS_37_U133_2.CEL	46	0	46	0	4.15958	4.53249	5.60215	6.57288	4.89774	10.162	12.8844	8.25427	5.4311	4.93753	5.00853	6.51495	3.90796	4.6933	2
GSM971974_JS_38bis_U133_2.CEL	56	0	56	0	6.91294	5.22948	6.6544	5.94426	4.93205	12.0772	12.5468	7.54934	5.58366	4.37965	7.55647	6.91364	3.797	3.91561	2
GSM971975_JS_41_U133_2.CEL	46	0	46	0	7.77085	4.91339	5.81866	5.42695	5.0474	9.1876	12.7162	8.20309	6.16292	4.89392	7.90776	6.40343	3.85243	3.51874	1
GSM971976_JS_43_U133_2.CEL	36	0	36	0	7.10634	4.7937	5.97882	4.46395	4.92073	11.0981	12.4532	8.31408	5.58677	4.63799	6.01648	6.30418	3.87032	3.74642	2
GSM971977_JS_47bis_U133_2.CEL	49	0	49	0	6.84565	7.56043	6.20607	5.97418	4.92189	10.5042	12.7062	7.87985	7.36869	5.66301	5.00427	6.86448	4.36127	4.35201	2
GSM971978_JS_49_U133_2.CEL	109	0	109	0	7.4565	6.25115	6.80442	5.40093	4.92713	11.3801	12.8144	8.09231	7.87002	6.12906	6.78901	6.5328	3.98286	3.61275	1
GSM971979_JS_51_U133_2.CEL	53	0	53	0	7.47058	5.47782	7.0672	4.3676	4.84214	11.2182	12.7358	7.82077	6.11586	4.74526	5.67238	6.4321	3.88497	3.35967	1
GSM971980_JS_52_U133_2.CEL	59	0	59	0	5.9687	5.98641	6.4987	7.42964	4.80015	11.018	12.3684	7.34752	9.75385	5.64343	5.72098	6.44494	4.25989	3.61779	1
GSM971981_JS_54bis_U133_2.CEL	48	0	48	0	4.94946	5.38149	5.68762	7.18707	4.90053	10.2147	12.8125	8.29906	8.99548	5.51562	6.62782	6.68011	3.73007	3.79519	2
GSM971982_JS_56bis_U133_2.CEL	42	1	42	0	5.08924	5.71897	6.256	6.80139	4.80045	11.1338	12.5363	7.76928	8.44861	5.69335	7.48785	7.03166	3.85459	3.8179	2
GSM971983_JS_57bis_U133_2.CEL	87	0	87	0	7.62563	8.25587	6.66873	5.92148	5.22289	11.43	12.6909	8.02387	8.27779	5.5797	5.26063	7.11776	4.1054	3.86766	2
GSM971984_JS_58bis_U133_2.CEL	81	0	5	1	7.27305	5.91529	6.03044	4.40704	4.80589	10.7832	12.5142	8.59224	8.58829	5.88142	6.00335	7.08588	3.90036	3.29938	1
GSM971985_JS_60bis_U133_2.CEL	7	0	7	0	8.54894	5.87849	5.96573	6.35224	4.88638	9.60582	12.5896	7.83647	6.7828	4.57862	8.30911	5.72242	4.20075	3.34601	1
GSM971986_JS_61bis_U133_2.CEL	68	0	68	0	9.11437	6.57904	6.81057	4.36498	5.93456	9.3682	12.4441	7.0611	8.44118	5.50377	6.05677	7.22033	3.95782	3.7885	2
GSM971987_JS_62bis_U133_2.CEL	68	0	68	0	10.0993	9.56453	6.75477	5.97911	4.84528	9.50103	12.4237	7.46687	7.16822	4.61522	5.14138	6.40503	4.01473	3.11351	1
GSM971988_JS_63bis_U133_2.CEL	18	1	15	1	7.15565	5.66391	6.16209	5.63697	5.49189	9.25733	12.5232	7.88567	5.73351	4.80595	5.78015	6.33484	4.00481	3.87817	2
GSM971989_JS_65_U133_2.CEL	24	1	16	1	4.93975	4.96799	6.01791	4.95145	4.80608	10.4625	12.5091	7.78936	5.93902	4.64904	6.34547	6.05192	3.86263	4.0274	2
GSM971990_JS_66_U133_2.CEL	12	1	12	0	9.05517	6.74274	6.08194	6.26125	5.02797	9.87751	12.6284	8.10431	8.02509	5.56606	6.3221	6.48664	3.68055	3.4629	1
GSM971991_JS_68_U133_2.CEL	55	1	55	0	6.61138	6.22794	5.87895	3.8327	5.16733	11.6384	12.4166	7.91517	7.85284	4.73001	5.64138	6.29468	3.86335	4.15183	2
GSM971992_JS_70_U133_2.CEL	20	1	20	0	5.11348	5.57377	6.18979	6.16775	4.85344	10.0856	12.679	7.94608	7.11527	5.21702	6.86326	5.91376	4.07908	3.72766	2
GSM971993_JS_71_U133_2.CEL	56	0	56	0	7.90745	7.52932	5.87727	6.43095	5.1634	8.94498	12.3373	8.48238	8.23471	5.61138	7.48526	6.47424	4.66482	2.97938	1
GSM971994_JS_72_U133_2.CEL	43	0	43	0	6.17046	4.79942	5.55135	4.64004	4.72799	10.2691	12.6218	8.12984	5.94302	4.8379	6.18928	6.08455	3.94502	4.21025	2
GSM971995_JS_74_U133_2.CEL	25	0	25	0	9.36991	7.41564	6.79321	8.08651	4.90726	10.3588	12.2931	7.45177	6.85882	5.22122	6.05792	6.51993	4.14722	3.32162	1
GSM971996_JS_76_U133_2.CEL	76	0	76	0	10.3897	7.95476	7.73577	4.22507	4.92099	8.60589	12.3271	7.51092	8.47942	5.76591	6.66186	7.29714	3.98063	1.75245	1
GSM971997_JS_77bis_U133_2.CEL	89	0	89	0	9.29621	10.7688	6.8219	6.37612	5.84904	9.12789	12.3703	7.37427	9.37834	6.07688	5.89874	6.89244	5.2397	3.7406	2
GSM971998_JS_78_U133_2.CEL	23	1	18	1	7.38317	7.93257	6.39157	8.18557	4.85291	10.2817	12.4058	7.60907	7.45715	4.60273	6.66019	6.31511	3.89892	3.33475	1
GSM971999_JS_80_U133_2.CEL	1	0	1	0	8.53043	7.27518	6.24607	6.53755	4.94945	11.8116	12.6904	7.54838	7.16526	5.56259	6.63272	6.85508	4.04444	4.63134	2
GSM972000_JS_81_U133_2.CEL	9	0	9	1	6.9259	5.79762	6.55387	4.77533	5.00554	8.88855	12.5819	7.39112	5.97445	4.58149	5.21395	6.60047	3.68134	3.59996	1
GSM972001_JS_82_U133_2.CEL	73	0	73	0	8.27089	5.85315	6.62797	7.91603	5.06989	9.84658	12.5892	7.77438	7.1201	5.0648	6.26508	6.44791	4.367	3.25531	1
GSM972002_JS_83_U133_2.CEL	26	0	25	1	7.72077	4.66804	5.95713	6.39339	4.78645	9.68495	12.5855	7.73204	5.83812	4.40141	6.66837	6.21123	3.84902	3.67021	1
GSM972003_JS_84bis_U133_2.CEL	27	1	0	1	6.65597	5.33147	6.33621	5.76527	5.00264	10.0947	12.3204	8.06984	8.17361	4.71165	6.73917	6.19332	3.88588	2.69727	1
GSM972004_JS_85_U133_2.CEL	89	0	89	0	7.05039	6.0552	6.13416	5.62561	4.91363	9.41743	12.6412	7.39235	7.33237	4.68593	6.95273	6.52218	3.81645	3.75619	2
GSM972005_JS_86_U133_2.CEL	44	0	0	1	4.39785	4.50578	5.47359	6.12882	4.91243	10.7551	12.1162	7.2934	5.13208	4.36173	5.83079	5.26323	4.15429	4.87428	2
GSM972006_JS_87bis_U133_2.CEL	23	1	0	1	8.29375	7.03553	6.18019	5.58321	5.07485	10.7596	12.6798	7.54741	6.55602	4.80132	5.18097	6.87283	3.68569	4.41765	2
GSM972007_JS_88_U133_2.CEL	2	1	2	0	7.93532	5.84346	6.25477	5.70354	4.89223	9.48597	12.5689	7.46043	6.41975	5.04805	6.64808	7.16736	3.69336	3.82733	2
GSM972008_JS_90_U133_2.CEL	72	1	2	1	6.94628	4.92768	6.06496	4.98555	4.89211	11.1582	12.7931	7.91647	6.55321	4.9322	5.23618	7.04751	4.07767	4.38747	2
GSM972009_JS_92_U133_2.CEL	10	1	0	1	7.69812	5.30815	6.01432	6.93023	5.23843	12.4068	12.8208	7.72292	6.65776	4.87586	5.65463	7.12884	3.94839	4.9798	2
GSM972010_JS_93_U133_2.CEL	46	1	10	1	8.98858	5.498	7.20914	6.8186	4.76238	9.99088	12.697	8.00265	6.84765	4.88485	7.79569	6.31917	4.12293	2.22563	1
GSM972011_JS_94_U133_2.CEL	20	1	18	1	7.39882	8.49497	6.69128	3.82491	5.15853	9.52782	12.3941	6.90204	6.73879	5.24051	4.94076	6.89585	4.05169	4.31691	2
GSM972012_JS_95_U133_2.CEL	101	0	101	0	5.14632	5.57893	6.65839	7.52067	5.05868	9.22411	12.6282	7.87903	7.56439	4.6047	7.71768	6.15392	4.14691	2.72701	1
GSM972013_JS_96_U133_2.CEL	43	1	43	0	8.10235	4.65839	5.55631	5.40448	4.78323	9.97906	12.6752	8.25611	5.92335	4.55571	5.24316	6.33002	3.50813	3.88981	2
GSM972014_JS_97_U133_2.CEL	29	1	0	1	7.41421	5.06005	5.98908	4.94459	4.87078	9.9454	12.7969	8.43752	5.78923	4.38194	5.73958	6.0171	3.74677	3.44765	1
GSM972015_JS_98_U133_2.CEL	91	0	91	0	5.04159	4.52375	5.67695	4.56877	4.70606	10.5616	12.8492	7.72784	7.93811	4.74105	5.20402	7.16582	3.73146	4.44421	2
GSM972016_JS_99_U133_2.CEL	16	1	14	1	9.5256	5.08054	6.8251	6.40086	4.87164	10.018	12.6711	7.72906	5.74492	4.97442	5.09581	7.14175	3.92693	3.38324	1
GSM972017_280705.12.CEL	43	0	43	0	7.66598	5.17836	7.01335	4.0106	5.17226	9.94219	12.3109	7.43654	6.5974	4.78145	5.86734	6.63843	3.96826	3.06076	1
GSM972018_080705.01.CEL	117	0	117	0	8.23031	4.89734	6.16143	3.89311	4.79914	11.2239	12.4623	7.66221	8.87586	5.35193	5.83999	6.71091	3.94719	3.69391	2
GSM972019_080705.02.CEL	25	1	21	1	6.80712	7.64671	6.42821	4.68689	4.87325	10.6009	11.9939	7.66722	8.297	5.44744	5.3583	6.96041	3.86105	3.33923	1
GSM972020_080705.07.CEL	78	0	9	1	8.89505	6.95447	6.48106	6.77363	4.83693	10.3889	12.5083	8.005	6.92035	4.63606	6.45264	6.7241	4.19429	3.07634	1
GSM972021_080705.09.CEL	37	1	5	1	6.22753	4.52186	5.32876	7.34899	4.59099	11.6309	12.5198	8.28542	8.52055	4.87986	5.1399	5.81133	4.05947	4.00491	2
GSM972022_200705.12.CEL	82	0	82	0	6.95856	7.31006	6.26144	5.03721	5.10852	10.318	12.4528	7.5605	6.35765	4.53878	4.96915	6.83137	4.08111	4.14318	2
GSM972023_280605.01.CEL	16	0	6	1	6.23322	8.00691	6.27822	5.47838	5.1034	10.5271	12.4121	7.54203	5.37214	4.10299	5.31833	6.96656	3.6408	4.21264	2
GSM972024_280605.03.CEL	43	0	37	1	6.01521	4.11994	6.33294	5.69137	4.88026	9.6734	12.3146	7.70615	5.06923	4.26848	5.79655	6.57162	3.85041	3.42063	1
GSM972025_280605.06.CEL	53	0	53	0	8.23549	4.56422	5.90333	7.17168	5.02782	9.82609	12.3689	7.43025	5.82757	3.96669	6.38842	6.75538	3.7723	3.78083	2
GSM972026_280605.07.CEL	34	1	32	1	8.87253	6.99389	6.27575	3.88676	4.94611	10.8196	12.6688	7.42368	6.5227	5.72195	5.01245	7.28167	4.07528	4.81054	2
GSM972027_280705.01_bis_scan_2_taches.CEL	94	0	94	0	5.76558	4.78744	6.17325	3.92059	5.11312	11.1541	12.3828	7.38738	5.07967	4.29451	5.81688	6.99383	3.94446	4.56674	2
GSM972028_280705.02.CEL	78	0	78	0	8.41351	7.51086	7.02251	5.32013	5.14851	9.32675	12.4862	7.23076	6.24093	5.07179	5.1936	7.42535	3.82513	3.58158	1
GSM972029_280705.06.CEL	36	0	36	0	8.94752	5.62032	7.0643	6.31697	4.94457	9.37632	12.307	7.35084	6.57739	4.44394	6.07547	7.30464	3.55625	2.57915	1
GSM972030_280705.08.CEL	52	0	52	0	9.74821	6.01271	6.86939	3.92016	5.04711	9.01814	12.6111	7.48601	5.76025	4.5492	5.0882	7.40911	4.0202	3.26821	1
GSM972031_SOG_010753_U133_2.CEL	55	0	55	0	6.05174	4.49477	5.86185	5.35069	4.72864	9.01164	11.4999	7.11469	6.50259	4.60776	5.4107	6.47072	3.91717	3.3189	1
GSM972032_SOG_011853_U133_2.CEL	60	0	60	0	5.77421	5.13528	5.81795	6.26926	4.6279	9.46413	12.2248	7.41206	6.03207	4.60561	6.73839	6.16442	3.93053	3.83015	2
GSM972033_SOG_031197_U133_2.CEL	50	0	50	0	5.2823	4.37177	5.60108	5.7796	5.06869	10.3483	12.1574	7.70395	5.35382	4.38277	5.31963	6.5035	4.07649	4.38859	2
GSM972034_SOG_031373_U133_2.CEL	50	0	50	0	5.2718	4.83105	6.46211	4.85475	5.06011	10.8868	12.4558	8.27992	8.25386	4.63717	6.9718	5.75751	4.03765	2.74586	1
GSM972035_SOG_031424_U133_2.CEL	39	0	39	0	4.61544	4.6068	5.96826	5.0381	4.82516	8.68994	12.3716	8.49216	5.45819	4.77961	6.60837	5.63948	4.07694	2.97335	1
GSM972036_SOG_034165_U133_2.CEL	50	0	50	0	5.81941	5.80164	6.29684	6.58532	5.14126	10.1448	11.9128	7.77723	6.03181	4.70207	6.38504	6.06767	3.70918	3.2361	1
GSM972037_SOG_0463_U133_2.CEL	33	0	33	0	5.10787	5.15096	5.97892	6.08949	5.29121	8.64547	12.3855	8.0317	8.00591	4.69693	8.88183	5.96715	4.17203	2.80552	1
GSM972038_SOG_0464_U133_2.CEL	1	1	1	0	6.33846	4.50344	5.56958	4.94956	4.66635	10.6227	12.544	7.94335	5.87319	5.70139	6.2368	5.8608	4.08662	4.65747	2
GSM972039_SOG_10228_U133_2.CEL	52	1	0	1	8.61683	7.8967	6.16703	3.74837	5.18597	10.3258	12.0523	7.38073	6.07289	5.27475	4.76101	6.67672	4.22622	4.39185	2
GSM972040_SOG_10411_U133_2.CEL	63	0	63	0	5.30332	4.53833	6.97433	5.45009	4.83629	9.66762	12.4607	8.29027	6.1734	4.52579	5.14249	5.82893	3.90088	2.33956	1
GSM972041_SOG_10602_U133_2.CEL	55	0	55	0	5.54616	4.79371	5.99843	4.74215	4.82573	12.2861	12.5801	8.02037	5.87502	4.58737	5.05315	6.25346	3.9013	4.4957	2
GSM972042_SOG_10937_U133_2.CEL	51	0	51	0	4.85883	5.39904	6.41553	7.83759	5.05321	9.785	12.6858	8.26848	7.517	5.06061	7.34979	5.99383	3.88197	2.99308	1
GSM972043_SOG_11060_U133_2.CEL	27	1	0	1	6.89168	4.49608	5.80015	5.47647	4.68321	10.4026	12.4846	8.05725	5.63566	4.64085	6.12559	6.27067	4.11268	3.87145	2
GSM972044_SOG_11196_U133_2.CEL	42	0	42	0	4.67734	4.44343	5.71827	4.92645	4.71973	10.8207	12.508	7.67963	5.22292	4.45043	6.211	5.23611	3.78967	4.49795	2
GSM972045_SOG_11538_U133_2.CEL	11	1	0	1	4.94289	5.50033	5.89497	5.66499	4.97163	9.57056	11.9449	8.14656	4.75232	4.49944	6.78847	5.84222	4.33547	3.37808	1
GSM972046_SOG_12126_U133_2.CEL	58	0	21	1	4.8901	8.87082	6.04158	4.23639	4.80043	10.7686	12.2031	7.8966	6.24263	4.99418	4.95432	6.59978	5.14352	4.38927	2
GSM972047_SOG_12266_U133_2.CEL	33	0	33	0	6.73066	4.39355	6.04041	3.85622	4.6899	10.8617	12.5244	8.03532	5.70932	4.78145	5.01957	6.95703	3.77857	3.98873	2
GSM972048_SOG_1411_U133_2.CEL	30	0	0	1	8.0345	4.77291	5.99204	5.89672	5.02695	10.4027	12.5118	8.1359	5.43908	4.66181	6.23231	6.30776	3.71429	3.71879	2
GSM972049_SOG_1415_U133_2.CEL	26	0	26	0	4.56595	4.43744	5.62587	5.58965	4.823	9.91679	12.2807	8.3601	5.30255	4.80819	7.40561	5.8158	3.80947	3.60401	1
GSM972050_SOG_1421b_U133_2.CEL	19	0	19	0	6.29516	5.78581	6.54244	7.077	4.97065	9.96122	12.2732	7.569	6.35954	4.88853	5.23144	6.05078	4.11915	3.50408	1
GSM972051_SOG_14604_U133_2.CEL	28	1	0	1	7.9419	5.73903	6.02354	4.00974	4.60121	11.0267	12.475	7.68765	5.84254	5.18248	4.96412	6.60163	3.994	4.42197	2
GSM972052_SOG_34_U133_2.CEL	15	0	15	0	7.06623	5.76324	6.00899	5.73726	4.89626	10.2762	12.5549	8.1332	7.63385	4.7796	6.49561	6.17532	3.63377	3.31244	1
GSM972053_SOG_46_U133_2.CEL	29	0	29	0	5.34567	4.5776	5.89638	3.87189	4.55464	8.21439	12.4609	8.13373	7.24257	4.92075	5.60681	5.56045	3.87585	2.90448	1
GSM972054_SOG_535_U133_2.CEL	26	0	26	0	7.14891	7.38781	6.68225	4.2133	4.7222	12.0836	12.3148	7.12949	6.76382	4.9533	5.55246	6.93891	3.98795	4.30544	2
GSM972055_SOG_701_U133_2.CEL	93	0	93	0	7.0899	5.39483	6.3224	6.65835	5.16027	9.48466	12.7736	8.2511	6.75405	5.5817	7.11458	6.99958	3.84408	3.45578	1
GSM972056_SOG_702_U133_2.CEL	92	0	92	0	6.1166	4.62005	6.09458	6.82608	5.17026	10.5431	12.8995	8.13801	5.84882	5.09077	5.74655	7.00213	3.68295	4.32049	2
GSM972057_SOG_703_U133_2.CEL	26	1	26	0	5.08884	4.49379	6.09298	4.25375	5.07638	9.67333	12.4851	7.65742	5.60294	4.88409	5.46489	6.7514	4.70045	4.32091	2
GSM972058_SOG_704_U133_2.CEL	60	0	60	0	7.5554	5.66904	7.30357	6.43998	4.97532	10.9	12.8936	8.36553	8.13459	5.60747	6.32192	6.90265	3.82676	2.56996	1
GSM972059_SOG_705_U133_2.CEL	59	0	59	0	8.70521	8.53826	7.25974	4.15628	6.07366	9.77307	12.7696	7.90623	7.68621	6.12236	5.56166	7.91358	4.58193	3.77785	2
GSM972060_SOG_706_U133_2.CEL	82	0	82	0	8.04496	6.34308	6.72295	4.06605	4.95508	10.6444	12.7293	8.06752	9.12666	5.09925	5.04386	6.62424	3.83603	2.9483	1
GSM972061_SOG_707_U133_2.CEL	43	1	43	0	6.40438	6.01942	6.21943	5.93646	5.53323	9.36392	12.1293	7.32542	5.87164	5.18238	5.93564	6.81275	4.09554	4.21521	2
GSM972062_SOG_708_U133_2.CEL	23	1	0	1	8.98311	6.21528	6.34909	6.41972	4.92855	10.3179	12.8164	8.00711	6.16235	4.30939	5.70874	6.60325	4.04552	3.54384	1
GSM972063_SOG_709_U133_2.CEL	70	0	70	0	9.16399	6.57455	6.78267	6.42247	4.8464	10.4351	12.7349	7.95997	7.70421	5.08302	5.89868	6.639	3.87396	3.00935	1
GSM972064_SOG_713_U133_2.CEL	22	1	0	1	6.80021	7.62375	6.32775	4.0726	4.83456	10.7205	12.6582	7.85575	6.71259	5.10112	5.52246	7.00499	4.04174	4.11646	2
GSM972065_SOG_714_U133_2.CEL	46	0	46	0	10.4824	5.36311	6.78433	5.85697	4.82829	10.1985	12.8812	8.01449	6.86064	5.38164	5.67115	6.76389	4.00362	3.1993	1
GSM972066_SOG_715_U133_2.CEL	49	0	0	1	7.54413	6.10863	6.03687	4.70195	5.03188	9.21818	12.65	7.84413	7.55658	5.37815	5.5253	6.4604	3.94739	3.80453	2
GSM972067_SOG_718_U133_2.CEL	183	1	183	0	8.48897	6.67553	6.41748	5.78371	5.09177	11.4409	12.4996	7.42276	7.5343	5.13093	6.01116	7.0867	4.21454	4.19648	2
GSM972068_SOG_719_U133_2.CEL	22	1	3	1	5.95191	6.94216	6.78637	4.18068	4.95566	10.4964	12.6253	7.55498	5.62284	4.73818	5.38342	7.30059	3.73358	3.99122	2
GSM972069_SOG_721_U133_2.CEL	201	0	201	0	8.11746	5.41138	6.04785	5.75035	4.98993	9.40654	12.4902	8.14374	5.79479	4.52085	5.14975	6.43994	4.06472	3.42074	1
GSM972070_SOG_722_U133_2.CEL	68	1	68	0	9.97423	5.51895	6.01731	8.32404	5.19909	10.6244	12.543	7.66404	6.52512	4.62473	5.44294	6.41889	4.03852	4.04762	2
GSM972071_SOG_723_U133_2.CEL	183	0	183	0	9.62312	4.50362	6.36631	5.25133	4.66491	10.1499	12.8531	8.25063	6.32974	4.59665	5.48759	6.4949	3.6865	3.07965	1
GSM972072_SOG_724_U133_2.CEL	172	0	172	0	6.01017	7.89519	6.2543	4.59695	4.84173	10.0596	12.8188	8.15327	8.78365	6.28921	5.77904	7.03367	4.51158	3.98672	2
GSM972073_SOG_725_U133_2.CEL	163	0	163	0	8.85552	5.96031	7.11231	4.59798	5.16572	9.77878	12.7634	8.07826	9.22925	5.11882	6.83224	6.98497	4.02429	2.21197	1
GSM972074_SOG_726_U133_2.CEL	75	1	1	1	7.71456	5.2876	6.35594	6.75434	5.14755	10.2128	12.8234	7.8956	7.33719	5.42421	6.0673	6.3987	3.83253	3.81342	2
GSM972075_SOG_727_U133_2.CEL	44	1	44	0	4.96065	5.46465	5.9387	5.01822	4.79561	9.96659	12.8438	8.28015	6.81547	5.43885	6.73055	6.43275	4.66668	4.05488	2
GSM972076_SOG_728_U133_2.CEL	153	0	153	0	8.08346	5.72282	6.42754	5.09803	4.76931	10.1989	12.7636	8.04086	8.79088	5.85056	5.19387	6.74955	3.96774	3.38866	1
GSM972077_SOG_729_U133_2.CEL	31	1	26	1	8.53279	7.62931	7.07188	6.55861	5.67677	11.123	12.573	7.09652	6.41864	5.49456	6.29268	7.75536	3.94385	4.48276	2
GSM972078_SOG_731_U133_2.CEL	145	1	54	1	9.33548	5.02713	6.50021	4.16405	4.90271	10.6663	12.8121	8.1353	7.94452	4.73229	5.79404	6.96225	3.78781	3.04786	1
GSM972079_SOG_732_U133_2.CEL	168	0	168	0	9.9315	8.34231	7.58956	5.2351	5.47277	10.5337	12.5125	7.54896	6.99792	6.17798	6.85297	7.74133	4.18333	3.34498	1
GSM972080_SOG_733_U133_2.CEL	165	0	53	1	7.0332	4.82485	6.30463	6.28007	4.85991	10.0989	12.7916	8.01852	6.82905	5.10583	6.67417	6.53526	3.92857	3.53635	1
GSM972081_SOG_734_U133_2.CEL	26	0	26	0	9.81359	4.83852	6.27512	5.81708	4.97613	10.278	12.6398	8.05983	6.44918	5.03967	5.62076	6.33744	3.67347	3.43847	1
GSM972082_SOG_737_U133_2.CEL	132	1	119	1	10.121	7.32735	6.72409	4.67728	5.06857	9.83725	12.5742	7.77704	7.19918	5.15034	6.55809	6.80872	4.62022	3.21765	1
GSM972083_SOG_738_U133_2.CEL	127	0	127	0	8.01905	6.05958	6.71357	4.99941	5.09273	10.43	12.6659	7.82242	9.35332	5.03368	5.88178	6.52561	3.99807	2.9504	1
GSM972084_SOG_739_U133_2.CEL	129	0	129	0	9.89894	9.47113	6.52476	8.24146	5.33231	10.307	12.4398	7.68668	7.28997	5.24965	6.10415	6.33494	5.03609	3.80875	2
GSM972085_SOG_743_U133_2.CEL	97	0	97	0	10.765	5.59029	7.20967	6.28601	4.96015	10.2748	12.6535	7.8991	7.56853	5.18036	6.26997	6.57992	4.01555	2.45208	1
GSM972086_SOG_7610_U133_2.CEL	43	1	43	0	6.24517	6.99646	5.60911	5.47561	4.91312	10.1693	12.3854	8.21755	7.55026	4.62661	5.39762	6.05212	3.90521	3.69516	2
GSM972087_SOG_8196_U133_2.CEL	32	1	8	1	5.86293	5.7388	6.67346	7.20755	5.03653	10.0035	12.6904	7.93769	7.97402	5.49879	7.6192	6.01039	4.1529	3.13453	1
GSM972088_SOG_8612_U133_2.CEL	79	0	79	0	8.79937	9.00876	6.49913	8.37972	5.12428	11.0141	12.0152	7.54265	6.54718	5.01863	5.71558	6.30905	4.5006	3.75401	2
GSM972089_SOG_9184_U133_2.CEL	87	0	87	0	8.37581	7.6238	6.00102	4.99408	4.79643	11.0318	12.3121	7.57815	7.46614	5.57324	5.72071	6.43354	4.7589	4.38086	2
GSM972090_SOG_9243_U133_2.CEL	69	0	69	0	5.00057	4.24142	5.64436	6.46673	4.87896	8.8207	12.1537	7.9836	5.30111	4.30767	5.43874	5.40614	3.63021	3.43966	1
GSM972091_SOG_9304_U133_2.CEL	70	0	45	1	5.85864	4.85552	5.88812	7.07872	4.77644	9.80774	12.6215	7.99661	6.08447	5.18414	7.67407	5.58222	4.05835	3.8137	2
GSM972092_SOG_9607_U133_2.CEL	47	0	47	0	6.72087	5.17168	6.61193	4.03859	4.57531	10.3479	12.3591	7.79409	8.16284	5.11421	6.20761	6.60991	3.73992	2.80618	1
GSM972093_SOG_9736_U133_2.CEL	74	0	74	0	7.40662	5.93866	5.62671	5.10926	4.76467	10.5041	12.1511	7.53683	5.7256	4.35481	5.2397	6.56063	3.93884	4.29809	2
GSM972094_SOG_9749_U133_2.CEL	61	0	61	0	7.05441	5.36631	6.70144	4.21542	4.89372	9.25522	12.0454	7.83592	7.49909	5.56082	5.28649	6.93935	4.09514	2.69389	1
GSM972095_SOG_9848_U133_2.CEL	67	0	67	0	7.68944	4.89359	6.61956	3.73226	4.67975	11.0282	12.3142	7.78526	7.35751	4.63927	5.60919	6.48265	3.60429	2.95213	1
GSM972096_050805.03.CEL	15	0	3	1	5.18953	4.64701	6.13068	4.46083	5.28713	9.50371	12.4611	7.65919	4.70796	4.05799	5.61428	5.61156	4.22214	4.0527	2
GSM972097_050805.04.CEL	12	1	12	1	6.42829	5.28986	6.44951	4.3169	5.1935	9.41593	11.9963	6.66342	4.95078	4.50226	5.48832	8.03752	3.90633	4.33172	2
GSM972098_050805.06.CEL	15	1	15	0	5.36894	5.07613	6.01984	5.38537	5.21778	9.72183	12.065	6.96515	5.22574	4.61358	5.60901	5.73397	3.65085	4.48396	2
GSM972099_050805.07.CEL	15	0	15	0	4.75222	4.38285	5.85556	5.8489	5.1643	8.93969	12.102	6.9584	5.21663	4.29967	4.95004	6.22308	4.04739	4.46311	2
GSM972100_050805.08.CEL	25	0	25	0	7.23768	4.76141	6.48993	5.91881	5.35833	9.79696	12.4288	7.62163	5.25891	4.82649	5.51179	6.40947	4.12402	3.87549	2
GSM972101_051206.03.CEL	35	0	21	1	9.56345	6.16051	6.38743	8.05497	5.5897	8.68161	12.4595	6.96183	6.64303	4.99184	5.48994	6.537	4.2648	4.09938	2
GSM972102_051206.04.CEL	46	0	46	0	9.62034	9.56884	6.66804	7.41952	5.63325	9.39363	12.441	7.34149	6.99916	4.89994	5.57097	7.00265	5.14897	3.94041	2
GSM972103_051206.07.CEL	58	0	28	1	8.16555	7.88726	6.78562	4.92043	5.15958	11.2279	12.6905	7.94412	9.44192	5.50032	6.9381	7.20821	4.37395	3.29415	1
GSM972104_051206.14.CEL	41	0	41	0	9.711	7.3981	6.33055	4.78016	4.97682	9.41405	12.5838	7.59718	6.81618	4.66286	6.55746	7.37541	3.82082	3.47919	1
GSM972105_051206.16.CEL	32	0	32	0	6.40966	5.0078	6.62075	4.53728	5.67419	10.1096	9.90227	7.19026	5.70344	4.20927	5.77996	7.02221	3.68947	1.792	1
GSM972106_051206.17.CEL	72	0	9	1	4.7552	4.55646	6.17008	4.07231	5.17867	9.96621	12.5052	7.8964	5.59004	4.39442	5.77493	7.22801	3.93232	3.92112	2
GSM972107_051206.20.CEL	60	1	60	0	8.6167	5.41778	6.43517	5.24461	5.5594	9.97752	12.6424	8.09233	6.8366	4.71412	6.2055	7.25024	4.53663	3.46311	1
GSM972108_051206.23.CEL	103	0	103	0	6.28049	4.62208	6.11697	7.68979	5.09379	9.27826	12.4762	7.28294	7.33578	5.11208	6.96502	6.43709	4.02454	3.85999	2
GSM972109_051206.24.CEL	36	0	36	0	4.85303	4.3317	6.05254	4.57963	5.32527	10.7391	12.6512	8.25741	6.34119	5.038	6.93341	6.73076	4.4632	4.09742	2
GSM972110_070123.01.CEL	7	1	4	1	6.5421	6.77576	6.21665	5.9359	4.99867	9.60919	12.7224	7.73651	6.41357	4.69777	6.85369	6.26335	3.94777	3.81952	2
GSM972111_070123.03.CEL	22	0	13	1	6.93749	5.45746	6.6492	7.2205	5.26864	9.37303	12.6474	7.49635	6.62028	4.9612	6.78931	7.14706	4.05301	3.58327	1
GSM972112_070123.11.CEL	32	1	32	0	5.01615	5.68776	6.37167	4.45358	4.97655	10.2222	12.6361	7.36282	7.09502	4.55442	5.17594	6.97963	4.0077	4.1425	2
GSM972113_070123.15.CEL	27	0	18	1	6.96952	6.04317	6.87914	4.46031	5.15858	8.64853	12.2701	7.32831	5.67736	4.4605	5.25231	7.14231	4.22404	3.19134	1
GSM972114_070123.16.CEL	46	0	46	0	6.24179	4.65436	6.35292	4.82277	5.27677	11.4527	12.7864	7.92825	5.33229	4.6039	7.07705	6.59537	3.86461	4.27419	2
GSM972115_080318.04.CEL	75	1	11	1	6.97389	6.46886	5.93755	7.65984	5.10336	9.83549	12.0284	7.24726	5.92727	4.35693	5.89511	6.57732	3.92235	4.02214	2
GSM972116_110706.16.CEL	29	1	2	1	8.1215	5.22789	5.75707	7.43356	5.18799	9.31024	12.3643	7.26447	5.62823	4.6664	5.57393	6.20434	3.91105	4.41831	2
GSM972117_110706.19.CEL	32	0	11	1	8.71122	7.80902	6.44971	7.57033	5.24478	9.53317	12.33	7.43949	11.4143	6.48989	6.4716	6.67138	4.29403	3.19378	1
GSM972118_110706.20.CEL	30	0	19	1	6.06636	4.81255	5.99402	5.73469	5.04318	9.81016	12.3697	8.04084	5.09624	4.25141	5.63923	6.12246	3.95103	3.65024	1
GSM972119_110706.21.CEL	37	0	25	1	6.0875	4.54753	5.82086	5.16942	5.13935	10.0189	12.4352	7.81749	5.68305	4.16471	5.47144	6.45927	3.8983	4.04231	2
GSM972120_110706.22.CEL	36	0	36	0	6.97621	4.83015	6.5519	4.21825	5.00399	8.53816	13.0365	8.2501	9.27783	5.19804	6.6533	6.72939	3.97786	2.51527	1
GSM972121_110706.23.CEL	35	0	35	0	8.12074	5.0114	6.66999	8.58523	5.01683	10.586	12.0209	7.56112	5.97637	4.38186	7.09783	6.28695	3.81381	2.83691	1
GSM972122_110706.24.CEL	19	1	19	1	4.9697	4.23318	5.77362	5.00039	5.04314	9.08005	12.1096	8.04507	4.82009	4.40914	5.48902	5.93699	4.15817	3.62212	1
GSM972123_121206.02.CEL	71	0	71	0	6.75578	5.17905	7.14611	5.79545	5.49267	9.32789	12.4575	7.79622	6.78031	4.53332	7.28239	6.26439	4.23732	2.48889	1
GSM972124_121206.04.CEL	75	0	75	0	8.9172	7.85641	6.5235	6.91009	5.38827	9.36103	12.648	7.78972	6.55197	4.96276	5.91795	6.66306	3.94168	3.59603	1
GSM972125_121206.05.CEL	68	0	14	1	9.31133	7.85031	6.26781	5.94595	5.44414	8.59656	12.4135	7.50887	5.44648	4.87377	5.13962	7.01702	4.02018	4.00627	2
GSM972126_121206.07.CEL	63	0	63	0	5.21565	5.0997	5.79366	4.43913	5.1484	8.43702	12.5318	7.55903	6.13974	4.77628	5.27595	5.86611	4.06419	4.20392	2
GSM972127_121206.10.CEL	85	0	85	0	8.23851	7.65604	6.91515	6.18416	5.47629	9.02541	12.1821	7.32017	6.0417	4.78164	6.77484	6.87678	4.35599	3.22183	1
GSM972128_121206.14.CEL	93	0	93	0	8.56969	4.67248	6.47128	5.16836	5.22232	8.98959	12.6508	7.73964	6.03441	4.85646	5.30463	7.15101	3.56732	3.46532	1
GSM972129_121206.15.CEL	11	0	11	0	9.08366	6.2747	5.92637	6.43633	5.01032	9.87562	12.726	8.26788	7.40578	5.13416	6.67352	6.68357	4.20905	3.53138	1
GSM972130_121206.16.CEL	55	0	55	0	6.214	4.37088	5.98205	5.53527	5.43148	8.26482	12.3808	7.87905	6.40563	4.79779	6.51471	6.16881	3.79236	3.35408	1
GSM972131_121206.18.CEL	86	0	86	0	7.49784	7.97622	6.98619	4.33202	5.37796	9.65234	12.1742	7.31288	5.97487	5.24	5.50954	7.50309	4.18293	3.69949	2
GSM972132_121206.24.CEL	61	1	61	0	7.70496	5.1515	5.80739	4.8618	5.06132	9.60618	12.6221	7.40651	5.30087	4.45715	5.71371	6.73779	3.95721	4.57863	2
GSM972133_VB_001T_U133_2.CEL	53	1	27	1	8.72151	5.68524	6.67114	6.72468	5.28528	9.24325	12.624	7.72001	7.42519	4.59274	6.39868	6.68956	4.06219	2.92637	1
GSM972134_VB_002T_U133_2.CEL	14	1	7	1	7.77757	6.25111	5.93243	6.92985	4.98713	9.31407	12.6007	7.16953	6.39875	4.2848	6.18135	6.03712	3.93799	4.18288	2
GSM972135_VB_005T_U133_2.CEL	13	1	4	1	7.00195	4.52728	6.17008	4.8033	5.10969	7.9511	12.5465	7.65663	5.84081	4.54273	5.91178	5.94187	3.74107	3.32578	1
GSM972136_VB_007T_U133_2.CEL	130	0	61	1	7.81885	5.28068	6.49045	7.28955	4.85627	8.45316	12.9405	8.02141	5.97595	4.39668	7.20544	6.24861	4.16362	2.88085	1
GSM972137_VB_008T_U133_2.CEL	129	0	9	1	8.43638	4.54927	6.45151	4.4405	5.01729	8.58056	12.834	7.75831	6.14682	4.80318	6.25153	6.49997	3.78512	3.29776	1
GSM972138_VB_009T_U133_2.CEL	53	1	45	1	7.06207	4.25289	6.21914	7.14549	5.01693	10.3131	12.5467	7.28085	6.03573	4.73583	6.82166	6.10821	3.86112	4.1184	2
GSM972139_VB_011T_U133_2.CEL	102	0	38	1	7.9647	4.6359	6.57931	4.53761	4.9669	7.90172	12.5658	7.43639	5.72128	4.35279	6.1456	6.21307	3.81586	2.96585	1
GSM972140_VB_012T_U133_2.CEL	172	0	56	1	4.98443	7.07023	6.59832	3.87518	4.83815	11.1203	12.5741	7.34787	6.35001	4.37763	5.56559	6.86918	4.24352	4.24349	2
GSM972141_VB_013T_U133_2.CEL	84	0	15	1	9.22648	4.62971	6.12428	5.30486	5.02984	11.5954	12.808	7.61257	7.09088	4.27788	5.48056	6.7864	3.72413	4.18128	2
GSM972142_VB_016T_U133_2.CEL	35	1	2	1	7.27736	4.62473	5.93085	4.47095	4.98816	9.37045	12.8291	7.71825	7.10821	4.39837	5.09049	6.0404	3.87542	3.86803	2
GSM972143_VB_019T_U133_2_2.CEL	154	0	154	0	7.90013	4.6736	6.1592	4.66853	4.88829	9.58677	12.6725	7.28724	8.36904	4.80727	5.34434	6.33984	3.99079	3.74956	2
GSM972144_VB_020T_U133_2.CEL	121	0	121	0	8.14476	4.99493	6.20583	5.90008	5.23895	9.22511	12.609	7.6526	5.88193	4.961	5.23691	6.29416	3.73327	3.92698	2
GSM972145_VB_024T_U133_2.CEL	135	0	135	0	8.04308	7.81534	6.39983	8.0439	5.23842	9.7772	12.633	7.50245	7.40861	4.6099	5.71283	6.39278	3.70896	3.70206	2
GSM972146_VB_025T_U133_2.CEL	66	0	66	0	7.62686	5.31617	6.13356	4.2716	5.206	10.5984	12.5891	7.72191	5.96543	4.63033	5.31194	7.03154	3.86533	4.27102	2
GSM972147_VB_027T_U133_2.CEL	140	0	140	0	7.14357	4.71556	5.97098	4.83389	4.94274	10.2346	12.7408	8.05417	8.61602	4.62351	6.64627	6.50341	4.40066	3.37359	1
GSM972148_VB_028T_U133_2.CEL	127	0	127	0	7.61751	5.54904	6.28365	5.05633	4.902	9.62043	12.5674	7.72189	7.72879	4.88537	5.75155	6.56722	3.82038	3.3451	1
GSM972149_VB_032T_U133_2.CEL	132	0	132	0	7.80207	5.07985	6.48743	5.53274	5.17886	8.24966	12.594	7.7056	7.05448	4.82193	6.72426	6.31088	3.88475	2.90138	1
GSM972150_VB_033T_U133_2.CEL	109	0	109	0	8.48371	5.4768	6.65516	6.77834	5.25208	9.25263	12.7621	7.58211	7.2183	4.4488	5.77576	6.62119	4.20337	3.24492	1
GSM972151_VB_055T_U133_2.CEL	77	0	77	0	6.98344	5.23907	6.48052	6.24686	5.13146	8.69528	12.7029	8.03094	7.44546	4.64163	6.72944	6.20809	3.79112	2.69724	1
GSM972152_VB_064T_U133_2.CEL	56	0	56	0	6.86701	4.91028	6.15689	5.81115	4.90042	9.63425	12.6914	7.9464	6.50299	4.54406	6.16576	6.05808	4.73907	3.56192	1
GSM972153_VB_065T_U133_2.CEL	66	1	66	0	9.06064	5.73863	6.24427	5.97433	5.2922	10.7997	12.966	7.39744	7.14246	4.53779	6.48093	6.43022	3.70647	4.33955	2
GSM972154_VB_068T_U133_2.CEL	44	1	3	1	6.58398	5.64557	6.01479	4.53511	5.18416	11.4568	12.8948	7.62959	7.07072	4.52241	7.15908	5.91204	3.59695	4.50016	2
GSM972155_VB_070T_U133_2.CEL	24	1	6	1	6.5755	5.59835	6.15173	5.23752	4.92824	10.6893	12.8213	8.05744	5.78781	4.2959	5.45691	6.02771	3.78725	3.96489	2
GSM972156_VB_072T_U133_2.CEL	112	1	112	0	8.4532	4.81761	6.11924	6.04867	5.15566	9.83356	12.7442	7.95199	6.16077	4.34692	5.50166	6.63671	3.99028	3.70002	2
GSM972157_VB_077T_U133_2.CEL	118	0	118	0	8.70856	5.4093	6.36594	5.64758	4.94008	9.15705	12.8457	7.81414	7.07431	4.78234	6.36756	6.40691	4.05363	3.29751	1
GSM972158_VB_078T_U133_2.CEL	120	0	120	0	7.05112	7.20086	6.73272	3.97494	5.07815	9.62839	12.6323	7.75788	8.15898	5.05069	6.67414	7.01142	3.89717	3.09007	1
GSM972159_VB_080T_U133_2_2.CEL	93	0	93	0	6.48698	5.37071	5.93318	4.78871	5.16838	11.8065	12.6743	8.04293	7.33323	4.66792	6.0485	6.19613	3.88441	4.2422	2
GSM972160_VB_081T_U133_2.CEL	77	0	39	1	7.76776	4.66853	6.5118	4.21465	5.34773	9.38441	12.6679	7.79802	6.95822	4.94853	5.52863	7.0622	3.9098	3.47347	1
GSM972161_VB_085T_U133_2.CEL	11	1	9	1	7.89527	4.5178	6.14386	5.12766	4.86183	9.91709	12.51	8.27915	5.95681	4.5748	6.14092	6.2307	4.17827	3.15866	1
GSM972162_VB_105T_U133_2.CEL	77	0	77	0	8.4806	5.27659	6.48917	4.98471	4.96682	9.86	12.6782	7.6148	8.043	4.27798	5.20165	6.5746	4.02817	3.14872	1
GSM972163_VB_106T_U133_2.CEL	41	0	41	0	8.14035	6.3776	6.10614	6.95047	4.80235	10.6245	12.629	7.79421	6.91357	4.5518	5.35124	6.62069	4.0241	3.85002	2
GSM972164_VB_109T_U133_2.CEL	69	1	3	1	7.63987	4.7965	6.29572	4.25699	4.79339	11.6441	12.573	7.98381	6.77842	4.59684	6.12795	6.62045	4.24888	3.68424	1
GSM972165_VB_110T_U133_2.CEL	87	1	36	1	7.92776	7.53112	6.27333	6.17371	4.95708	9.54271	12.551	7.97692	6.09669	4.76302	5.92859	6.53804	3.76073	3.48864	1
GSM972166_VB_114T_U133_2.CEL	12	1	3	1	6.27057	5.52983	6.36367	5.39838	5.18253	10.5076	12.5794	8.10736	5.25405	4.55971	5.80997	6.34446	3.95547	3.78594	2
GSM972167_VB_115T_U133_2.CEL	45	1	36	1	9.17133	5.14519	6.25651	5.98706	5.23774	9.34647	12.6972	7.66574	7.18915	4.17749	5.89786	6.47616	4.00664	3.33122	1
GSM972168_VB_119T_U133_2.CEL	8	1	4	1	5.93273	4.84133	6.41573	4.86674	4.97546	10.5558	12.8866	7.76457	6.61187	5.03882	7.03324	6.99626	4.19094	4.05878	2
GSM972169_VB_122T_U133_2.CEL	164	0	164	0	7.64016	4.85791	6.62499	6.67922	5.33265	10.4992	12.6454	7.44059	7.07425	4.8749	7.52165	6.30189	4.22019	3.68652	1
GSM972170_VB_124T_U133_2.CEL	73	0	73	0	8.79948	6.39731	6.43489	4.16792	5.05388	9.11754	12.7196	7.32448	7.05927	4.96632	5.24632	6.56684	4.00852	3.86546	2
GSM972171_VB_130T_U133_2.CEL	130	0	130	0	7.89878	7.74591	6.31613	4.38679	4.85911	10.6191	12.7332	7.96761	11.5981	6.48034	5.16276	7.01143	4.66054	3.59411	1
GSM972172_VB_131T_U133_2.CEL	5	1	4	1	5.57684	5.2011	7.11263	4.77807	5.15976	8.62623	12.3587	7.9265	6.38097	4.58366	6.40676	6.61878	4.16785	2.27048	1
GSM972173_VB_138T_U133_2.CEL	26	1	15	1	6.79707	5.04628	6.23205	5.15562	5.35618	10.8662	12.6252	6.95232	6.2835	4.73984	5.63783	6.6607	4.26086	5.02692	2
GSM972174_VB_149T_U133_2.CEL	97	0	97	0	7.48722	7.37742	6.86172	5.17684	5.53709	8.59006	12.6039	7.62696	6.14227	4.5965	6.29226	6.89357	4.30953	3.28922	1
GSM972175_VB_151T_U133_2.CEL	43	1	28	1	8.7503	5.20158	6.80279	5.06673	5.33162	10.5394	12.634	7.03434	6.54408	4.5644	6.42189	6.13888	3.90443	3.91027	2
GSM972176_VB_152T_U133_2.CEL	36	1	35	1	6.70663	8.45786	6.8763	4.26269	5.32054	9.31576	12.6385	7.80166	7.1898	4.92744	5.79317	6.96464	3.99685	3.2994	1
GSM972177_VB_165T_U133_2.CEL	22	1	20	1	7.36911	6.15121	7.25387	5.43287	5.58869	10.4263	12.605	7.54682	6.26779	4.72755	6.12409	7.39433	4.38304	3.49303	1
GSM972178_VB_170T_U133_2.CEL	67	0	21	1	8.34589	5.74997	6.36811	4.42332	5.30108	9.38767	12.5746	7.66777	5.88697	5.50471	6.33988	6.28206	3.72881	3.94871	2
GSM972179_VB_176T_U133_2.CEL	18	1	17	1	7.1914	7.43124	7.26292	5.27414	5.79829	9.6851	12.3937	7.63307	8.09023	5.43592	6.18062	7.88355	3.91858	3.04389	1
GSM972180_VB_192T_U133_2.CEL	24	1	19	1	7.52625	5.10014	6.13245	4.08442	5.15006	10.8273	12.6166	8.12215	11.812	7.17863	5.4211	7.2274	4.38308	3.73243	2
GSM972181_VB_193T_U133_2.CEL	34	1	13	1	9.90692	5.24768	7.1838	4.21408	5.22129	11.2065	12.6008	7.05922	6.27319	4.62024	5.70531	8.00836	3.82802	3.802	2
GSM972182_VB_200T_U133_2.CEL	58	1	23	1	8.81183	4.84473	6.83904	5.94861	5.47389	9.78901	12.7637	7.79319	5.87268	4.87816	6.96447	6.74537	3.74717	3.34978	1
GSM972183_VB_201T_U133_2.CEL	32	1	11	1	5.68165	4.30657	6.108	5.40367	5.3769	8.90639	11.9753	7.55941	5.35625	4.97697	6.03901	6.4906	4.45083	3.77201	2
GSM972184_VB_204T_U133_2.CEL	39	1	4	1	7.37689	4.87093	6.43074	4.50814	5.27453	9.89639	12.9403	7.72056	6.38895	4.99594	5.25815	7.19416	4.65106	4.27979	2
GSM972185_VB_220T_U133_2.CEL	39	0	22	1	7.73543	4.85882	6.38139	5.03726	5.44631	10.6004	12.593	8.17041	6.17477	4.76429	6.02857	6.79517	4.31429	3.66475	1
GSM972186_VB_229T_U133_2.CEL	47	1	14	1	9.0398	9.63337	7.19997	4.38291	5.36678	10.9951	12.6356	7.87848	6.14003	4.88913	5.34271	7.47851	4.43614	3.65498	1
GSM972187_VB_231T_U133_2.CEL	49	0	9	1	8.85662	6.04043	6.16473	4.41665	5.1538	10.67	12.6949	8.27848	5.81747	5.51502	6.49904	7.12059	4.39758	4.11926	2
GSM972188_VB_232T_U133_2.CEL	22	0	11	1	8.78107	5.33432	6.75869	4.93656	5.20134	10.3142	12.6794	8.25323	6.02323	4.51032	5.741	6.6923	4.06598	3.00296	1
GSM972189_VB_233T_U133_2.CEL	192	0	192	0	6.12021	6.10872	6.17898	4.56973	4.99736	10.4371	12.2544	8.35602	8.50115	6.2205	5.48506	6.57851	3.77911	3.35546	1
GSM972190_VB_234T_U133_2.CEL	108	0	108	0	6.02186	3.9772	6.52507	5.1641	5.23093	9.51872	12.2678	7.78284	6.36381	4.18558	5.52745	6.37699	3.86433	2.94331	1
GSM972191_VB_235T_U133_2.CEL	122	0	122	0	6.54461	5.20982	6.38522	6.00648	5.06631	8.72727	12.7892	7.48236	6.22279	4.7138	5.7979	6.31498	4.28621	3.82095	2
GSM972192_VB_236T_U133_2.CEL	158	0	158	0	7.40306	5.76105	7.02064	5.45358	5.37214	10.913	12.5917	7.92519	8.37832	5.52777	8.09749	7.25399	3.83495	2.95102	1
GSM972193_VB_238T_U133_2.CEL	73	0	73	0	6.81572	6.60851	6.78426	4.75675	5.34548	10.7887	12.8803	7.88661	6.68157	5.04879	5.68956	6.9468	3.89816	3.95426	2
GSM972194_VB_242T_U133_2.CEL	83	0	83	0	9.78406	5.74969	7.22337	4.487	5.56643	10.5794	12.5301	7.49654	6.81239	5.4668	6.87079	7.02347	3.99986	3.37977	1
GSM972195_VB_243T_U133_2.CEL	120	0	120	0	5.87374	4.76094	6.43025	6.08404	5.4103	9.56546	12.8859	8.31154	6.31262	5.40194	7.53313	7.23328	4.38197	3.64574	1
GSM972196_VB_245T_U133_2.CEL	73	0	73	0	4.78123	4.8828	6.37991	4.51506	5.26905	10.9613	12.7583	8.55128	7.71609	5.10564	5.61794	7.68333	3.82967	3.51738	1
GSM972197_VB_248T_U133_2.CEL	50	0	50	0	6.34914	4.79542	6.7611	4.53849	5.39605	10.3651	12.4638	8.25903	6.38891	4.84453	6.86997	6.87155	3.88987	2.94975	1
GSM972198_VB_252T_U133_2.CEL	57	0	57	0	8.53331	4.52018	6.3112	6.05165	5.19098	9.67493	13.1198	8.50814	6.15172	4.77213	5.45861	6.30684	4.10518	3.45957	1
GSM972199_VB_254T_U133_2.CEL	66	0	66	0	7.35387	5.3469	6.39605	4.98755	5.39262	9.88712	12.8131	8.16403	6.24077	4.78664	5.40772	6.64472	3.71463	3.66411	1
GSM972200_VB_255T_U133_2.CEL	54	0	54	0	8.34511	5.80422	6.50389	6.23149	5.54989	10.0914	12.7	7.7663	6.48059	4.51662	6.67601	6.49341	4.09742	3.64959	1
GSM972201_VB_256T_U133_2.CEL	67	0	67	0	7.94039	6.157	6.61604	5.20267	5.49461	11.1924	12.4295	7.22523	7.42712	5.04771	5.50123	6.84805	4.0579	4.24504	2
GSM972202_VB_257T_U133_2.CEL	53	0	53	0	8.9809	6.14643	6.54217	5.9365	5.12211	10.2065	12.9863	7.80899	6.6936	4.50854	5.74236	6.30572	3.98027	3.67628	1
GSM972203_VB_260T_U133_2.CEL	54	0	54	0	8.46876	5.52952	6.43658	4.46991	5.04773	10.3303	12.7841	7.68181	7.61951	5.29368	5.23361	6.28874	4.15456	3.89205	2
GSM972204_VB_266T_U133_2.CEL	44	0	4	1	8.73391	5.08312	6.28771	5.38683	4.94312	11.0319	12.2369	7.29433	6.96868	5.12818	5.37443	6.49756	3.90079	4.01459	2
GSM972205_VB_269T_U133_2.CEL	35	1	7	1	8.90406	5.33634	6.49852	4.8847	5.12163	9.52609	12.628	7.46954	9.33771	5.76235	6.49997	6.19491	4.05335	3.30967	1
GSM972206_VB_270T_U133_2.CEL	42	0	0	1	8.01719	5.46798	6.22974	6.55908	4.93612	11.0091	12.8108	7.84496	6.13854	4.74018	5.16967	6.46169	4.21782	4.23421	2
GSM972207_VB_273T_U133_2.CEL	82	0	34	1	8.13549	5.34222	6.16805	4.44853	4.80073	9.59946	12.9037	7.86419	8.03081	4.74456	6.12824	6.56358	4.33104	3.4608	1
GSM972208_VB_277T_U133_2.CEL	25	1	0	1	7.73878	6.81742	5.96469	4.63066	4.65545	10.7856	12.4798	7.59231	8.80095	5.62242	5.92783	6.54893	4.23537	4.06858	2
GSM972209_VB_281T_U133_2.CEL	13	1	0	1	4.65919	7.22357	5.99683	4.79823	5.34506	11.3312	12.5208	7.55478	8.50156	5.60578	4.94965	6.36437	4.01055	4.90215	2
GSM972210_VB_282T_U133_2.CEL	46	1	0	1	8.49618	6.43464	6.38273	4.24104	4.61725	9.86526	12.8877	7.78054	6.84475	4.94238	5.02134	6.18305	4.07148	3.73366	2
GSM972211_VB_291T_U133_2.CEL	57	0	57	0	7.85283	4.60842	6.10898	4.58023	4.87146	10.0122	12.4874	7.70155	5.94148	4.5099	4.84947	5.7528	4.04011	3.79917	2
GSM972212_VB_292T_U133_2.CEL	18	1	0	1	7.22477	5.3826	6.44842	7.25234	4.55845	10.0961	12.7078	7.73104	6.97315	4.81751	6.39717	5.60106	4.56637	3.36756	1
GSM972213_VB_293T_U133_2.CEL	1	1	0	1	4.30659	4.16643	5.54251	4.20156	4.64624	12.5182	12.9322	7.70274	5.00723	4.55801	5.01509	6.74637	3.84152	5.77737	2
GSM972214_VB_294T_U133_2.CEL	2	1	0	1	8.048	4.73028	5.8158	5.27667	4.77838	9.76299	13.1894	8.18956	6.04506	4.72769	5.04533	6.33948	4.0082	4.23095	2
GSM972215_VB_296T_U133_2.CEL	47	0	47	0	9.9531	5.96825	6.86458	5.06518	4.89332	11.4796	12.8691	8.42933	8.19992	5.69297	6.99287	6.54332	4.00786	2.89083	1
GSM972216_VB_297T_U133_2.CEL	94	0	0	1	8.04576	5.64259	6.71636	5.17737	5.19403	9.33094	12.7742	8.1336	6.45853	4.75997	6.39586	6.20738	3.96145	2.92515	1
GSM972217_VB_301T_U133_2.CEL	70	0	0	1	6.9207	5.63842	6.57514	4.22977	4.9262	10.5184	12.3796	7.50936	7.47788	4.7595	5.53794	6.47869	4.06754	3.452	1
GSM972218_VB_306T_U133_2.CEL	7	1	0	1	6.53294	5.99812	6.03785	5.35149	5.11696	9.28984	12.8713	8.16858	6.43487	4.49	6.6307	5.92278	4.23346	3.62602	1
GSM972219_VB_310T_U133_2.CEL	53	0	0	1	6.90569	6.07305	6.10377	5.43214	4.68515	9.87901	12.2405	7.83758	6.00926	4.61694	5.76864	6.37463	4.03731	3.4546	1
GSM972220_AD_02b_U133_2.CEL	1	0	1	0	6.63726	7.75748	6.30838	7.77626	5.43164	9.04522	12.6622	7.51241	7.5585	5.24822	6.61937	6.8187	3.75913	3.93512	2
GSM972221_AD_03_U133_2.CEL	65	0	65	0	5.04672	4.72292	5.95475	7.75044	4.84741	9.19393	12.6733	8.26523	6.17637	5.0891	5.96523	6.01881	3.77007	3.55056	1
GSM972222_AD_07_U133_2.CEL	57	0	57	0	4.78642	5.06692	5.80677	5.45164	5.38243	10.416	12.7012	8.07948	5.4152	4.77417	5.41178	5.89337	3.78098	4.63544	2
GSM972223_AD_08_U133_2.CEL	33	1	33	0	6.47686	4.96764	5.94724	6.36334	5.34984	10.0219	12.5403	7.8344	5.92209	4.44753	6.36443	6.21027	3.90004	4.02851	2
GSM972224_AD_09_U133_2.CEL	25	1	20	1	5.36437	4.91611	5.80525	4.24125	5.54132	10.6684	12.407	7.9166	8.12865	5.1157	6.928	6.38392	3.81934	4.06025	2
GSM972225_AD_1023_U133_2.CEL	37	0	37	0	8.67501	5.31481	6.09809	4.45935	5.61835	10.3313	12.8601	8.10477	7.12853	4.77651	6.71788	5.85048	3.99505	3.86817	2
GSM972226_AD_10_U133_2.CEL	20	0	20	0	7.47328	4.98868	5.91127	4.75405	5.63038	12.3415	12.7699	7.57008	5.03069	4.60535	6.78893	6.49276	3.83201	5.44612	2
GSM972227_AD_1178_U133_2.CEL	20	1	20	0	6.34659	5.11147	5.86818	4.75225	5.6792	8.58313	12.7609	7.88981	5.12625	4.79015	6.94037	5.55255	4.2913	4.31371	2
GSM972228_AD_1183_U133_2.CEL	1	0	1	0	5.26929	5.16065	6.01624	6.73981	5.48824	7.99654	12.8724	7.79463	5.35979	4.54057	7.46493	5.68042	3.78285	3.89377	2
GSM972229_AD_11b_U133_2.CEL	0	0	0	0	5.04518	4.60019	6.28856	3.68486	4.65475	10.1434	12.523	7.99716	5.68757	5.09535	6.70712	6.08381	3.61276	3.57431	1
GSM972230_AD_1259_U133_2.CEL	27	0	27	0	7.35807	4.73651	6.06801	4.48195	5.37535	9.38409	12.6716	7.65573	5.44125	4.29703	5.51027	6.01562	3.69164	4.0786	2
GSM972231_AD_1261_U133_2.CEL	14	0	14	0	8.51884	5.95293	6.64042	4.29486	5.51273	9.50246	12.9958	7.33312	6.45895	4.44424	5.73364	6.67163	4.05605	4.10058	2
GSM972232_AD_1294_U133_2.CEL	21	0	21	0	4.77432	5.56457	6.16009	4.52885	5.52874	10.9272	12.4801	7.49193	5.67733	4.5875	5.42004	6.57253	3.81437	4.78422	2
GSM972233_AD_1301_U133_2.CEL	15	0	15	0	4.69857	5.54802	6.40524	4.51483	5.65175	9.79367	12.4494	7.79767	7.33357	4.27079	5.82211	5.98446	3.86422	3.45259	1
GSM972234_AD_1311_U133_2.CEL	10	1	10	0	7.29187	5.88432	6.00884	5.79631	5.29926	10.0544	12.6516	7.05859	5.08479	4.58024	5.72092	6.58308	3.74238	5.06169	2
GSM972235_AD_1325_U133_2.CEL	7	0	7	0	6.89183	4.8377	6.08779	4.21491	5.14322	10.5986	12.6751	7.89895	6.44884	4.38	6.88392	6.02106	3.64231	3.78592	2
GSM972236_AD_1337_U133_2.CEL	12	0	12	0	6.79142	4.52016	6.17997	4.78311	5.38346	7.96271	12.6303	8.13403	5.7032	4.44523	5.31052	5.82144	4.08005	3.19331	1
GSM972237_AD_1339_U133_2.CEL	25	0	25	0	6.2128	5.08532	6.19706	4.25505	5.45036	9.27455	12.8995	8.03419	5.21025	4.28805	5.61514	5.46914	3.59497	3.91529	2
GSM972238_AD_1361_U133_2.CEL	19	0	19	0	6.97005	4.90924	6.13796	4.24546	5.25058	10.7324	12.5276	7.30242	7.27483	4.39976	5.76062	6.03779	3.67858	4.16743	2
GSM972239_AD_1376_U133_2.CEL	14	0	14	0	6.78951	6.43342	6.08004	4.05871	5.40294	9.19993	13.0246	8.47066	7.3715	4.84422	5.47185	6.04243	3.81264	3.58862	1
GSM972240_AD_1384_U133_2.CEL	14	0	14	0	5.89098	5.37474	6.21648	4.47444	5.45656	10.0322	11.9149	7.02867	8.72192	5.15707	5.56917	6.81571	3.70844	3.81736	2
GSM972241_AD_13_U133_2.CEL	17	1	17	0	5.1348	4.73715	6.00392	5.77945	5.56364	10.1655	12.8103	8.23022	7.44561	4.58709	6.39842	6.08054	4.09447	3.81813	2
GSM972242_AD_1410_U133_2.CEL	17	0	17	0	6.9091	4.82625	5.81142	5.28057	5.20727	10.1626	12.6297	7.82008	7.85289	4.98143	6.19871	6.34181	3.98933	4.03218	2
GSM972243_AD_1412_U133_2.CEL	2	0	2	0	6.56978	5.48597	5.95024	3.98412	5.60918	9.20026	12.6696	7.53467	6.69325	4.52289	5.8788	6.01563	3.77729	4.25773	2
GSM972244_AD_1413_U133_2.CEL	14	0	14	0	6.30269	8.75838	6.25089	5.3303	5.8833	9.18556	12.5008	7.57964	7.91142	4.63656	6.61023	6.11929	4.09188	3.85987	2
GSM972245_AD_1414_U133_2.CEL	0	1	0	0	6.01102	5.46389	6.02044	5.13596	5.62682	9.88789	12.5723	7.8713	5.46848	4.75066	5.87539	6.06101	3.72847	4.35136	2
GSM972246_AD_1419_U133_2.CEL	0	0	0	0	5.75318	4.92373	6.05423	4.09493	5.05804	10.3371	12.6936	7.85136	6.00185	4.58729	5.41047	5.79674	4.20279	4.22677	2
GSM972247_AD_1433_U133_2.CEL	6	0	6	0	5.64893	5.23544	5.70012	5.74274	5.68641	9.51018	12.0764	7.61701	5.96347	4.54158	5.78237	5.7656	3.88449	4.19712	2
GSM972248_AD_1434_U133_2.CEL	14	0	14	0	6.03638	5.28408	5.92108	5.22765	5.6038	10.3744	12.6438	7.71261	5.33404	4.64482	5.80436	5.95186	3.73357	4.75399	2
GSM972249_AD_1437_U133_2.CEL	14	0	14	0	5.96277	5.10062	5.85975	4.85139	5.51761	10.2163	12.6459	7.69956	6.07494	4.34403	5.61634	5.90267	3.68508	4.48432	2
GSM972250_AD_1444_U133_2.CEL	12	0	12	0	5.1731	4.54617	5.88932	5.32906	5.24263	10.7224	12.7604	8.16286	5.01512	4.17322	4.94782	5.72046	3.66596	4.3784	2
GSM972251_AD_1445_U133_2.CEL	7	1	7	0	5.06935	4.90865	5.83248	4.05187	5.17453	10.6912	12.4583	7.41916	6.99491	4.60413	6.47852	7.31874	4.0023	4.56212	2
GSM972252_AD_1461_U133_2.CEL	16	0	16	0	5.44675	4.27955	5.85922	4.44599	5.15284	8.90314	12.4661	7.64381	6.43729	4.68333	5.26113	6.28612	3.87602	3.96451	2
GSM972253_AD_1468_U133_2.CEL	16	0	16	0	6.44966	4.95862	6.36267	6.30863	5.33137	11.018	12.6406	7.62771	5.43527	4.49475	5.34014	5.91565	3.87283	4.36015	2
GSM972254_AD_1473_U133_2.CEL	14	0	9	1	7.10441	4.86766	6.44814	4.52162	5.42395	10.0732	12.2549	7.24395	6.49564	4.78375	6.15516	6.54817	3.62278	3.84105	2
GSM972255_AD_1511_U133_2.CEL	5	0	5	0	6.15848	4.81683	5.72493	5.18196	5.21891	11.6261	12.2543	7.67142	4.70777	4.34838	5.16454	6.47264	4.35545	4.95774	2
GSM972256_AD_1512_U133_2.CEL	19	0	13	1	6.08579	5.886	5.88993	4.80355	5.57548	9.00539	12.0611	7.5805	5.41868	4.425	5.94377	6.02649	3.95098	3.95432	2
GSM972257_AD_1514_U133_2.CEL	21	1	9	1	6.47701	5.32685	6.27486	4.52912	5.84895	9.20225	13.024	7.48395	5.73184	4.55153	6.6398	5.93659	3.77101	4.53397	2
GSM972258_AD_1515_U133_2.CEL	0	1	0	0	5.62107	5.14722	5.98082	4.54847	5.67938	8.75245	12.3825	7.75534	5.04209	4.60679	5.71863	5.98886	3.67421	4.09274	2
GSM972259_AD_1516_U133_2.CEL	29	0	29	0	6.05714	6.17667	6.06233	4.75635	5.69668	7.85222	11.8813	7.13812	6.52792	4.74958	6.19236	5.88292	3.83352	3.61586	1
GSM972260_AD_1517_U133_2.CEL	13	0	13	0	5.38656	4.92036	6.35959	5.42743	5.857	8.84226	12.3141	7.9974	5.33101	4.93445	5.92773	6.52261	3.9466	3.63341	1
GSM972261_AD_15_U133_2.CEL	7	1	7	0	5.94784	4.4157	5.9652	4.15372	5.0451	10.0694	12.8468	8.0241	7.00981	4.39964	6.96627	6.2099	3.80445	3.70618	2
GSM972262_AD_16_U133_2.CEL	5	0	5	0	6.42087	4.70375	5.85739	3.91857	5.35536	11.3421	12.448	7.84352	7.04013	5.12508	5.48139	7.20877	3.66651	4.53962	2
GSM972263_AD_32b_U133_2.CEL	76	0	76	0	7.62584	6.04495	7.30617	7.03212	5.36161	9.40087	12.8661	8.20069	7.67736	4.62815	6.88018	6.0078	3.8973	2.10522	1
GSM972264_AD_36_U133_2.CEL	73	0	73	0	5.02755	4.54207	5.88281	4.95541	4.80686	11.0231	12.6861	8.23007	7.84816	5.46404	6.88385	6.86308	3.80928	3.92503	2
GSM972265_AD_39_U133_2.CEL	60	0	60	0	6.37302	4.86212	5.84862	5.6616	5.40873	9.07808	12.3641	7.9158	5.17558	4.69224	5.64665	6.84939	3.89223	4.03102	2
GSM972266_AD_40_U133_2.CEL	20	1	20	0	4.42467	4.62987	5.25624	5.61149	4.64767	11.1545	12.7239	8.1573	4.83433	4.99285	4.79281	6.44692	3.69779	5.27855	2
GSM972267_AD_414_U133_2.CEL	67	1	67	0	6.31462	4.90303	6.1449	4.12193	5.67356	10.2418	12.4591	7.90825	5.14487	4.69659	5.49985	5.89629	3.76418	4.25077	2
GSM972268_AD_416_U133_2.CEL	48	0	48	0	6.20969	4.85851	6.05783	5.29032	5.33742	10.1143	12.498	7.27931	5.34839	4.3484	5.94855	5.73377	4.07086	4.54746	2
GSM972269_AD_436_U133_2.CEL	79	0	79	0	5.75401	5.4693	6.55716	5.62592	5.71587	9.08558	12.7524	7.56452	6.38942	4.43509	6.65159	5.97622	3.75253	3.69694	2
GSM972270_AD_43b_U133_2.CEL	65	0	65	0	5.90582	5.79413	6.6663	8.88422	4.72777	10.6839	12.6291	8.00043	6.92019	5.75112	6.07238	6.4027	3.96021	3.51653	1
GSM972271_AD_459_U133_2.CEL	14	1	13	1	4.87155	4.404	6.01337	4.18765	5.47654	10.0047	12.3054	7.82711	5.336	4.33317	5.47069	5.76608	3.67281	4.02633	2
GSM972272_AD_476_U133_2.CEL	15	1	15	0	5.15835	7.34308	5.87138	6.19952	5.67582	8.87411	12.2182	7.77208	5.06855	4.56641	5.72551	5.67382	3.83116	4.20061	2
GSM972273_AD_498_U133_2.CEL	16	1	16	0	5.51049	5.17734	5.88581	5.62267	5.87859	8.1494	12.4857	7.65736	5.26555	4.48901	5.70641	5.74754	3.63876	4.17583	2
GSM972274_AD_50_U133_2.CEL	57	0	57	0	5.2452	5.39028	6.36249	4.23815	4.67469	10.8131	12.417	7.49942	9.71253	5.63144	5.08877	6.43537	4.01306	3.64201	1
GSM972275_AD_51_U133_2.CEL	4	1	3	1	6.91579	6.84586	6.70567	3.87484	5.21555	11.0617	12.5259	7.47483	8.25022	7.12876	4.71128	7.09568	4.34757	4.71909	2
GSM972276_AD_52_U133_2.CEL	43	0	43	0	5.37226	5.22065	6.41071	6.42035	5.35941	9.27226	12.7005	8.01424	9.18285	5.37846	7.05621	5.57179	3.98491	2.99596	1
GSM972277_AD_53_U133_2.CEL	51	0	51	0	5.72085	4.77873	6.01838	5.17745	5.46009	8.87297	12.4927	8.09778	6.11734	4.63533	5.76106	5.67226	3.71818	3.50456	1
GSM972278_AD_55_U133_2.CEL	45	0	45	0	5.18309	4.75546	6.214	4.37801	4.87916	8.9165	12.5519	8.25714	7.67872	5.5875	5.99913	6.07101	3.80738	3.04896	1
GSM972279_AD_57_U133_2.CEL	52	0	52	0	6.28664	5.95977	6.43942	4.48396	4.5886	11.5017	12.7993	7.85476	6.2781	4.96816	4.84569	6.87695	3.47929	4.1788	2
GSM972280_AD_58_U133_2.CEL	46	1	46	0	6.39693	5.07287	6.13085	4.58945	5.49041	9.27955	12.7158	7.43526	5.74551	5.16276	5.59558	6.1899	4.0339	4.66211	2
GSM972281_AD_658_U133_2.CEL	56	0	56	0	7.13621	5.58175	6.08842	4.29415	5.40764	9.85544	12.8767	8.2381	9.05999	4.70975	6.65815	5.78786	3.98766	3.23176	1
GSM972282_AD_65_U133_2.CEL	51	0	51	0	7.63278	4.83749	6.21721	5.07819	4.82666	10.3435	12.2357	8.07348	6.0649	5.16516	5.80382	6.52563	3.77954	3.35535	1
GSM972283_AD_66_U133_2.CEL	51	0	51	0	5.30774	5.4034	7.23226	5.7181	4.83181	9.96424	12.1414	7.72324	11.2712	6.15889	6.11285	6.62954	3.60028	1.86223	1
GSM972284_AD_694_U133_2.CEL	27	1	27	0	4.77686	5.10883	5.95749	4.68791	5.69056	8.66771	12.545	8.15308	4.88166	4.39404	5.61305	5.31453	3.76691	3.87709	2
GSM972285_AD_73_U133_2.CEL	2	1	2	0	4.90372	4.94902	6.22079	6.71857	5.07036	11.1092	12.6945	8.23868	5.29278	4.42254	4.99849	5.93267	4.04295	4.06085	2
GSM972286_AD_75_U133_2.CEL	37	0	37	0	6.2135	4.81839	6.45926	5.03737	5.25558	11.6232	12.852	7.79951	6.44557	4.73547	5.99156	6.24496	3.92021	4.29415	2
GSM972287_AD_76_U133_2.CEL	43	0	43	0	5.9333	4.79879	7.44619	6.6479	5.26214	12.1529	12.8691	8.24522	6.51126	4.48705	6.81143	6.32431	3.99071	2.89757	1
GSM972288_AD_793_U133_2.CEL	35	1	35	0	4.91917	4.79585	5.89626	4.07559	5.65416	7.62328	12.3147	7.84088	5.17144	4.46355	5.48515	5.80968	3.88732	3.70841	2
GSM972289_AD_797_U133_2.CEL	17	1	17	0	7.43444	4.71633	5.85655	6.12569	5.36354	10.9772	12.7542	7.59268	4.80077	4.46967	6.12293	5.80219	3.85943	4.96356	2
GSM972290_AD_83_U133_2.CEL	39	0	39	0	8.43212	5.79137	6.93653	6.04538	5.12527	9.9556	12.5207	7.80874	7.74228	4.92724	5.69943	6.37243	3.76063	2.71732	1
GSM972291_AD_85_U133_2.CEL	32	0	10	1	7.59909	4.59915	5.96004	4.76883	5.15127	9.67013	12.7077	7.99579	5.77989	4.83014	5.65076	5.75025	3.94019	3.98941	2
GSM972292_AD_86_U133_2.CEL	25	0	25	0	7.48294	5.2425	7.1062	5.26632	5.546	9.79454	12.5532	7.88615	5.62466	4.94488	6.94319	6.29491	3.6424	3.00977	1
GSM972293_AD_875_U133_2.CEL	50	0	50	0	6.07562	8.19204	6.08061	4.2005	5.53084	10.9867	12.73	7.62738	6.45657	4.97259	7.40122	6.99245	3.74809	4.88321	2
GSM972294_AD_87_U133_2.CEL	25	0	25	0	5.40379	4.42331	6.46211	4.22492	5.10978	10.8243	12.5977	7.89369	12.3228	6.88469	6.0601	6.36982	4.5196	3.35034	1
GSM972295_AD_885_U133_2.CEL	61	0	61	0	5.26404	4.43466	6.27313	4.01621	5.91174	8.89099	11.8673	7.75927	5.26971	4.44179	6.24563	5.86705	3.80493	3.30757	1
GSM972296_AD_88_U133_2.CEL	22	0	22	0	4.59358	4.46191	6.29855	7.34487	5.03317	9.56228	12.654	8.20255	8.53625	4.99977	6.94596	5.79476	3.93185	2.82508	1
GSM972297_AD_917_U133_2.CEL	46	1	46	0	8.35925	5.42853	5.91569	4.69499	5.4333	8.33073	12.5626	7.51547	6.63755	4.71328	6.61803	6.60136	3.81029	3.81378	2
GSM972298_AD_91_U133_2.CEL	9	0	9	0	5.44277	5.13484	6.11976	5.28946	4.99187	9.1303	12.6905	8.05186	6.23694	4.71086	5.90455	6.27024	3.77194	3.55352	1
GSM972299_AD_944_U133_2.CEL	41	1	41	0	5.83589	4.91186	6.03939	4.53466	5.49661	10.2043	11.5192	7.51572	7.40753	4.47309	5.88164	5.92721	3.9266	3.20804	1
GSM972300_AD_950_U133_2.CEL	41	0	41	0	5.58305	5.37381	5.97626	4.91054	5.68549	8.09391	12.8683	7.87235	6.53913	4.51182	5.81957	5.32405	3.80478	3.88148	2
GSM972301_MFL_094b_U133_2.CEL	105	1	105	0	8.53367	7.70463	6.66084	8.32263	5.07264	10.4381	12.3806	7.3912	7.71094	5.02891	7.78696	6.13519	4.00808	3.2881	1
GSM972302_MFL_1672b_U133_2.CEL	27	1	27	0	5.74564	5.04626	5.80167	6.12411	4.83858	10.9507	12.5012	8.07335	5.43706	4.69528	6.06093	5.72211	3.80726	4.18729	2
GSM972303_MFL_185b_U133_2.CEL	19	0	19	0	5.24398	4.78795	5.97224	5.34246	4.8493	8.08071	12.6466	8.26498	5.86038	4.86917	6.57292	5.71365	4.05842	3.18657	1
GSM972304_MFL_188b_U133_2.CEL	30	0	30	0	4.15801	5.52951	6.29627	6.28586	4.96628	8.84526	11.9474	7.91341	7.70361	5.09872	7.21192	5.30115	4.08089	2.51965	1
GSM972305_MFL_192b_U133_2.CEL	31	0	31	0	7.9887	6.55079	7.56536	7.68234	5.75568	10.2803	12.4583	7.7143	7.74798	5.23832	7.66469	6.31257	4.05101	2.50361	1
GSM972306_MFL_200b_U133_2.CEL	56	0	56	0	5.08098	4.89179	6.37182	7.15276	4.89261	8.47597	12.3151	7.6933	6.27723	4.43683	7.42517	5.96567	4.16147	2.81166	1
GSM972307_MFL_206b_U133_2.CEL	82	0	82	0	5.19896	5.51483	6.00852	7.15641	5.2925	8.76621	12.2312	8.43406	7.14792	5.0335	7.4053	5.77536	4.04568	2.73593	1
GSM972308_MFL_207b_U133_2.CEL	92	0	92	0	7.13052	6.0361	6.03252	5.71331	4.90644	9.28284	12.2133	7.47233	8.53098	5.57083	8.16105	5.89939	3.77217	3.26172	1
GSM972309_MFL_208b_U133_2.CEL	95	0	95	0	4.36996	4.82096	5.88775	5.32763	4.83173	8.46071	12.4839	8.22144	5.23635	4.43551	6.62184	5.56582	3.90317	3.25489	1
GSM972310_MFL_209b_U133_2.CEL	25	0	25	0	5.20311	4.75397	6.10053	6.41498	4.77391	9.91098	12.6621	8.19802	7.06656	4.74733	7.6407	5.9689	3.83625	3.1574	1
GSM972311_MFL_225b_U133_2.CEL	106	0	106	0	4.81949	4.9333	5.54544	4.33739	5.39982	11.2062	12.7608	8.83183	5.23297	4.54512	5.36486	5.78186	3.86303	4.46717	2
GSM972312_MFL_229b_U133_2.CEL	97	1	97	0	4.53958	4.47787	5.58639	5.26861	4.72616	9.71925	12.939	8.32448	5.44766	4.37542	5.72249	5.4599	4.09248	4.17377	2
GSM972313_MFL_236b_U133_2.CEL	91	1	91	0	4.86103	4.56365	5.59768	4.55764	4.73342	8.43841	12.6318	7.93391	5.50159	4.8623	6.25362	5.6623	4.35692	4.04946	2
GSM972314_MFL_240b_U133_2.CEL	46	0	46	0	4.06555	4.65969	5.84877	4.20044	4.76474	9.68259	12.7378	8.33233	10.6959	6.4761	7.25438	7.01067	5.05044	3.51227	1
GSM972315_MFL_243b_U133_2.CEL	84	0	84	0	4.67782	5.16352	6.26258	7.39281	4.75361	9.88271	12.6116	7.78658	7.2761	4.79175	7.0202	5.97245	3.95607	3.39629	1
GSM972316_MFL_271b_U133_2.CEL	83	0	83	0	5.49563	4.63057	5.79391	5.00367	4.47881	9.67853	13.095	8.22216	6.33048	4.76103	6.22072	6.16009	4.01554	3.96813	2
GSM972317_MFL_276b_U133_2.CEL	30	1	5	1	4.80954	4.34046	5.61003	5.68744	4.73315	11.4965	12.8082	8.28501	8.46993	5.77204	6.82005	6.13952	3.7143	4.27347	2
GSM972318_MFL_284b_U133_2.CEL	36	1	36	0	7.30438	4.68632	5.99238	4.2599	4.71475	9.83275	12.6734	8.11238	5.6118	4.87647	5.52519	5.74189	3.44063	3.70317	2
GSM972319_MFL_315b_U133_2.CEL	78	1	78	0	4.94338	4.66243	5.70202	4.74597	4.95806	10.0413	12.3927	8.31755	6.85818	4.95568	5.59018	5.60886	3.98646	3.67935	1
GSM972320_MFL_316b_U133_2.CEL	58	1	10	1	6.13225	4.77379	5.9705	6.74958	5.02546	10.8226	12.68	8.20241	5.65054	4.39605	5.67793	5.8376	4.02202	3.97738	2
GSM972321_MFL_317b_U133_2.CEL	9	0	9	0	7.34803	7.4969	5.74731	7.27958	4.88545	11.0437	12.4185	7.53225	6.32098	4.50198	5.45479	6.18078	4.02682	4.59507	2
GSM972322_MFL_363b_U133_2.CEL	86	1	66	1	6.96316	7.35234	6.44817	6.20968	5.18079	10.0458	12.4496	7.94926	8.67624	5.01134	7.31417	6.17132	3.79798	2.92333	1
GSM972323_MFL_378b_U133_2.CEL	80	0	80	0	6.96456	4.91246	5.56943	5.6843	4.71741	9.00419	12.7592	8.23926	5.45104	4.65879	5.10968	5.93548	3.99194	3.95137	2
GSM972324_MFL_386b_U133_2.CEL	82	0	82	0	5.27102	4.61175	5.97689	3.86279	4.63041	9.99928	12.4965	8.20716	5.41045	4.96298	5.8685	5.69285	3.71395	3.68679	1
GSM972325_MFL_414b_U133_2.CEL	71	0	53	1	7.57958	5.08073	6.54675	6.09496	5.01679	9.74482	12.8419	8.54191	6.78008	5.27318	6.71125	6.08177	4.03062	2.88978	1
GSM972326_MFL_426b_U133_2.CEL	85	0	85	0	4.3613	4.65293	5.90223	6.89117	4.59178	11.0405	12.1577	7.91655	6.22532	4.55032	6.6735	5.38578	3.75986	3.57151	1
GSM972327_MFL_512b_U133_2.CEL	83	0	83	0	9.59522	5.30065	6.05964	7.38511	4.90412	10.0094	12.5876	7.73666	8.74136	5.26312	8.0627	6.48623	3.8278	3.18872	1
GSM972328_MFL_513b_U133_2.CEL	82	0	78	1	6.60079	4.99238	6.09592	4.2708	4.69933	9.75308	12.6886	7.65243	6.17988	4.36185	5.96159	5.9612	3.76502	3.76317	2
GSM972329_MFL_519b_U133_2.CEL	78	0	78	0	7.08474	7.58532	6.01909	7.93874	4.9343	9.77407	12.448	7.76997	6.93663	4.63716	6.07855	5.84206	4.22648	3.69215	2
GSM972330_MFL_527b_U133_2.CEL	86	0	86	0	5.97986	5.2033	6.29638	4.43172	4.7854	10.2675	12.6088	8.30002	7.79709	5.54983	8.6533	6.77327	3.66475	3.00651	1
GSM972331_MFL_533b_U133_2.CEL	75	1	75	0	5.71497	4.88007	6.21534	7.37368	4.78778	10.0748	12.5932	8.30147	6.20701	4.99278	6.86772	5.95535	5.67818	3.48857	1
GSM972332_MFL_537b_U133_2.CEL	87	0	87	0	6.56826	4.21442	5.8414	4.40003	4.6062	10.4546	12.6667	8.30997	5.76954	4.78068	5.87503	6.94785	3.80493	3.81483	2
GSM972333_MFL_538b_U133_2.CEL	80	0	80	0	6.78816	4.60346	5.61204	5.38721	4.57003	9.25891	12.6303	8.49091	6.01928	4.44545	5.65962	5.81547	3.91941	3.2943	1
GSM972334_MFL_541b_U133_2.CEL	77	0	77	0	6.74594	5.52214	6.45458	4.36961	4.69627	11.3027	12.8864	8.2865	11.5976	6.699	4.98452	6.68165	3.88217	3.32446	1
GSM972335_MFL_557b_U133_2.CEL	46	1	46	0	7.30384	5.18631	6.10831	6.43513	4.93693	10.049	12.7275	7.99974	6.16344	4.71286	6.50573	5.67183	3.79156	3.66113	1
GSM972336_MFL_565b_U133_2.CEL	50	0	50	0	7.32389	4.97033	6.00195	5.84904	4.64315	9.94083	12.582	7.8811	5.91256	4.6203	5.27521	5.69178	3.47563	3.67318	1
GSM972337_MFL_579b_U133_2.CEL	41	1	41	0	7.25288	9.83143	7.21805	6.62051	5.82284	10.5748	12.8811	7.96711	10.8853	6.14779	6.57746	6.24682	4.87866	3.27858	1
GSM972338_MFL_592b_U133_2.CEL	74	0	74	0	6.35255	6.32478	6.01078	7.96255	4.96628	9.64105	12.4787	8.0878	6.14579	4.96491	7.15203	5.59332	3.87819	3.50857	1
GSM972339_MFL_596b_U133_2.CEL	76	0	76	0	5.92802	4.89967	6.09295	5.50448	4.73737	12.1442	12.7934	8.31047	6.63021	4.5108	5.92017	5.81656	3.76242	3.90904	2
GSM972340_MFL_625b_U133_2.CEL	84	0	48	1	5.27357	4.36371	5.75825	5.9033	4.89853	10.2143	12.3323	8.11672	5.45803	4.09673	5.11115	6.04447	4.19471	3.7879	2
GSM972341_MFL_667b_U133_2.CEL	69	0	69	0	5.00851	4.87028	6.5652	4.83296	4.88185	9.6255	12.6462	8.21358	6.7277	5.21464	6.48792	6.13747	3.83719	3.05633	1
GSM972342_MFL_676b_U133_2.CEL	28	0	28	0	7.73593	4.98173	6.2213	6.61263	4.78125	10.3241	12.1945	7.95343	6.59916	5.20118	5.98199	5.93144	3.63559	3.20191	1
GSM972343_MFL_684b_U133_2.CEL	52	1	52	0	5.01601	4.5441	5.8442	4.46739	4.83007	10.1623	12.5825	8.1204	6.53722	5.03902	6.43347	5.82072	3.72208	3.84938	2
GSM972344_MFL_686b_U133_2.CEL	75	0	75	0	4.75099	4.73537	5.88231	3.73602	4.86202	9.01421	12.5184	8.25397	5.60623	4.64977	5.78431	5.7811	3.96082	3.52564	1
GSM972345_MFL_694b_U133_2.CEL	42	1	41	1	7.33602	5.68019	5.74392	4.5386	4.60815	10.3587	12.5113	7.80941	8.71173	4.73833	5.71952	6.24189	3.75789	3.56555	1
GSM972346_MFL_705b_U133_2.CEL	72	1	72	0	5.19132	4.3934	5.51636	4.54677	4.64394	9.33486	12.4056	8.34622	5.24153	4.69464	5.14464	6.87632	4.06727	3.86021	2
GSM972347_MFL_719b_U133_2.CEL	7	0	7	0	7.3822	5.67959	6.19637	7.23438	4.78104	9.83303	12.6765	7.91933	7.53121	5.60909	6.42724	5.9318	4.15232	3.59512	1
GSM972348_MFL_736b_U133_2.CEL	62	0	62	0	6.31608	5.13369	6.79524	5.25637	4.8559	9.20825	12.7017	8.38144	7.01863	4.74309	8.14104	6.89823	4.33278	2.23914	1
GSM972349_MFL_804b_U133_2.CEL	5	1	5	0	8.04122	6.83801	6.22585	5.84555	4.83682	12.5242	12.6005	7.83563	6.66968	5.29147	5.25813	6.5822	4.14945	4.60726	2
GSM972350_MFL_036b_U133_2.CEL	9	1	9		4.81052	4.47409	5.56598	6.94708	4.47031	9.70939	12.3494	8.14868	5.91213	4.50941	7.05699	6.29124	4.56752	3.58206	1
GSM972351_MFL_057b_U133_2.CEL	24	0	24	0	7.25056	5.35508	6.21278	6.36954	5.03903	9.00799	12.6264	8.12184	6.02299	4.29989	6.64285	6.05467	4.23501	3.07849	1
GSM972352_MFL_058b_U133_2.CEL	139	0	74	1	7.87585	6.24061	5.75288	4.03217	4.71453	10.3373	12.8271	8.32263	6.43459	4.54332	4.96492	6.81918	3.89798	3.9772	2
GSM972353_MFL_072b_U133_2.CEL	133	0	133	0	6.98114	8.21327	6.26688	3.99612	5.21325	11.437	12.7706	8.06757	9.19386	5.38727	5.19087	6.85518	4.1884	4.10204	2
GSM972354_MFL_184b_U133_2.CEL	95	1	23	1	5.70467	5.06258	6.30423	3.8685	4.48855	10.3936	12.4358	8.00504	11.1064	6.06178	6.14135	5.93211	3.58199	2.69386	1
GSM972355_SOG_244_U133_2.CEL	34	1	17	1	7.30044	5.3225	6.13928	5.59849	4.71928	10.0084	12.4685	7.73301	7.23258	4.72382	5.06596	6.77928	3.87269	3.53961	1
GSM972356_SOG_44_U133_2.CEL	53	1	53		7.68544	4.88031	6.31222	5.12774	4.8046	9.50647	12.5077	8.25563	7.53968	5.40906	6.29269	6.07669	4.21522	2.86376	1
GSM972357_SOG_510_U133_2.CEL	42	1	42	0	5.04755	7.36646	6.12108	8.47004	5.53946	10.7816	11.9883	7.18286	6.31775	4.31767	5.35965	6.35073	3.71314	4.40037	2
GSM972358_SOG_534_U133_2.CEL	81	0	81	0	7.74324	6.26366	6.98775	5.52048	4.86982	9.66865	12.5821	8.29588	7.29779	4.98699	7.14265	6.45197	3.91532	2.17844	1
GSM972359_SOG_79_U133_2.CEL	30	1	12	1	8.52544	8.27631	5.64348	5.96137	5.11041	10.7768	12.3387	7.47376	6.23891	5.05529	5.2747	6.48399	4.40349	5.01328	2
GSM972360_051206.01.CEL	141	0	141	0	8.06741	4.97259	6.51053	3.91196	5.30197	10.2866	12.7378	8.20278	8.87532	5.25428	7.83497	7.13874	3.85515	2.88122	1
GSM972361_051206.06.CEL	19	1	18	1	5.80013	8.5088	6.27869	4.0601	5.39069	9.72397	12.6303	7.56439	10.1714	7.25742	5.11282	7.8455	4.99253	4.77578	2
GSM972362_051206.08.CEL	98	0	98	0	7.26961	5.74804	6.34935	5.25113	5.18449	10.0222	12.7516	8.16748	6.45871	4.63036	6.54137	6.66366	4.06835	3.45418	1
GSM972363_051206.09.CEL	140	0	140	0	4.92532	5.27694	6.72566	3.99192	5.52885	10.1931	12.7564	7.70794	7.22388	5.14775	5.91265	6.69877	3.80146	3.89603	2
GSM972364_051206.10.CEL	103	0	103	0	8.62484	4.66339	5.73377	4.86058	5.27634	10.0368	12.6939	7.62621	4.94505	4.38108	6.16011	6.42765	3.8647	4.61598	2
GSM972365_051206.11.CEL	47	0	47	0	7.47954	7.89162	7.2137	4.69943	5.72495	9.86176	12.599	7.45497	6.66006	4.44274	5.11656	7.43862	4.11831	3.51836	1
GSM972366_051206.12.CEL	24	1	14	1	8.39859	7.16956	6.61698	6.77169	5.36645	11.47	12.7097	7.5559	6.62991	4.72066	5.6571	7.29334	4.02114	4.28701	2
GSM972367_051206.13.CEL	95	0	95	0	7.55088	7.2127	6.28678	4.18457	5.79455	9.02056	12.42	7.08881	6.29332	5.00283	5.21796	7.83856	3.88956	4.63087	2
GSM972368_051206.15.CEL	92	0	92	0	6.37424	4.53025	6.27788	5.18676	5.09833	8.64096	12.7557	7.83416	5.995	5.19004	7.83029	6.13478	4.02558	3.53321	1
GSM972369_051206.21.CEL	102	1	18	1	8.92493	4.86476	6.79923	5.54659	5.15088	11.9124	12.6631	7.24402	7.0149	4.43346	5.60693	7.69099	3.7598	4.00237	2
GSM972370_051206.22.CEL	71	1	32	1	8.29766	5.02675	5.91355	4.66971	5.31202	9.51544	12.4912	7.89353	6.8035	4.92922	5.92572	6.8416	4.12605	3.82434	2
GSM972371_070123.02.CEL	81	0	81	0	6.99588	7.44669	6.55729	5.16023	5.42319	9.45963	12.2948	7.11765	5.74857	4.16328	5.27458	6.50636	3.75538	3.91739	2
GSM972372_070123.04.CEL	50	1	33	1	7.54767	5.21871	6.16752	6.43261	5.28876	10.0464	12.7137	8.13813	6.15682	4.76588	6.63479	7.05867	4.08079	3.73538	2
GSM972373_070123.06.CEL	79	0	37	1	5.67369	4.60745	5.9496	4.87497	4.88548	10.5191	12.2518	8.11498	5.35669	4.42067	5.28657	6.49262	3.78895	3.71025	2
GSM972374_070123.07.CEL	90	0	90	0	7.42971	5.93965	6.52883	6.53065	5.42098	10.6121	12.5009	7.45161	8.60765	5.90246	7.32715	7.40492	4.59788	3.985	2
GSM972375_070123.08.CEL	117	0	117	0	6.90965	6.48608	6.7243	4.02347	5.08813	8.86164	12.574	7.52468	6.58127	4.72263	5.80295	7.2882	3.78922	3.31308	1
GSM972376_070123.09.CEL	87	0	87	0	6.36713	5.87906	6.25458	3.83565	5.02266	9.12891	12.5863	7.29423	6.40765	4.3911	6.39695	7.37687	3.68777	3.88298	2
GSM972377_070123.10.CEL	82	0	82	0	9.50479	7.8185	7.72694	7.34914	5.29904	9.61098	12.3917	7.68625	8.11699	4.96036	5.22724	7.7289	3.81556	2.02279	1
GSM972378_070123.12.CEL	86	0	86	0	7.81382	5.0852	6.89883	6.23256	5.23423	11.0614	12.1352	6.9697	5.26423	4.17393	5.68085	7.12248	4.31793	3.86315	2
GSM972379_070123.13.CEL	95	0	95	0	4.55633	5.87955	6.27926	7.90648	5.56968	9.73408	12.2308	7.37424	6.9046	5.19194	7.23489	6.57554	3.92278	4.01581	2
GSM972380_070123.14.CEL	15	1	6	1	7.98559	7.99177	6.89463	4.27497	5.0771	9.06344	12.5698	7.74666	8.52187	4.81253	5.61866	7.51323	3.90857	2.68562	1
GSM972381_070123.17.CEL	48	1	27	1	4.78222	4.6786	6.23878	5.56417	5.55544	9.05875	12.1455	7.31955	5.07683	4.39374	5.27091	6.98615	3.55512	4.04421	2
GSM972382_121206.01.CEL	38	1	37	1	5.52248	4.62362	6.64594	4.00622	5.21518	8.69803	12.4365	7.88431	8.7758	4.53304	5.5894	6.49505	3.76458	2.35147	1
GSM972383_121206.03.CEL	92	0	92	0	7.44758	5.03134	6.11555	6.30633	5.3749	9.03472	12.4636	7.81806	6.26108	4.36671	6.13589	6.48201	4.28553	3.47861	1
GSM972384_121206.06.CEL	106	1	106	0	7.26482	4.51866	6.46419	5.6776	5.0499	10.7724	12.6826	8.14733	6.08499	4.76062	5.42546	6.42546	4.03193	3.56844	1
GSM972385_121206.08.CEL	63	0	63	0	7.81659	8.41579	7.37458	4.78447	5.52639	8.95211	12.4872	7.44414	7.13739	4.96799	5.64208	7.28728	3.93831	2.95266	1
GSM972386_121206.11.CEL	90	0	90	0	7.77659	4.68558	6.23116	4.85928	5.11477	9.76106	12.8565	7.93697	5.41832	4.42665	5.43927	6.52291	3.88178	3.89501	2
GSM972387_121206.13.CEL	123	0	24	1	7.11623	4.40558	6.34119	5.44602	4.97971	8.43324	12.5091	7.20592	6.46818	4.48663	7.48722	6.29348	4.19423	3.34215	1
GSM972388_121206.21.CEL	83	1	83	0	6.76216	4.50974	5.9745	5.19139	5.26386	8.97072	12.5256	8.22775	6.03474	4.58982	5.6792	6.33174	4.56768	3.47132	1
GSM972389_MFL_241_U133_2.CEL	93	0	93	0	5.72148	4.63922	5.6373	4.88042	4.72621	10.1176	12.5531	7.63652	9.66978	4.91603	6.91465	5.56501	3.6453	3.56858	1
GSM972390_VB_156T_U133_2.CEL	8	1	6	1	6.79023	6.11771	6.81784	5.29823	5.89038	10.9273	12.5349	7.78358	6.32446	5.06193	7.19845	7.10407	3.94666	3.891	2
GSM972391_VB_157T_U133_2.CEL	52	1	43	1	7.62631	5.19426	7.05516	6.99899	5.0917	10.1699	12.8115	8.2303	6.72044	5.0545	8.17436	6.97302	3.93353	2.6037	1
GSM972392_VB_160T_U133_2.CEL	44	1	21	1	7.5639	5.54813	6.57317	4.60735	5.69611	10.2992	12.7095	7.89629	7.194	5.30632	6.21688	6.95761	3.68194	3.81343	2
GSM972393_VB_163T_U133_2.CEL	47	1	5	1	8.20402	6.39816	6.69925	5.50093	5.06825	10.3614	12.4158	7.69531	6.17187	4.71377	7.30013	6.99077	4.35258	3.32057	1
GSM972394_VB_164T_U133_2.CEL	11	1	6	1	8.25969	6.75286	6.70087	7.20397	5.44917	10.3952	12.5467	7.77455	6.22589	4.77412	6.61375	7.73029	3.87172	3.59658	1
GSM972395_VB_333T_U133_2.CEL	147	0	147	0	7.90209	7.20166	6.01879	6.14649	4.91878	9.50572	12.5349	7.13903	7.37756	4.69789	5.80791	6.27173	3.66465	4.11483	2
GSM972396_VB_337T_U133_2.CEL	107	0	107	0	4.83083	4.67654	5.75196	5.28863	5.14931	8.45999	12.2439	7.53046	5.64532	4.34015	5.34441	5.60893	4.18533	3.93638	2
GSM972397_VB_338T_U133_2.CEL	105	0	105	0	9.45992	5.75108	6.01894	6.69906	5.13771	8.57414	12.9232	7.73138	8.06945	4.79731	6.69903	5.88667	4.11419	3.41108	1
GSM972398_VB_348T_U133_2.CEL	64	1	64	0	7.2775	5.22664	6.1281	7.02538	4.94941	7.89576	13.0683	7.66987	7.94716	4.46793	6.11175	5.832	4.30436	3.30201	1
GSM972399_VB_349T_U133_2.CEL	90	0	90	0	8.15428	4.88126	6.40408	5.28706	5.04388	9.90766	12.7545	7.78473	5.77392	5.14064	7.13178	5.92792	3.72679	3.72668	2
GSM972400_JS_91_U133_2.CEL	11	1	8	1	8.23294	4.95905	5.45481	7.70197	5.03685	10.929	12.3899	7.58612	6.63917	4.81388	7.58258	6.49763	3.69763	4.42506	2
GSM972401_SOG_47_U133_2.CEL	0	1	0	0	10.04	7.34444	6.48428	6.20872	5.05904	10.4577	12.5281	7.81092	6.96169	5.32252	6.13643	7.47809	3.81311	3.61673	1
GSM972402_SOG_711_U133_2.CEL	31	1	0	1	6.24244	6.66542	6.63746	6.13475	5.19168	10.6217	12.7418	7.80674	5.63025	4.83922	6.50003	6.95133	3.78926	4.00191	2
GSM972403_SOG_712_U133_2.CEL	56	0	56	0	5.13193	4.90319	5.8514	4.53561	5.20553	10.3601	12.7119	8.52357	6.55813	5.32346	7.31137	6.44754	3.97736	3.92077	2
GSM972404_SOG_716_U133_2.CEL	48	0	48	0	8.95257	6.36187	6.62877	6.01808	4.79922	10.4723	12.7653	8.13771	6.67883	5.1462	5.40229	6.63113	4.04665	3.33812	1
GSM972405_SOG_720_U133_2.CEL	79	1	79	0	5.94263	4.78014	6.02013	4.68545	4.94551	10.6197	12.624	8.22736	5.07195	4.67544	5.45915	6.67198	4.0892	4.11688	2
GSM972406_SOG_730_U133_2.CEL	106	0	106	0	7.91083	5.86143	7.20124	7.51022	4.94075	10.5262	12.5498	7.51455	8.01811	5.50857	6.94723	6.7987	3.84095	2.89999	1
GSM972407_SOG_735_U133_2.CEL	132	0	132	0	8.11783	4.91919	6.91362	4.27375	5.05016	10.2614	12.8293	7.89269	6.19852	4.65795	5.45788	6.8391	3.91725	3.28569	1
GSM972408_SOG_740_U133_2.CEL	32	1	32	0	5.44487	4.65287	6.36233	6.60941	4.85735	10.8354	12.4503	7.69723	5.7391	4.4861	6.84463	6.49444	3.5904	3.68188	1
GSM972409_SOG_741_U133_2.CEL	104	0	104	0	9.40428	10.3564	8.35725	4.56443	5.16215	10.6639	12.6248	7.31973	9.21143	6.33384	6.30078	7.24247	4.25123	2.5892	1
GSM972410_SOG_744_U133_2.CEL	91	0	91	0	7.71158	5.38409	6.66045	5.13199	5.78097	10.8396	12.4633	7.47855	6.60184	5.10509	6.13177	7.53746	4.22246	4.19775	2
GSM972411_VB_030TBis_U133_2.CEL	125	0	125	0	7.88531	4.81395	6.32682	5.45834	5.09447	9.49844	12.7613	7.64697	5.97854	4.44405	6.81254	6.37748	3.86042	3.62591	1
GSM972412_VB_067T_U133_2_2.CEL	8	1	5	1	9.69092	7.58254	6.07933	5.39892	5.31408	11.2331	12.5256	7.53102	6.48892	4.38291	5.54934	6.88655	4.10123	4.4576	2
GSM972413_VB_074TBis_U133_2.CEL	20	1	16	1	6.10734	8.02889	6.61025	4.09217	5.15049	9.773	12.3568	7.37075	5.00576	4.30362	5.21904	7.09133	4.10563	4.06688	2
GSM972414_VB_075TBis_U133_2.CEL	53	0	53	0	8.06846	4.85485	6.61766	4.66756	5.208	11.1886	12.7926	7.92157	6.72616	5.15045	6.32147	6.33047	3.94986	3.79506	2
GSM972415_VB_108T_U133_2.CEL	42	1	8	1	6.81916	4.64279	6.42911	5.74985	5.11689	9.70214	12.8099	8.01997	5.707	4.54631	5.78615	5.74994	3.76076	3.4996	1
GSM972416_VB_137T_U133_2.CEL	8	1	5	1	5.1491	6.26159	5.96668	4.74536	5.05005	10.8972	12.3939	7.64077	5.72576	4.23212	5.23696	6.53451	4.384	4.50781	2
GSM972417_VB_139T_U133_2.CEL	146	0	146	0	6.08078	5.44798	7.19613	4.45789	5.11785	10.0352	12.4108	7.32522	5.68382	4.11098	5.85122	6.72271	4.01758	3.14288	1
GSM972418_VB_140T_U133_2.CEL	70	0	70	0	7.33298	5.86637	6.17959	4.41996	5.12605	8.72798	12.4172	7.84778	5.76608	4.97311	5.53615	6.59302	3.90963	3.59454	1
GSM972419_VB_150TBis_U133_2.CEL	32	1	30	1	7.63235	4.88709	6.78344	4.33763	5.30137	10.5097	12.8653	7.54278	5.36946	4.65419	5.12612	7.07063	4.1869	4.22581	2
GSM972420_VB_154T_U133_2.CEL	6	1	6	1	7.89687	7.69474	6.87481	4.65995	5.32811	11.2995	12.6833	7.95386	8.8518	6.30402	5.88671	7.80658	4.51996	3.87512	2
GSM972421_VB_173T_U133_2.CEL	28	0	22	1	7.28601	6.39155	5.97193	4.25918	5.09478	10.4103	12.4222	7.88454	5.67362	5.15762	5.90938	7.33082	3.85334	4.34291	2
GSM972422_VB_199T_U133_2.CEL	37	1	13	1	5.72255	8.09775	7.00718	4.34119	5.17769	10.4108	12.7257	7.23855	8.31976	5.41272	5.85541	7.71526	4.3247	4.04176	2
GSM972423_VB_225T_U133_2.CEL	40	0	13	1	9.14806	6.21587	7.31287	7.24994	5.26617	10.3161	12.298	7.64351	7.16172	4.92893	6.18742	7.06235	3.95185	2.55666	1
GSM972424_VB_237T_U133_2.CEL	104	0	104	0	6.96736	4.25449	6.58155	5.72825	5.63947	10.9492	12.7514	7.93194	5.8847	4.83023	5.25092	7.01575	4.4633	4.19677	2
GSM972425_VB_241T_U133_2.CEL	59	0	59	0	8.04035	5.1881	6.55099	4.28131	5.4145	11.1106	12.4515	8.06981	5.34992	4.73908	6.33269	7.65954	4.39338	3.796	2
GSM972426_VB_244T_U133_2.CEL	81	0	81	0	10.4947	9.33717	7.21758	5.53772	5.8389	10.6576	12.4631	7.0857	7.11089	4.65526	6.41466	7.75585	4.20901	3.76608	2
GSM972427_VB_249T_U133_2.CEL	53	0	53	0	6.89984	4.85676	6.31904	7.18342	5.47937	10.6584	12.3741	7.91561	5.87987	4.6606	6.41856	7.41552	3.91487	3.77375	2
GSM972428_VB_250T_U133_2.CEL	55	0	55	0	10.4623	5.44894	7.01576	6.9809	5.00961	10.8914	12.4606	7.50186	5.9088	5.14156	6.92504	7.54963	4.37243	3.39125	1
GSM972429_VB_253T_U133_2.CEL	62	0	62	0	9.98472	6.30909	7.00532	7.38123	5.6256	10.7975	12.7024	7.58288	7.8803	5.07574	6.63204	7.13046	3.89142	3.37794	1
GSM972430_VB_258T_U133_2.CEL	53	0	53	0	10.0906	7.12017	7.36183	5.33435	5.56259	9.3031	13.1695	7.7102	7.41116	4.96995	5.38018	7.16084	4.79486	3.28576	1
GSM972431_VB_259T_U133_2.CEL	54	0	54	0	8.95088	8.22971	7.3678	5.0827	5.09094	9.80147	12.8761	8.15235	7.34046	4.82424	5.85459	6.44476	4.01698	2.46647	1
GSM972432_VB_261T_U133_2.CEL	55	0	19	1	7.8951	5.74538	5.99347	6.59646	4.95229	10.5086	12.4477	7.7881	5.1854	4.71502	5.33877	6.54094	3.60802	4.19036	2
GSM972433_VB_265T_U133_2.CEL	16	1	3	1	9.82435	6.85399	6.80286	3.91191	5.02811	10.4001	12.6632	7.7292	5.95532	4.74581	5.59655	6.60022	4.72084	3.60945	1
GSM972434_VB_267T_U133_2.CEL	42	1	19	1	8.18236	5.08927	6.34564	6.95512	4.91967	9.57608	12.8929	7.73548	6.57752	4.60274	5.85604	6.22775	4.09647	3.61051	1
GSM972435_VB_268T_U133_2.CEL	40	0	14	1	8.51393	5.36347	6.4466	5.60217	5.22849	10.7055	12.7676	7.62983	5.65857	4.25113	5.53131	6.72776	3.85237	4.05318	2
GSM972436_VB_271T_U133_2.CEL	18	1	2	1	4.95249	4.83186	5.83457	4.34345	5.2144	10.3995	12.6283	7.93499	5.22601	4.46474	5.15861	6.17193	3.82132	4.55505	2
GSM972437_VB_274T_U133_2.CEL	7	1	0	1	7.28764	6.31368	6.19705	5.61548	4.89452	10.6765	12.7283	7.75076	6.89924	4.79074	5.31595	6.52132	3.77312	4.07445	2
GSM972438_VB_275T_U133_2.CEL	30	1	0	1	7.83624	4.78618	6.00996	5.22572	4.60043	11.4149	12.6845	7.37242	7.21883	5.30883	5.08663	6.51331	4.01907	4.67274	2
GSM972439_VB_276T_U133_2.CEL	2	1	0	1	7.88721	5.40423	5.78374	6.44128	4.72435	9.6711	12.5207	7.58086	5.78331	4.41792	5.12812	5.90249	4.12711	4.11269	2
GSM972440_VB_295T_U133_2.CEL	52	0	52	0	7.34614	5.9142	5.87599	5.66346	4.80329	11.1038	12.6687	7.81849	9.84267	5.30008	7.20273	6.66039	4.46101	3.79225	2
GSM972441_VB_302T_U133_2.CEL	68	0	0	1	9.76868	8.82262	7.2464	5.91768	5.12371	10.3508	12.6261	7.14764	7.28719	4.84549	5.15404	6.5932	4.08587	3.50362	1
GSM972442_VB_303T_U133_2.CEL	6	1	0	1	6.91084	10.2572	6.28223	4.91376	5.79301	9.6878	12.9116	7.70151	8.14083	5.84173	5.31846	6.69732	4.30888	4.84363	2
GSM972443_AD_12_U133_2.CEL	48	0	48	0	5.14446	4.91007	6.14081	6.02537	5.44119	10.0642	12.6348	7.82302	4.58564	4.4815	7.16011	6.21352	3.9333	4.29777	2
GSM972444_AD_30_U133_2.CEL	14	1	5	1	7.68111	4.68674	6.98226	6.62547	4.73841	11.4375	12.2214	7.96312	8.55101	5.50524	5.91275	6.89905	3.54788	2.47752	1
GSM972445_AD_49_U133_2.CEL	35	0	35	0	5.38758	4.60697	6.03741	5.98879	4.71668	10.6837	12.3455	8.43823	9.42627	6.13052	8.54431	6.72315	3.84078	2.8509	1
GSM972447_AD_82_U133_2.CEL	31	0	31	0	8.39441	5.27447	6.50827	7.32372	4.97738	10.7404	12.6432	7.9029	6.24268	4.87354	6.5006	6.33117	3.95777	3.50562	1
GSM972449_MFL_109b_U133_2.CEL	41	1	19	1	5.97434	4.55244	6.02379	6.75684	4.8199	10.6394	12.6355	8.08576	5.8239	5.0592	6.18718	6.11025	3.9239	4.0033	2
GSM972450_MFL_110b_U133_2.CEL	47	1	19	1	5.56376	4.7179	6.15706	4.66981	4.8292	10.3819	12.6632	8.25428	9.4431	4.97386	6.74594	5.64707	3.76598	2.84486	1
GSM972451_MFL_133b_U133_2.CEL	97	0	97	0	4.36142	4.70485	5.56383	5.89781	4.67879	8.5159	12.4402	8.18674	5.7383	4.71584	5.19981	5.40243	3.52576	3.57351	1
GSM972452_MFL_145b_U133_2.CEL	99	0	99	0	5.57806	6.72287	6.09319	4.92695	4.59727	9.89292	12.5485	8.43721	9.80852	6.74586	6.72907	6.67345	4.13213	3.22089	1
GSM972453_MFL_160b_U133_2.CEL	100	0	100	0	5.58182	5.00278	5.77306	7.54715	4.87341	9.53222	12.6034	8.18081	7.69245	4.71428	8.36289	5.79867	3.8959	3.13983	1
GSM972454_MFL_1676b_U133_2.CEL	75	0	75	0	7.85159	6.20713	6.3742	6.8786	4.80373	10.261	12.3334	7.55385	7.52477	5.39155	6.61343	5.80398	4.00094	3.44983	1
GSM972455_MFL_1680b_U133_2.CEL	74	0	74	0	6.82392	5.05825	6.63816	4.99966	4.72823	11.0559	12.712	8.03966	8.93476	5.3179	6.89484	6.58893	3.81076	2.96171	1
GSM972456_MFL_1684b_U133_2.CEL	0	1	0	0	8.35501	4.6559	5.96435	5.72011	4.73875	11.0634	12.4557	8.0022	6.29305	4.74558	5.60774	6.05691	3.83847	3.75105	2
GSM972457_MFL_1689b_U133_2.CEL	68	0	34	1	6.77118	5.15658	6.24745	6.94537	4.7507	10.1699	12.1798	7.90218	5.92169	4.66395	7.55422	5.92273	3.54275	2.99998	1
GSM972458_MFL_175b_U133_2.CEL	17	1	17	0	6.17064	5.49121	6.79927	5.1894	4.70826	10.9555	12.9373	8.23153	9.15749	6.6234	7.71238	6.91494	3.8418	3.24546	1
GSM972459_MFL_189b_U133_2.CEL	12	0	12	0	7.19988	4.61141	5.69894	5.24427	4.96505	9.6122	12.63	7.71598	7.03067	4.5525	5.17866	5.85027	3.63984	3.98902	2
GSM972460_MFL_211b_U133_2.CEL	96	0	96	0	6.0692	5.72523	6.27283	5.37949	4.87712	9.48296	12.6556	8.35128	7.15993	5.06641	5.77609	6.4152	3.5523	3.0717	1
GSM972461_MFL_218b_U133_2.CEL	96	0	96	0	5.87482	4.87745	5.67588	4.32688	4.81107	10.376	12.3075	8.17696	6.0926	4.90525	4.99784	5.71464	3.82843	3.92964	2
GSM972462_MFL_239b_U133_2.CEL	88	0	88	0	6.95897	5.14213	5.67543	3.8191	4.92174	9.05506	12.5763	7.92055	7.53159	5.20268	6.05317	5.72931	3.98112	3.77075	2
GSM972463_MFL_327b_U133_2.CEL	2	1			6.71832	6.36709	6.14004	6.89977	4.86647	9.81337	12.3056	8.03039	5.60622	4.67024	6.00824	6.14755	4.12427	3.45669	1
GSM972464_MFL_373b_U133_2.CEL	86	0	86	0	7.40757	8.74251	6.16215	5.2694	5.56976	9.57555	12.6179	7.77854	5.99182	4.57489	5.6419	6.36357	3.80184	4.22877	2
GSM972465_MFL_388b_U133_2.CEL	84	1	84	0	6.00342	4.52912	5.76676	4.06284	4.76053	9.68432	12.7474	8.66195	5.47935	4.46792	6.68263	6.04129	3.76009	3.37906	1
GSM972466_MFL_396b_U133_2.CEL	75	0	75	0	5.63032	4.92337	6.23644	4.571	5.07789	11.501	13.078	8.39459	6.58477	5.11156	6.19429	5.81056	3.83048	4.17872	2
GSM972467_MFL_400b_U133_2.CEL	72	0	72	0	8.32636	6.45281	6.0182	3.92996	4.8683	10.8962	12.4567	7.45115	7.63864	5.54793	5.74248	6.73942	3.6727	4.37361	2
GSM972468_MFL_402b_U133_2.CEL	24	1	24	0	6.82257	4.96515	5.77937	4.40675	4.89351	10.6663	12.6169	8.19918	8.19457	4.86676	5.51988	5.97425	3.69462	3.62986	1
GSM972469_MFL_404b_U133_2.CEL	86	0	86	0	7.49254	4.73761	6.41923	5.67793	4.97719	9.43727	12.4071	8.36458	6.6913	4.85333	5.97869	6.09268	3.90968	2.58861	1
GSM972470_MFL_408b_U133_2.CEL	85	0	85	0	6.09691	6.1013	6.14427	4.76484	4.75071	11.7825	12.5978	8.09388	10.3065	6.74227	6.57531	6.85559	4.27154	3.96865	2
GSM972472_MFL_440b_U133_2.CEL	80	0	80	0	6.35914	4.63929	5.49241	4.75698	4.76458	11.2433	12.3468	7.58238	5.01563	4.21967	5.71303	5.99026	4.06222	4.79203	2
GSM972473_MFL_464b_U133_2.CEL	117	0	45	1	7.87133	6.02111	6.77682	7.4961	4.79547	10.0972	12.6845	8.11993	6.75404	5.29121	7.8839	5.98637	3.93351	2.7947	1
GSM972474_MFL_476b_U133_2.CEL	119	0	9	1	7.03633	5.90699	6.40261	6.8875	4.77258	10.0584	12.6264	8.07314	6.72186	4.88131	7.51926	6.21051	3.68625	3.06039	1
GSM972475_MFL_507b_U133_2.CEL	87	0	87	0	4.74668	4.89226	5.80366	5.69672	4.87717	9.51664	12.3935	7.9021	6.09987	4.49956	6.91069	5.56214	3.65852	3.6031	1
GSM972476_MFL_540b_U133_2.CEL	64	0	64	0	7.33291	6.70963	6.1913	4.40223	4.87881	10.4965	12.6581	8.12374	6.36572	4.7951	5.31906	6.53018	3.83293	3.79475	2
GSM972477_MFL_566b_U133_2.CEL	81	0	81	0	5.94832	5.28451	6.02949	5.6523	4.72744	9.92253	12.4802	7.79848	8.0734	4.43975	6.89841	5.32665	3.89229	3.11829	1
GSM972478_MFL_603b_U133_2.CEL	69	0	69	0	6.71611	5.75436	6.15594	7.14041	4.94653	10.687	12.4658	7.98199	7.13089	4.81635	8.02998	5.73011	3.90053	3.33445	1
GSM972479_MFL_617b_U133_2.CEL	3	0	3	0	5.69783	4.54718	5.43048	3.97076	4.71938	12.6218	12.7666	7.62453	5.79945	5.22458	4.86985	7.13954	4.1886	5.96955	2
GSM972480_MFL_627b_U133_2.CEL	69	0	69	0	5.72812	4.68454	5.95233	6.14191	4.77358	9.49974	12.4804	8.02621	7.35041	5.07654	6.60581	5.87807	3.67274	3.28399	1
GSM972481_MFL_635b_U133_2.CEL	65	1	65	0	7.69663	4.50765	6.18181	5.30132	4.88673	11.211	12.4163	7.73605	6.96344	4.7656	5.65094	6.71214	4.4523	3.86156	2
GSM972482_MFL_645b_U133_2.CEL	42	0	42	0	5.89733	4.90186	5.84209	5.49546	5.04975	10.2084	12.6182	7.99922	5.69406	4.62053	5.10684	6.37567	4.78067	4.37864	2
GSM972483_MFL_669b_U133_2.CEL	28	1	23	1	6.42553	4.50953	5.66491	5.4419	4.72272	10.3915	12.5079	7.55989	5.85809	4.41765	5.28698	6.01599	3.63576	4.39329	2
GSM972484_MFL_688b_U133_2.CEL	76	0	76	0	5.80694	4.67325	6.11208	4.30817	4.51672	10.0621	12.6098	8.19569	7.21957	4.8297	5.86227	6.17607	3.88942	3.20862	1
GSM972485_MFL_695b_U133_2.CEL	75	0	75	0	5.65884	5.64322	7.12832	6.16045	4.74904	10.548	12.4787	8.08822	6.38607	4.93562	7.17789	6.15314	3.80577	2.53821	1
GSM972486_MFL_723b_U133_2.CEL	33	0	33	0	5.86393	4.64404	5.94874	5.39601	4.72805	10.456	12.4548	8.25874	5.84674	4.5113	5.5332	6.32539	3.78148	3.55368	1
GSM972487_MFL_743b_U133_2.CEL	67	0	67	0	5.89213	5.04626	6.18961	8.41177	4.99429	9.70817	12.5275	8.08171	6.02409	4.4169	7.64454	6.00105	4.19278	3.18577	1
GSM972488_MFL_774b_U133_2.CEL	49	0	49	0	6.32174	4.85847	6.13316	7.04278	4.8919	8.58503	12.4613	7.94823	6.18914	5.0236	7.18049	6.08753	4.14861	3.16705	1
GSM972489_MFL_786b_U133_2.CEL	74	0	74	0	6.14151	5.55539	6.06592	6.12757	4.73311	9.40314	12.0874	7.80687	5.88827	4.59503	6.67796	6.20353	4.55806	3.26147	1
GSM972490_MFL_792b_U133_2.CEL	74	0	74	0	5.79124	4.54117	6.11499	4.92101	4.76614	9.94884	12.7612	8.31113	5.4737	4.4877	5.42472	5.88332	3.82046	3.56645	1
GSM972491_MFL_796b_U133_2.CEL	70	0	70	0	6.04633	4.46651	5.72917	4.08061	4.5414	9.57616	12.505	8.28923	5.7673	4.6088	4.97027	5.90265	3.71176	3.53954	1
GSM972492_MFL_800b_U133_2.CEL	68	0	68	0	5.30969	4.42065	5.43358	5.32625	4.43039	9.75845	12.8426	8.41199	6.08602	5.26697	6.76759	6.51077	4.22023	4.15078	2
GSM972493_MFL_802b_U133_2.CEL	59	0	59	0	7.4005	5.80371	5.94069	4.69646	5.01793	10.3643	12.2368	7.86656	7.40472	5.01876	5.61672	5.98628	3.60025	3.61725	1
GSM972494_MFL_812b_U133_2.CEL	57	0	57	0	5.87275	5.32495	6.99826	5.93929	5.0353	9.99024	12.1695	7.9245	9.01927	5.55905	6.03699	6.74337	3.87873	2.30172	1
GSM972495_MFL_022b_U133_2.CEL	27	1	18	1	5.3795	6.64021	6.73611	3.91663	4.63937	8.9774	12.3092	7.52498	7.12717	4.53473	5.87534	6.42762	3.61752	2.73597	1
GSM972496_MFL_043b_U133_2.CEL	142	0	142	0	8.07189	7.24829	6.86375	7.32612	5.3705	9.40279	12.3779	7.9564	8.26594	5.73614	7.34449	6.04905	4.37046	2.67563	1
GSM972497_MFL_056b_U133_2.CEL	1	0	1	0	8.06849	5.67016	6.43327	3.9957	4.72898	9.29936	12.5741	8.15072	6.63506	4.67708	5.05151	6.34726	3.83087	2.86533	1
GSM972498_MFL_076b_U133_2.CEL	59	1	19	1	7.85076	4.69309	6.17025	5.13709	4.72246	9.66582	12.5692	8.02358	6.47995	4.80503	5.31036	6.02483	3.72192	3.28256	1
GSM972499_MFL_091b_U133_2.CEL	72	0	72	0	8.12148	6.04812	6.38626	4.05186	4.85427	9.8808	12.8718	8.28114	10.7081	5.86436	5.97914	6.34275	4.12612	2.81663	1
GSM972501_MFL_030_U133_2.CEL	106	1	106	0	7.08335	7.07707	7.55623	4.17481	4.99914	9.53443	11.9912	6.79182	6.71635	5.92545	6.20117	6.67686	3.79821	3.13299	1
GSM972502_MFL_033_U133_2.CEL	131	0	131	0	5.09593	5.28426	6.12882	7.41844	4.97305	10.8813	11.6978	7.40088	5.01248	4.899	6.52182	5.49367	3.54538	3.89	2
GSM972503_MFL_038_U133_2.CEL	146	0	146	0	7.98171	9.88431	6.77985	7.46631	5.49454	10.2373	12.0484	7.45654	6.51882	4.97122	5.29455	6.63395	4.88526	3.76465	2
GSM972504_MFL_039_U133_2.CEL	30	1	24	1	7.27078	7.5225	6.34474	5.09548	5.06277	10.734	12.0057	7.01826	6.12495	5.27843	5.63836	6.85374	4.11291	4.49164	2
GSM972505_MFL_045_U133_2.CEL	144	0	144	0	8.08172	6.36856	7.95198	6.96049	5.08597	10.498	11.7569	7.204	7.78111	5.8481	8.1332	6.67499	4.11191	1.89657	1
GSM972506_MFL_054_U133_2.CEL	141	0	141	0	8.12583	8.34123	6.47038	7.39191	5.25193	10.5714	12.1369	7.20777	5.94903	5.13703	6.13101	6.46468	3.83592	4.19798	2
GSM972507_MFL_059_U133_2.CEL	42	0	42	0	7.16208	7.66401	5.77618	7.04606	5.21528	9.84118	12.6425	8.0342	10.2798	5.12146	7.08321	5.90283	3.74604	3.33893	1
GSM972508_MFL_069_U133_2.CEL	134	0	134	0	8.09533	5.90717	6.56163	6.73062	4.58848	9.55803	12.551	8.12734	8.12434	4.87196	7.08978	5.7857	3.63568	2.20998	1
GSM972509_MFL_341_U133_2.CEL	14	0	14	0	6.62107	4.72102	6.41378	5.266	4.7623	8.80316	12.5626	8.10884	7.8884	4.69849	6.08697	6.00551	3.81062	2.41442	1
GSM972510_MFL_355_U133_2.CEL	86	0	86	0	5.49762	4.50064	5.58795	7.27456	4.87108	8.61593	12.4579	7.98232	5.81018	4.58802	5.01533	5.25303	4.18214	3.7846	2
GSM972511_MFL_369_U133_2.CEL	47	1	47	0	6.40276	4.65744	5.50816	6.35225	4.8204	9.99281	12.7447	7.79615	7.3329	4.49048	6.17917	5.55592	3.69906	4.08867	2
GSM972512_MFL_428_U133_2.CEL	23	1	4	1	5.64007	5.1066	5.7884	7.52656	5.00182	9.97491	12.4135	7.79418	6.25032	4.71362	8.4365	6.15638	4.14811	3.83524	2
GSM972513_MFL_442_U133_2.CEL	48	1	13	1	7.08274	4.70972	5.74233	4.44763	4.91013	10.0361	12.3483	8.54487	5.33535	4.4007	5.03133	5.71919	3.68851	3.38627	1
GSM972514_MFL_452_U133_2.CEL	32	1			5.06635	4.90731	5.89174	6.35972	4.70882	10.4138	12.1728	7.51427	6.73098	4.85234	5.83494	5.52072	3.68074	3.90286	2
GSM972515_MFL_472_U133_2.CEL	118	0	118	0	6.13274	4.78366	6.28469	5.77107	4.73879	8.81159	12.3858	8.30266	6.31401	4.31487	6.63475	5.31823	3.58795	2.29968	1
GSM972516_MFL_543_U133_2.CEL	66	0	66	0	4.33797	4.04881	5.65808	4.70207	4.71211	10.8463	12.2591	7.35459	5.82483	4.51775	6.17935	5.39163	3.65654	4.51628	2
GSM972517_MFL_745_U133_2.CEL	37	1	32	1	6.10684	4.86302	6.06085	6.25286	4.46062	9.99755	12.4213	7.88912	6.80188	4.59088	5.82282	5.879	3.75565	3.25135	1
GSM972518_VB_158T_U133_2.CEL	35	1	15	1	8.40052	7.74201	6.7605	5.5282	5.3851	10.0925	12.7053	7.502	6.32064	4.87494	5.70894	6.87836	3.65564	3.93022	2
GSM972519_VB_162T_U133_2.CEL	14	1	11	1	9.25643	4.56161	6.43844	5.89384	5.90396	10.8985	12.6263	7.53587	6.42855	5.06271	6.34674	7.14807	4.16683	4.38813	2
GSM972520_VB_334T_U133_2.CEL	62	1	62	0	8.78186	6.04423	6.10669	6.8448	4.82482	9.79413	12.6654	8.23419	7.4163	4.63855	6.45738	6.10797	3.87552	2.97827	1
GSM972521_VB_335T_U133_2.CEL	76	1	76	0	8.1639	6.685	6.56244	4.47851	4.8394	11.3503	12.5508	7.53291	7.64938	5.48137	6.85767	6.8369	4.18749	3.91094	2
GSM972522_VB_340T_U133_2.CEL	99	0	99	0	6.23566	5.88056	7.07615	7.5431	5.23711	10.484	12.7266	7.45663	8.41814	5.41434	6.66067	6.69171	4.31723	3.42891	1

## Sheet: GSE37892
Patient_id	time	status	CCL11	CCL19	CCL22	CCL28	CXCR5	HSPA1A	HSPA8	HSPA9	IDO1	LAG3	NOS2	TGFB1	TIMD4	RiskScore	Group
GSM929494	56.0548	0	5.08098	4.89179	6.37182	7.57093	4.89261	8.47597	12.3151	7.6933	6.27723	4.43683	7.42517	5.96567	4.16147	8.7778	2
GSM929495	39.8137	0	6.96316	7.35234	6.44817	6.78529	5.18079	10.0458	12.4496	7.94926	8.67624	5.01134	7.31417	6.17132	3.79798	8.18187	1
GSM929496	5.42466	1	6.46434	4.57437	5.52651	7.80197	4.80472	10.8297	12.7336	8.23042	9.01734	4.33971	5.17443	5.99423	3.82924	10.5954	2
GSM929497	6.87123	1	4.67473	7.21336	6.41333	8.25188	5.14972	9.29795	12.1513	7.69349	6.76689	4.6303	6.95395	6.41546	3.94989	9.4636	2
GSM929498	37.4795	1	7.35464	5.9801	6.52826	7.2234	4.89414	9.21777	12.6833	7.90659	6.24903	4.71774	6.3747	6.43571	3.96451	9.3595	2
GSM929499	31.726	1	6.90787	6.25022	5.83926	6.12559	4.71045	9.39144	12.3817	7.72443	8.58319	5.36956	4.93588	7.00497	4.28658	10.8433	2
GSM929500	56.5808	1	7.01175	5.35009	6.05652	6.08125	4.68514	8.0666	12.7473	7.81028	6.18166	4.86746	5.59197	6.81263	3.45058	10.68	2
GSM929501	57.7644	0	9.00765	11.155	6.47904	4.77474	6.10647	10.8813	12.3717	7.47538	7.17434	5.53746	4.7589	7.40652	7.17079	7.64487	1
GSM929502	6.54247	1	5.91971	6.39992	6.87219	4.73442	4.9902	8.64955	12.6495	8.02453	9.83765	7.02552	7.30042	6.43099	3.7586	8.12296	1
GSM929503	6.57534	1	7.41165	7.08186	5.95794	5.70339	5.0136	10.0007	12.5214	7.50356	5.59358	4.84826	5.18538	7.24994	3.83142	10.3258	2
GSM929504	31.726	1	7.47643	7.994	6.1345	6.65623	4.92733	9.95372	12.2819	7.54043	6.12416	4.68216	5.04765	7.00023	3.94974	10.1508	2
GSM929505	91.1671	0	6.22532	8.99116	7.53417	7.72368	6.54518	9.24012	11.9603	7.1232	6.87674	5.10209	5.70072	7.22089	5.04114	8.09681	1
GSM929506	41.3918	0	5.27102	4.61174	5.97689	4.36378	4.63041	9.99928	12.4965	8.20716	5.41045	4.96298	5.8685	5.69285	3.71395	7.51075	1
GSM929507	85.4795	0	8.23851	7.65604	6.91515	6.61381	5.47629	9.02541	12.1821	7.32017	6.0417	4.78164	6.77484	6.87678	4.35599	8.06241	1
GSM929508	14.4329	1	9.31133	7.85031	6.26781	6.41223	5.44414	8.59739	12.4135	7.50887	5.44648	4.87377	5.13962	7.01702	4.02018	9.4467	2
GSM929509	75.8795	0	8.9172	7.85641	6.5235	7.33271	5.38827	9.36103	12.648	7.78972	6.55197	4.96276	5.91795	6.66306	3.94169	9.23988	2
GSM929510	11.7699	0	9.08366	6.2747	5.92637	7.04935	5.01032	9.87562	12.726	8.26788	7.40578	5.13415	6.67352	6.68357	4.20905	9.41044	2
GSM929511	28.2082	1	8.1658	7.88726	6.78562	5.60538	5.15958	11.2279	12.6905	7.94412	9.44192	5.50032	6.9381	7.20821	4.37395	8.68309	1
GSM929512	32.2849	0	6.40966	5.0078	6.62075	5.19059	5.67419	10.1096	9.90227	7.19026	5.70344	4.20927	5.77996	7.02221	3.68947	4.98032	1
GSM929513	41.3918	0	9.711	7.3981	6.33055	5.3736	4.97682	9.41405	12.5838	7.59718	6.81618	4.66286	6.55746	7.37541	3.82082	9.37676	2
GSM929514	71.2767	0	6.75578	5.17905	7.14611	6.27429	5.49267	9.32789	12.4575	7.79622	6.78031	4.53332	7.28239	6.26439	4.23733	7.03588	1
GSM929515	63.8137	0	5.21565	5.0997	5.79366	4.96406	5.1484	8.43702	12.5318	7.55903	6.13974	4.77628	5.27595	5.86618	4.0642	8.77007	2
GSM929516	55.726	0	6.214	4.37088	5.98205	6.06676	5.43143	8.2648	12.3808	7.87905	6.40563	4.79779	6.51471	6.16879	3.79236	8.35678	1
GSM929517	45.9945	0	4.3613	4.65293	5.90223	7.22711	4.59193	11.0405	12.1577	7.91655	6.22532	4.55032	6.6735	5.38578	3.75986	8.19401	1
GSM929518	15.1562	0	5.36894	5.07613	6.01984	5.7724	5.21778	9.72183	12.065	6.96516	5.22574	4.61358	5.60901	5.73397	3.65085	8.08802	1
GSM929519	25.611	1	6.0875	4.54753	5.82086	5.71911	5.13935	10.0189	12.4352	7.81749	5.68305	4.16471	5.47144	6.45927	3.8983	9.04543	2
GSM929520	36.3945	0	4.85303	4.3317	6.05254	5.33593	5.32527	10.739	12.6512	8.25741	6.34119	5.038	6.93341	6.73076	4.4632	8.35888	1
GSM929521	36.1644	0	6.97621	4.83015	6.5519	4.88715	5.00399	8.53816	13.0365	8.2501	9.27783	5.19804	6.6533	6.72939	3.97786	9.13377	2
GSM929522	35.6055	0	8.12074	5.0114	6.66999	8.70405	5.01683	10.586	12.0209	7.56112	5.97637	4.38186	7.09783	6.28695	3.81381	8.32316	1
GSM929523	9.89589	1	4.7552	4.55646	6.17008	4.57983	5.17867	9.96619	12.5052	7.8964	5.59004	4.39442	5.77493	7.22802	3.93232	9.26522	2
GSM929524	19.4301	1	4.9697	4.23318	5.77362	5.55771	5.04314	9.08004	12.1096	8.04507	4.82009	4.40914	5.48902	5.93699	4.15817	7.98544	1
GSM929525	3.64932	1	5.18953	4.64642	6.13068	5.12296	5.28713	9.50368	12.4611	7.65919	4.70796	4.05799	5.61428	5.61156	4.22214	7.36377	1
GSM929526	15.0904	0	4.75222	4.38285	5.85556	6.06327	5.1643	8.93969	12.102	6.9584	5.21663	4.29967	4.95004	6.22308	4.04739	9.51822	2
GSM929527	25.4795	0	7.23768	4.76138	6.48993	6.30897	5.35831	9.79696	12.4288	7.62164	5.25891	4.82649	5.51179	6.40947	4.12402	8.35807	1
GSM929528	53.2932	0	7.68544	4.88031	6.31222	5.78489	4.8046	9.50647	12.5077	8.25563	7.53968	5.40906	6.29269	6.07669	4.21522	7.9607	1
GSM929529	36.0329	0	6.22795	4.63225	6.7847	4.60549	5.73426	8.68929	12.4593	7.95297	5.40139	4.09537	4.85935	6.38989	3.67163	7.36067	1
GSM929530	40.7671	0	5.04756	7.36646	6.12108	8.75056	5.53943	10.7814	11.9883	7.18286	6.31775	4.31767	5.35975	6.35073	3.71322	9.92108	2
GSM929531	44.5479	0	9.59523	5.30065	6.05964	7.86208	4.90412	10.0094	12.5876	7.73666	8.74136	5.26312	8.0627	6.48623	3.8278	9.34137	2
GSM929532	44.3178	0	7.08474	7.58532	6.01909	8.37834	4.9343	9.77407	12.448	7.76997	6.93663	4.63716	6.07855	5.84206	4.22648	9.48063	2
GSM929533	45.0082	0	5.71497	4.88007	6.21534	7.753	4.78778	10.0748	12.5932	8.30147	6.20701	4.99278	6.86772	5.95535	5.67818	8.55783	1
GSM929534	45.6986	0	7.74325	6.26366	6.98775	6.09556	4.86982	9.66865	12.5821	8.29588	7.29779	4.98699	7.14263	6.45197	3.91533	7.70631	1
GSM929535	43.5945	0	6.78816	4.60346	5.61204	6.25255	4.57003	9.2589	12.6303	8.49091	6.01928	4.44545	5.65962	5.81547	3.91941	8.99422	2
GSM929536	57.074	0	5.19896	5.51483	6.00852	7.56686	5.29245	8.76619	12.2312	8.43406	7.14792	5.03347	7.4053	5.77536	4.04568	7.96087	1
GSM929537	44.3507	0	5.27357	4.36371	5.75825	6.44624	4.89853	10.2143	12.3323	8.11672	5.45803	4.09673	5.11115	6.04447	4.19471	8.95608	2
GSM929538	42.2466	0	5.01601	4.5441	5.8442	5.27644	4.83007	10.1622	12.5825	8.1204	6.53722	5.03902	6.43347	5.82072	3.72208	8.22842	1
GSM929539	12.5918	1	8.52544	8.27631	5.64348	6.56833	5.11041	10.7768	12.3387	7.47376	6.23891	5.05529	5.2747	6.48399	4.40349	9.34609	2
GSM929540	64.0438	0	5.30332	4.53833	6.97433	6.09026	4.83629	9.66762	12.4607	8.29027	6.1734	4.52579	5.14248	5.82893	3.90088	7.77326	1
GSM929541	55.8904	0	5.54608	4.7937	5.99843	5.28916	4.82573	12.2861	12.5801	8.02037	5.87502	4.58737	5.05315	6.25346	3.9013	8.6348	1
GSM929542	51.0575	0	4.85883	5.39904	6.41553	8.29265	5.05321	9.78498	12.6858	8.26848	7.517	5.0606	7.34975	5.99383	3.88197	9.22581	2
GSM929543	42.1479	0	4.67734	4.44343	5.71827	5.59647	4.71992	10.8207	12.508	7.67963	5.22292	4.45043	6.211	5.23611	3.78967	7.868	1
GSM929544	33.074	0	6.73066	4.39355	6.04041	4.44279	4.6899	10.8617	12.5244	8.03532	5.70932	4.78145	5.01957	6.95703	3.77857	9.16149	2
GSM929545	43.4959	0	6.24517	6.99646	5.60911	5.94005	4.91312	10.1693	12.3854	8.21755	7.55026	4.62661	5.39762	6.05212	3.90521	8.9369	2
GSM929546	8.64658	1	5.86293	5.7388	6.67346	7.69484	5.03653	10.0035	12.6904	7.93769	7.97402	5.49879	7.6192	6.01039	4.1529	8.65033	1
GSM929547	47.8685	0	4.36996	4.82096	5.88775	5.92064	4.83172	8.46071	12.4839	8.22144	5.23635	4.43551	6.62184	5.56582	3.90317	8.1078	1
GSM929548	79.8575	0	8.79937	9.00876	6.49913	8.73992	5.12429	11.0141	12.0152	7.54265	6.54718	5.01863	5.71558	6.30905	4.5006	8.74181	2
GSM929549	87.2548	0	8.37581	7.6238	6.00102	5.46435	4.79643	11.0318	12.3121	7.57815	7.46614	5.57324	5.72071	6.43354	4.7589	8.45802	1
GSM929550	69.8301	0	5.00057	4.24142	5.64436	6.81969	4.87896	8.8207	12.1537	7.9836	5.30111	4.30767	5.43874	5.40614	3.63021	8.56389	1
GSM929551	45.6	1	5.85864	4.85552	5.88812	7.38334	4.77644	9.80774	12.6215	7.99661	6.08447	5.18414	7.67407	5.58222	4.05835	8.50109	1
GSM929552	47.474	0	6.72087	5.17168	6.61193	4.46716	4.57531	10.3479	12.3591	7.79409	8.16284	5.11421	6.20761	6.60991	3.73992	8.23982	1
GSM929553	74.7616	0	7.40662	5.93866	5.62671	5.60052	4.76467	10.5041	12.1511	7.53683	5.7256	4.35481	5.2397	6.56063	3.93884	9.19994	2
GSM929554	61.7425	0	7.05441	5.36631	6.70144	4.83485	4.89373	9.25521	12.0454	7.83592	7.49909	5.56082	5.28649	6.93935	4.09514	8.34865	1
GSM929555	67.6932	0	7.68944	4.89359	6.61956	4.26401	4.67975	11.0282	12.3142	7.78526	7.35751	4.63927	5.60919	6.48265	3.60429	7.64401	1
GSM929556	15.4192	0	7.06623	5.76324	6.00899	6.26983	4.89626	10.2762	12.5549	8.1332	7.63385	4.7796	6.49561	6.17532	3.63377	8.71223	1
GSM929557	29.5562	0	5.34567	4.57759	5.89638	4.36877	4.55468	8.21439	12.4609	8.13373	7.24257	4.92075	5.60681	5.56045	3.87585	8.08271	1
GSM929558	58.7836	0	6.0692	5.72523	6.27283	5.97319	4.87713	9.48296	12.6556	8.35128	7.15993	5.06641	5.77609	6.4152	3.5523	9.19722	2
GSM929559	0.558904	0	10.04	7.34444	6.48428	6.55676	5.05904	10.4577	12.5281	7.81092	6.96169	5.32252	6.13643	7.47809	3.81311	9.64835	2
GSM929560	33.9288	0	5.10788	5.15096	5.97892	6.72398	5.29122	8.64546	12.3855	8.0317	8.00591	4.69693	8.88183	5.96715	4.17203	7.84501	1
GSM929561	1.28219	0	6.33844	4.50344	5.56958	5.51711	4.66637	10.6227	12.544	7.94335	5.87319	5.70139	6.2368	5.8608	4.08662	8.47934	1
GSM929562	26.4329	0	7.14891	7.38781	6.68225	4.72118	4.7222	12.0836	12.3148	7.12949	6.76382	4.9533	5.55246	6.93891	3.98795	8.64564	1
GSM929563	26.8274	0	4.56595	4.43744	5.62587	6.01742	4.823	9.91679	12.2807	8.3601	5.30255	4.80819	7.40557	5.8158	3.80947	7.79041	1
GSM929564	19.3973	0	6.29516	5.78581	6.54244	7.32518	4.97066	9.96122	12.2732	7.569	6.35954	4.88852	5.23144	6.05078	4.11915	8.94628	2
GSM929565	55.6603	0	6.05174	4.49477	5.86185	5.58763	4.72864	9.01163	11.4999	7.11469	6.50259	4.60776	5.4107	6.47072	3.91718	8.80013	2
GSM929566	60.2959	0	5.77421	5.13528	5.81795	6.42868	4.6279	9.46412	12.2248	7.41206	6.03207	4.60561	6.73839	6.16442	3.93053	9.22149	2
GSM929567	50.0384	0	5.2823	4.37171	5.60108	6.32947	5.06869	10.3483	12.1574	7.70395	5.35382	4.38277	5.31963	6.5035	4.07649	9.43219	2
GSM929568	50.7945	0	5.2718	4.83104	6.46211	5.66938	5.06011	10.8867	12.4558	8.27992	8.25386	4.63717	6.9718	5.75751	4.03786	7.06516	1
GSM929569	69.074	0	4.81949	4.9333	5.54544	4.84694	5.39982	11.2062	12.7608	8.83183	5.23297	4.54512	5.36486	5.78186	3.86303	7.50456	1
GSM929570	39.7808	0	4.61544	4.6068	5.96826	5.54043	4.82516	8.68993	12.3716	8.49216	5.45819	4.77961	6.60837	5.63948	4.07694	7.50993	1
GSM929571	50.4329	0	5.81941	5.80164	6.29684	6.84723	5.14126	10.1448	11.9128	7.77723	6.03181	4.70207	6.38504	6.06767	3.7092	7.78732	1
GSM929572	12.0329	1	6.42829	5.28986	6.44951	4.8823	5.19414	9.41593	11.9963	6.66363	4.95078	4.50226	5.48832	8.03753	3.90634	10.1776	2
GSM929573	47.0137	0	9.62034	9.56884	6.66804	7.99147	5.63325	9.39362	12.441	7.34149	6.99916	4.89993	5.57097	7.00265	5.14897	9.49759	2
GSM929574	21.2055	1	9.56345	6.16051	6.38743	8.63541	5.5897	8.68161	12.4595	6.96183	6.64303	4.99184	5.48994	6.537	4.2648	10.0891	2
GSM929575	18.0822	1	6.96952	6.04316	6.87914	5.03433	5.15867	8.64853	12.2701	7.32831	5.67736	4.4605	5.25231	7.14231	4.22407	8.83252	2
GSM929576	4.50411	1	6.5421	6.77576	6.21665	6.6192	4.99867	9.60919	12.7224	7.73651	6.41357	4.69777	6.85369	6.26335	3.94777	9.10574	2
GSM929577	14.0055	1	6.93749	5.45746	6.6492	7.75795	5.26864	9.37303	12.6474	7.49635	6.62028	4.9612	6.78931	7.14698	4.05301	10.2718	2
GSM929578	32.8438	0	5.01615	5.68776	6.37167	5.07964	4.97655	10.2222	12.6361	7.36282	7.09502	4.55442	5.17594	6.97963	4.0077	10.091	2
GSM929579	55.3973	0	6.50493	4.57714	6.35239	6.38745	5.33988	9.31009	12.3397	8.06214	7.97934	5.18614	7.39815	6.22195	3.85121	7.79792	1
GSM929580	54.674	0	5.72148	4.63915	5.6373	5.53258	4.72621	10.1176	12.5531	7.63652	9.66978	4.91603	6.91465	5.56501	3.6453	8.72175	1
GSM929581	55.2329	0	6.76216	4.50974	5.9745	5.83096	5.26386	8.97072	12.5256	8.22775	6.03474	4.58982	5.6792	6.33174	4.56768	8.43356	1
GSM929582	63.7479	0	7.81659	8.41579	7.37458	5.36231	5.52639	8.95211	12.4872	7.44414	7.13739	4.96799	5.64208	7.28728	3.93832	8.59223	1
GSM929583	58.2247	0	7.77659	4.68558	6.23116	5.61329	5.11477	9.76106	12.8565	7.93697	5.41832	4.42665	5.43927	6.52291	3.88178	8.98197	2
GSM929584	58.4877	0	7.44769	5.03134	6.11555	6.89134	5.3749	9.03471	12.4636	7.81806	6.26108	4.36671	6.13589	6.48201	4.28553	8.93907	2
GSM929585	27.6493	1	4.78222	4.6786	6.23878	6.0111	5.55543	9.05875	12.1455	7.31955	5.07683	4.39374	5.27087	6.98615	3.55512	9.54889	2
GSM929586	24.6904	1	7.11623	4.40558	6.34119	6.03762	4.97971	8.43324	12.5091	7.20592	6.46818	4.48663	7.48722	6.29348	4.19423	8.59263	1
GSM929587	37.8082	1	5.52248	4.62362	6.64594	4.50187	5.21518	8.69801	12.4365	7.88431	8.7758	4.53304	5.5894	6.49505	3.76459	8.33352	1
GSM929588	70.8493	0	7.26482	4.51866	6.46419	6.12186	5.0499	10.7724	12.6826	8.14733	6.08499	4.76062	5.42546	6.42546	4.03193	8.55821	1
GSM929589	62.5973	0	8.62484	4.66339	5.73377	5.65597	5.27634	10.0368	12.6939	7.62621	4.94505	4.38108	6.16011	6.42765	3.8647	8.63243	1
GSM929590	18.1151	1	8.92493	4.86476	6.79923	6.06542	5.15088	11.9124	12.6631	7.24402	7.0149	4.43346	5.60693	7.69099	3.7598	9.98259	2
GSM929591	17.063	1	7.30044	5.32249	6.13928	6.17363	4.71928	10.0084	12.4685	7.73301	7.23258	4.72382	5.06596	6.77928	3.87275	10.0719	2
GSM929592	47.0795	0	7.47954	7.89162	7.2137	5.08984	5.72495	9.86176	12.599	7.45497	6.66006	4.44274	5.11656	7.43861	4.11831	8.73161	1
GSM929593	14.4	1	8.39859	7.16956	6.61698	7.39944	5.36645	11.47	12.7097	7.5559	6.62991	4.72066	5.6571	7.29334	4.02114	10.0709	2
GSM929594	59.8356	0	7.55088	7.2127	6.28678	4.83642	5.79455	9.02055	12.42	7.08881	6.29332	5.00283	5.21796	7.83856	3.88956	9.99583	2
GSM929595	59.3096	0	7.26961	5.74804	6.34935	5.90188	5.18449	10.0222	12.7516	8.16748	6.45871	4.63036	6.54137	6.66366	4.06835	8.58356	1
GSM929596	103.134	0	6.28049	4.62208	6.11697	8.05929	5.09379	9.27826	12.4762	7.28294	7.33578	5.11208	6.96502	6.43709	4.02454	10.2079	2
GSM929597	58.7507	0	4.55633	5.87955	6.27926	8.16521	5.56975	9.73408	12.2308	7.37424	6.9046	5.19194	7.23489	6.57542	3.92278	9.56464	2
GSM929598	54.8384	0	7.42971	5.93965	6.52883	6.88667	5.42098	10.6121	12.5009	7.45161	8.60765	5.90246	7.32715	7.40492	4.59788	9.60422	2
GSM929599	33.3699	1	7.54775	5.21871	6.16752	6.88736	5.28877	10.0464	12.7137	8.13813	6.15682	4.76588	6.63479	7.05867	4.08079	9.51743	2
GSM929600	71.1123	0	6.90965	6.48608	6.7243	4.58357	5.08813	8.86164	12.574	7.52468	6.58127	4.72263	5.80295	7.2882	3.78923	9.27988	2
GSM929601	60.9205	0	8.6167	5.41778	6.43517	6.18727	5.5594	9.97751	12.6424	8.09233	6.8366	4.71412	6.2055	7.25024	4.53663	8.81213	2
GSM929602	36.0329	0	7.30438	4.68632	5.99238	4.93231	4.71475	9.83275	12.6734	8.11238	5.6118	4.87647	5.52519	5.74189	3.44063	7.97958	1
GSM929603	49.1836	0	7.81382	5.0852	6.89883	6.70025	5.23423	11.0613	12.1352	6.9697	5.26423	4.17393	5.68085	7.12248	4.31793	8.81555	2
GSM929604	92.6466	0	8.06741	4.97259	6.51053	4.42416	5.30197	10.2866	12.7378	8.20278	8.87532	5.25427	7.83496	7.13874	3.85515	7.82592	1
GSM929605	46.2575	0	6.24179	4.65436	6.35292	5.45837	5.27677	11.4527	12.7864	7.92825	5.33229	4.6039	7.07705	6.59537	3.86461	8.00413	1
GSM929606	36.1315	0	9.50479	7.8185	7.72694	7.6707	5.29904	9.61098	12.3917	7.68625	8.11699	4.96036	5.22724	7.7289	3.81556	9.84916	2
GSM929607	94.1589	0	4.92532	5.27694	6.72566	4.49109	5.52885	10.1931	12.7564	7.70794	7.22388	5.14775	5.91265	6.69877	3.80146	8.35581	1
GSM929608	37.7753	0	6.99588	7.44669	6.55729	5.70697	5.42319	9.45963	12.2948	7.11765	5.74857	4.16328	5.27458	6.50636	3.75538	8.5509	1
GSM929609	6.70685	1	7.98557	7.99177	6.89463	4.777	5.0771	9.06344	12.5698	7.74666	8.52187	4.81251	5.61866	7.51323	3.90857	9.45794	2
GSM929610	38.0055	1	5.67369	4.60745	5.9496	5.34957	4.88548	10.5191	12.2518	8.11498	5.35669	4.42067	5.28657	6.49262	3.78895	8.58753	1
GSM929611	43.6274	0	6.36713	5.87906	6.25458	4.35906	5.02266	9.12891	12.5863	7.29423	6.40765	4.3911	6.39695	7.37687	3.68777	9.74272	2
GSM929612	32.6466	1	8.29766	5.02675	5.91355	5.31985	5.31202	9.51544	12.4912	7.89353	6.8035	4.92919	5.92572	6.8416	4.12605	8.77045	2
GSM929613	46.5534	0	4.94338	4.66239	5.70202	5.41391	4.95806	10.0413	12.3927	8.31755	6.85818	4.95568	5.59018	5.60886	3.98646	7.9611	1
GSM929614	18.4438	1	5.80013	8.5088	6.27869	4.61001	5.39069	9.72395	12.6303	7.56439	10.1714	7.25742	5.11282	7.8455	4.99253	10.8073	2
GSM929615	70.1918	0	6.37424	4.53025	6.27788	5.90147	5.09833	8.64094	12.7557	7.83416	5.995	5.19003	7.83028	6.13478	4.02558	8.15187	1
GSM929616	5.26027	0	8.01669	7.2429	7.03419	5.47556	5.37486	9.78262	12.6105	8.029	6.12158	4.73943	5.49744	7.20613	3.96903	8.47194	1
GSM929617	11.0795	1	8.71122	7.80902	6.44971	7.96179	5.24478	9.53317	12.33	7.43949	11.4143	6.48989	6.47159	6.67138	4.29403	9.96524	2
GSM929618	19.989	1	6.06636	4.81255	5.99402	6.21156	5.04318	9.81016	12.3697	8.04084	5.09624	4.25141	5.63923	6.12246	3.95103	8.44787	1
GSM929619	62.0384	0	7.70497	5.1515	5.80739	5.50552	5.06132	9.60618	12.6221	7.40651	5.30087	4.45715	5.71371	6.73779	3.95722	9.57651	2
GSM929620	86.2685	0	7.49784	7.97622	6.98619	4.7737	5.37796	9.65234	12.1742	7.31288	5.97487	5.24	5.50954	7.50308	4.18293	8.47122	1
GSM929621	94.0274	0	8.56969	4.67248	6.47128	5.69887	5.22232	8.98958	12.6508	7.73964	6.03441	4.85646	5.30463	7.15101	3.56732	9.58242	2
GSM929622	2.56438	1	8.1215	5.22789	5.75707	7.86639	5.18799	9.31023	12.3643	7.26447	5.62823	4.6664	5.57393	6.20434	3.91105	9.87593	2
GSM929623	11.5068	1	6.97389	6.46886	5.93755	7.86053	5.10336	9.83549	12.0284	7.24726	5.92727	4.35693	5.89511	6.57732	3.92235	9.83717	2

## Sheet: qPCR  Ct data
Patient_id	GAPDH_ Ct	HSPA1A_ Ct	HSPA8_ Ct	HSPA9_ Ct	CCL12 Ct	NOS2 Ct	CCL11 Ct	TGFB		GAPDH Ct	CCL19	CCL28	CXCR5	TIM4		GAPDH Ct	LAG3		GAPDH	IDO1
Normal 1	25.768	30.4087	26.0956	34.1978	27.1752	31.3109	31.9677	32.5489		26.0568	25.1195	28.6714	28.2613	27.6624		24.9093	28.3536		24.9093	26.643
Normal 2	25.2954	28.495	27.3381	33.3812	28.805	26.8361	31.2401	30.8317		24.973	26.2821	27.5678	29.7414	30.4578		24.3183	30.8519		24.973	29.5787
Normal 3	22.664	26.1558	24.6312	30.1664	29.2398	22.9853	30.7491	27.3056		23.2393	24.4136	23.9822	25.7049	30.1542		22.07	28.1862		23.2393	26.4725
Normal 4	21.0642	24.1441	22.6925	31.3525	27.7111	24.8366	26.5331	29.766		20.7371	23.3464	21.8316	26.3275	27.4253		20.1848	27.5244		20.7371	26.0775
Normal 5	20.8507	23.7822	22.1146	31.1444	25.8966	26.6458	29.3813	29.329		21.3572	24.2654	23.1659	25.759	27.4966		20.4232	26.5889		21.3572	26.4161
Normal 6	23.1305	31.3265	29.3705	36.9238	33.0344	32.3525	29.5355	Undetermined		27.3503	33.8218	31.3913	34.4768	37.6718		26.5122	34.831		27.3503	33.4128
Normal 7	28.4463	34.5977	31.6939	35.2966	35.9364	35.4901	31.2374	36.9349		29.3617	34.5579	32.7391	32.9525	30.6894		27.9576	35.88		29.3617	34.5908
Normal 8	22.7844	22.9984	24.5021	31.7686	27.9129	26.0125	29.9391	31.5211		22.7975	27.4365	23.9347	25.5911	29.3294		22.4086	27.1012		22.7975	27.0565
Normal 9	22.2402	25.3632	24.6897	31.387	28.3126	25.2267	28.8689	29.0193		21.476	25.7225	24.5761	26.6268	27.7113		21.3936	29.1947		21.476	27.9392
Normal 10	22.9265	26.6	23.8985	33.4431	24.8734	29.5258	27.4257	31.8819		21.9485	24.1348	26.5623	29.0301	26.5686		22.2904	28.9239		21.9485	26.6607
Normal 11	23.2886	26.6222	24.1982	31.4624	27.2166	26.2011	29.3872	30.3398		23.9157	25.765	24.9404	26.3213	26.8946		22.5746	29.1065		23.9157	28.0226
Normal 12	26.3045	30.7552	28.1685	36.6264	30.1715	32.1725	32.6683	34.1816		27.25	26.4196	29.5672	29.7131	29.3404		25.218	30.5118		27.25	29.2824
Normal 13	21.2092	21.4501	23.4138	28.9201	29.1391	26.1577	28.51	27.9837		21.1196	26.189	33.2133	24.6675	26.25		20.5283	27.2574		21.1196	25.8823
Normal 14	25.262	28.112	26.1293	32.2646	28.7769	27.9255	29.6489	31.9428		25.6576	26.5624	26.3235	28.5424	27.3915		24.36	30.9806		25.6576	28.743
Normal 15	23.5259	25.1841	24.5444	31.4408	29.5724	32.6597	30.1697	29.6179		24.0619	27.9712	25.4405	27.218	29.1192		18.606	29.8536		24.0619	29.764
Normal 16	23.68	26.7212	25.8117	34.7312	27.7493	31.2607	31.1329	30.9493		25.7009	24.1963	27.4806	30.3922	29.5433		19.2397	30.057		25.7009	27.2103
Normal 17	22.9166	24.1461	24.9249	30.7679	28.7092	28.3677	30.5997	29.0324		22.9907	25.8721	23.5833	28.0188	27.4901		22.3277	29.9315		22.9907	28.0861
Normal 18	20.2461	23.3151	22.8007	29.682	25.1144	25.5613	28.8395	28.2273		20.2367	20.7276	22.3753	24.982	25.6574		19.7552	26.2711		20.2367	24.3761
Normal 19	26.0437	30.4339	27.6273	30.0411	27.6607	32.4155	31.9895	33.4414		25.6397	26.9565	30.5669	31.2919	28.1644		25.4491	30.6344		25.6397	30.248
Normal 20	21.7687	22.9477	22.6531	29.7644	27.3583	29.8596	25.7643	28.5417		21.6815	23.791	26.9178	24.2518	26.5379		20.799	26.6256		21.6815	25.9971
Normal 21	21.2301	22.4188	21.8349	28.998	26.175	27.8488	28.1206	28.8422		21.7004	23.2366	23.0964	25.6108	25.5653		20.644	27.4358		21.7004	25.4346
Normal 22	23.8857	27.9555	22.4666	26.7077	20.6628	21.8322	27.9335	24.234		19.932	24.2396	23.5271	24.6415	27.7876		20.4472	30.1364		19.932	34.6654
Normal 23	21.6041	23.5486	23.4709	31.7692	26.4764	27.352	26.0503	28.2352		21.8875	22.8027	23.5794	26.7007	26.5362		21.755	29.9221		21.8875	26.2689
Normal 24	22.3468	24.838	25.2929	30.9523	25.4238	30.9601	30.2552	30.1057		23.7979	24.2205	27.8077	26.5898	27.3563		23.011	28.5343		23.7979	26.6396
Normal 25	21.5763	25.5939	27.7048	30.699	27.2164	27.7927	27.6874	27.8025		22.2736	24.7258	24.9496	26.6907	27.6059		22.3637	28.1668		22.2736	27.705
Normal 26	26.1509	30.6292	29.1507	35.3561	32.8683	32.2986	30.9629	36.4886		27.189	30.3142	32.4418	32.1897	33.3839		26.2769	32.5216		27.189	33.1711
Normal 27	18.0284	22.0781	22.7518	29.1811	25.7235	24.1161	28.0851	27.7931		21.4671	22.4525	22.8901	24.7849	25.2878		20.1623	25.6705		21.4671	25.0553
Normal 28	24.273	28.9375	28.4608	33.871	28.8252	31.0651	32.3146	32.5516		26.2104	26.6167	31.6812	30.605	30.5444		25.5522	32.4573		26.2104	28.6937
Normal 29	22.2397	25.8225	26.3482	31.4129	27.0507	28.5155	29.5431	29.7325		23.259	22.6908	25.187	26.4125	27.7863		22.468	27.8634		23.259	26.8464
Normal 30	19.9007	23.2915	24.1369	29.5892	26.0832	23.5976	31.2176	28.957		21.4014	23.969	22.8967	25.1752	24.744		20.2828	26.8135		21.4014	25.2621
Normal 31	20.9765	22.7019	24.5428	28.8794	23.7234	27.1068	31.0716	29.4276		22.5228	21.9693	25.3246	26.8	24.7576		21.3707	26.8953		22.5228	24.3308
Normal 32	19.3625	22.4399	22.9587	28.9708	25.1475	20.5513	27.5911	28.2548		20.325	21.1235	23.1305	25.1741	25.4433		19.4173	24.3231		20.325	22.3703
Normal 33	21.9652	24.7378	25.0716	29.9472	26.715	23.3075	31.1302	28.6559		23.6582	27.2011	22.7453	26.8036	27.294		22.3575	27.3824		23.6582	28.272
Normal 34	18.1966	21.9918	23.9658	29.4604	30.5473	29.5792	27.0281	29.5499		21.2486	28.9129	23.85	25.6447	27.507		20.2939	27.4122		21.2486	30.0073
Normal 35	25.3858	27.6428	28.2861	33.9274	28.2008	33.5397	30.9297	33.0334		26.3678	24.4225	32.3165	29.9765	29.9073		25.8392	30.8313		26.3678	29.5782
Normal 36	23.3673	24.2558	26.7433	31.9823	36.6262	32.2026	29.9007	32.0234		25.2777	34.0934	31.2895	27.6504	26.6743		24.2595	27.5435		25.2777	33.2437
Normal 37	25.6692	28.5199	28.5041	34.076	32.5265	32.547	30.3927	32.1407		27.8896	29.5256	28.6846	30.0031	30.4441		26.7821	31.4074		27.8896	31.0184
Normal 38	21.6209	22.4958	25.0125	31.3611	26.4585	26.9379	29.1731	29.9705		23.6505	23.9654	26.285	27.7583	27.8301		22.7636	27.5357		23.6505	25.5744
Normal 39	22.2986	25.3431	25.9697	31.3874	27.2552	31.5848	31.3795	30.0648		23.8886	25.9348	27.2564	27.8374	28.1213		23.634	29.4897		23.8886	28.8077
Normal 40	18.8238	21.5874	22.1126	28.5857	24.8575	21.6893	29.4332	27.7516		21.0934	20.2079	24.7065	25.1669	24.028		19.8912	24.9493		19.8912	21.4705
Normal 41	20.5574	23.4252	23.7651	29.6694	26.6382	27.1753	27.6296	29.2479		22.0647	24.5347	24.5792	27.2263	28.4685		21.2035	26.4476		22.0647	26.1782
Normal 42	19.6771	25.4891	24.5454	29.4366	26.6212	28.4822	27.1056	29.199		21.3107	26.5744	24.6915	23.4336	28.9649		21.2492	27.308		21.3107	26.3197
Normal 43	18.2118	21.8366	21.6199	28.7486	28.2377	28.2628	30.4444	29.9207		20.5531	26.5168	22.5284	25.2642	26.5287		19.1916	26.3288		20.5531	25.6488
Normal 44	19.6609	22.4849	24.5311	30.1139	29.73	28.0493	29.663	29.3509		23.3254	27.7013	23.8187	26.6354	28.5535		22.1407	29.0306		23.3254	28.9037
Normal 45	18.5093	21.6957	20.6077	27.899	26.1979	22.1393	24.7835	26.2772		18.3556	21.4476	21.4353	24.5737	25.6756		18.1719	26.8939		18.3556	24.3569
Tumor 1	17.257	22.2418	18.7982	26.9735	25.316	22.858	27.5684	28.9397		17.2823	28.5157	25.2724	23.1823	29.9279		17.0473	25.4727		17.2823	24.1877
Tumor 2	18.4761	21.4507	21.2979	29.9608	28.0297	28.7682	28.9994	28.7047		19.6035	27.3398	26.9997	24.4183	36.2739		18.4997	28.8543		19.6035	24.3191
Tumor 3	19.7311	23.8178	20.0905	28.8936	26.2879	22.9674	29.9665	29.3453		19.7853	24.2753	24.28	25.3258	31.3093		19.7853	27.8551		19.7853	24.8129
Tumor 4	19.7531	24.2652	20.4452	28.7706	25.1859	26.3999	28.8468	29.6742		19.8851	28.4486	25.2211	24.5737	28.6375		19.8851	27.933		19.8851	26.6992
Tumor 5	18.2968	20.4136	20.1997	29.2789	28.957	28.7331	32.7808	28.9213		21.2706	33.0077	30.0974	25.6713	32.9173		19.81	28.6081		21.2706	23.1733
Tumor 6	26.0465	27.7062	27.9703	33.3772	32.8485	35.1734	30.7581	31.9196		24.1575	30.1374	32.1964	28.4356	30.5238		24.7732	30.8474		24.1575	32.4096
Tumor 7	18.0982	20.5305	20.4131	26.6343	28.9387	30.3193	32.1282	30.7483		18.639	32.0706	27.0312	24.7565	29.292		17.6202	29.7442		18.639	26.713
Tumor 8	18.9364	27.1485	20.2277	28.3678	27.6737	23.856	28.6871	31.2228		19.4091	30.6202	25.3168	24.9557	29.3985		18.2513	28.2118		19.4091	26.6324
Tumor 9	19.4045	26.9068	20.0505	28.1628	27.3954	25.6709	29.3579	29.4274		18.661	29.6605	25.2247	25.1863	23.8326		18.283	28.1869		18.661	26.7441
Tumor 10	20.3996	26.1665	21.3927	30.8412	30.7497	27.9515	33.2347	32.8483		20.3	34.0553	27.2329	27.0779	33.0067		20.2368	32.3364		20.3	27.3073
Tumor 11	15.7389	25.3698	17.4046	25.1267	25.779	24.5059	26.5397	30.5521		15.5484	29.8051	27.3794	22.5137	29.3307		15.6024	26.1147		15.5484	24.2029
Tumor 12	17.3641	24.1339	18.942	27.7873	22.0897	24.263	27.449	28.2401		17.8623	28.9017	23.8846	24.6434	30.4088		17.3096	24.0639		17.8623	20.2952
Tumor 13	18.0517	23.4278	20.0514	26.5102	24.1892	23.005	28.119	28.6651		18.4367	26.506	22.3924	23.297	29.7574		17.2401	26.0931		18.4367	24.5073
Tumor 14	21.478	26.0132	22.7989	28.6594	29.2355	25.6543	30.7874	29.3799		21.5835	25.7286	23.6469	25.7131	29.219		20.8472	28.7552		21.5835	26.9782
Tumor 15	17.4097	20.2428	19.7133	26.1812	24.8321	23.2818	24.8278	26.5749		18.1686	27.4173	22.2873	21.3764	26.5092		16.6806	26.2181		18.1686	23.3966
Tumor 16	19.0255	24.5471	19.3757	27.4008	23.7452	28.0132	28.6852	29.5297		20.765	24.2455	25.5453	24.9015	26.1938		18.998	28.8656		20.765	25.4305
Tumor 17	16.972	24.6968	18.2465	25.5414	22.7987	22.3239	28.2752	27.9209		18.5791	27.1806	23.499	22.5314	27.5927		17.1193	22.6966		17.2137	18.794
Tumor 18	14.3393	20.3353	17.1417	25.1735	25.5382	22.8046	27.1714	28.7192		14.2142	30.4159	20.3003	21.839	28.0235		14.0785	25.4502		14.2142	23.0354
Tumor 19	18.0277	24.2686	Undetermined	26.6897	24.6091	25.5576	26.7149	27.3643		18.5117	25.0641	27.0601	22.3212	27.6155		17.7555	25.578		17.3268	18.0335
Tumor 20	18.8808	23.0316	21.3079	26.4049	26.1502	22.4066	29.429	29.1853		18.6059	28.0048	23.0153	23.104	30.4391		18.1126	26.1942		18.6059	22.5367
Tumor 21	16.3782	25.5513	18.9212	26.2824	26.6436	24.856	29.6142	30.2863		17.9242	28.4458	23.338	22.0688	29.8622		17.3707	27.9368		17.9242	24.6394
Tumor 22	15.6398	23.5422	16.0129	25.0369	25.2954	21.9732	27.378	29.7156		17.3694	27.335	23.7065	22.3107	28.6444		15.5298	22.7535		17.3694	19.6588
Tumor 23	19.0568	22.5712	20.2081	30.2588	25.7431	24.8578	24.8384	27.102		20.6199	22.4376	27.2762	24.8742	27.9641		19.5137	28.206		20.6199	22.8106
Tumor 24	22.3183	25.8009	24.1542	30.1635	26.6094	29.8756	29.0933	29.5533		20.3623	23.4272	27.064	25.4338	27.6852		21.0479	28.609		20.3623	26.4112
Tumor 25	20.0148	22.9245	24.4566	29.4975	28.9534	23.5817	29.9541	30.535		21.301	28.0129	25.0197	25.7102	30.2396		20.9602	29.4664		21.301	25.6529
Tumor 26	25.1833	32.6296	26.9544	34.0062	33.8688	34.3049	29.0614	35.2663		25.3471	33.1115	32.3056	29.6725	32.5703		24.6884	32.5388		25.3471	31.9756
Tumor 27	17.7567	20.9238	19.9583	29.3209	29.9998	26.2782	29.732	30.6919		19.5154	32.756	27.3347	25.4576	31.6016		18.9293	30.1501		19.5154	26.6346
Tumor 28	19.376	22.4321	22.3981	28.5994	29.4377	24.9789	28.573	30.0707		20.7922	29.6008	25.5622	26.6681	29.1909		19.8958	28.1012		20.7922	25.7403
Tumor 29	19.3574	25.6487	24.2384	30.4333	30.9028	23.7532	32.2075	32.3254		21.9163	29.6981	25.2287	27.3292	33.3274		21.0708	30.5624		21.9163	28.8156
Tumor 30	21.8369	22.6568	24.4709	31.4202	29.7694	28.2381	28.8993	31.5638		23.956	28.5796	26.4882	27.6291	33.0977		22.5266	28.5804		23.956	26.1111
Tumor 31	18.9964	22.7465	24.0433	28.8821	29.4459	27.7859	28.6457	28.7043		21.5542	28.1339	29.8539	26.0729	31.8163		20.9025	27.9241		21.5542	24.4447
Tumor 32	17.8846	26.3259	23.0604	29.3094	28.6688	25.244	28.4716	30.7546		20.1618	30.215	30.231	26.1288	31.2583		19.2299	28.1847		20.1618	23.9939
Tumor 33	16.474	21.0336	20.7196	26.5854	26.4599	23.1298	33.4721	29.616		18.2809	27.9726	23.1328	24.6086	27.5237		17.1174	26.3145		18.2809	23.6056
Tumor 34	14.9306	21.2483	17.3105	25.5426	24.526	21.9498	26.7492	29.6878		17.3567	26.2239	22.8409	23.3418	27.6001		16.56	26.5456		17.3567	23.6117
Tumor 35	20.7838	25.3801	24.312	31.3413	31.6747	30.1322	32.1748	32.3275		22.582	32.0408	29.0275	28.2882	30.7839		22.4857	32.5388		22.582	30.2615
Tumor 36	23.8694	28.6171	29.0023	35.1886	31.9074	30.7408	30.0327	35.8268		25.8107	34.4438	30.7017	31.5713	33.693		23.8694	32.7525		25.8107	28.9301
Tumor 37	24.0523	29.3542	28.4551	33.6106	34.4203	29.4555	28.1209	34.4033		26.461	33.565	29.2541	32.8249	31.1333		24.8218	33.5268		26.461	30.0233
Tumor 38	21.4684	22.4644	23.9456	30.6517	30.8398	27.1836	31.091	30.9257		23.2908	32.1568	30.2159	27.786	30.5033		22.4034	31.6412		23.2908	26.9941
Tumor 39	16.7089	23.1103	20.3464	27.4838	28.004	29.6592	26.5983	29.1955		19.406	29.905	26.854	24.4788	30.8104		17.8569	28.8726		19.406	25.2909
Tumor 40	18.6209	22.9402	22.1055	30.9706	29.2679	30.8231	26.8393	28.7438		20.8017	28.2307	31.2942	24.2111	32.798		19.9391	26.2068		20.0049	25.1474
Tumor 41	20.2353	25.3016	24.5292	30.7993	32.7137	27.2547	30.6633	32.3213		22.7546	31.9214	24.4117	27.7738	30.6533		21.9676	31.672		22.7546	25.7369
Tumor 42	18.6018	21.9199	22.4066	28.2829	28.8136	28.4363	27.2106	28.9016		20.1763	30.4291	30.4757	24.5736	35.0457		19.3416	28.3919		20.1763	25.8369
Tumor 43	14.6893	21.5365	19.6152	25.6417	25.8911	21.2351	30.2861	28.9745		17.2055	27.9658	22.9118	23.4736	24.4422		15.7596	24.581		17.2055	21.2392
Tumor 44	18.5308	23.322	23.6661	30.3512	30.8055	28.3446	31.2356	30.6584		21.6977	32.3155	24.3892	27.6764	30.129		20.8526	31.9961		21.6977	30.81
Tumor 45	14.7317	19.276	17.2501	26.6594	24.9407	19.8072	27.0134	27.805		14.2577	29.2058	21.8323	22.0353	27.8593		14.7826	26.8615		14.2577	23.6152

## Sheet: qPCR relative expression
Patient_id	HSPA1A/GAPDH	HSPA8/GAPDH	CCL19/GAPDH	HSPA9/GAPDH	CCL22/GAPDH	NOS2/GAPDH	CCL11/GAPDH	TGFB1/GAPDH	CCL28/GAPDH	CXCR5/GAPDH	LAG3/GAPDH	IDO1/GAPDH	TIM4/GAPDH	RiskScore
Normal 1	0.3533	3.2956	10.1128	1.6393	19.1484	1.2395	1.7338	1.3204	1.2727	3.4655	7.6274	6.2546	8.443	1.8732
Normal 2	0.9593	0.6571	2.1311	2.0806	4.459	19.8615	2.069	2.0483	1.2904	0.5861	0.8962	0.8543	0.5738	-0.6277
Normal 3	0.7834	1.2901	2.34	3.1177	0.5324	30.6418	0.4693	7.095	4.6578	2.8919	1.197	2.212	0.2129	2.419
Normal 4	1.0423	0.8729	0.8654	0.452	0.5068	4.229	2.8774	0.2275	3.6502	0.3315	0.5126	0.5134	0.2492	0.0732
Normal 5	1.1552	2.0027	0.7035	0.4504	1.5373	1.0407	0.3446	0.4734	2.2251	0.7556	1.1565	0.624	0.3645	0.5078
Normal 6	0.0301	0.8346	0.0595	0.0398	0.053	0.0968	1.5039	NA	0.4735	0.1143	0.26	0.3112	0.0201	NA
Normal 7	0.124	0.6723	0.144	4.8994	0.2825	0.438	18.4124	0.6241	0.7501	1.3257	0.3422	0.5546	10.2366	3.4363
Normal 8	7.5986	1.0387	0.2119	1.1162	1.4519	6.1671	0.8944	0.2812	3.544	2.3038	3.2107	1.0864	0.2777	2.0642
Normal 9	1.0116	0.3649	0.2782	0.9973	0.7547	7.2913	1.2878	0.6372	0.9091	0.4496	0.3723	0.2358	0.3411	0.2164
Normal 10	0.6908	0.8763	1.1603	0.3859	13.1725	0.596	5.6351	0.1216	0.3184	0.1179	0.8363	0.7936	1.0449	-2.9445
Normal 11	0.8742	2.7834	1.4655	1.9576	3.3364	7.675	1.8597	1.3841	3.8313	3.0146	0.8973	1.2071	3.2591	2.9718
Normal 12	0.403	1.7912	9.3909	0.4416	3.4805	0.9894	1.5475	0.9737	1.5641	2.8969	2.1165	5.0846	6.0336	4.0168
Normal 13	7.4577	0.6902	0.1573	2.6981	0.2082	1.8714	0.8082	1.0203	0.0018	1.3657	0.7826	0.7662	0.7335	1.5451
Normal 14	1.2224	2.4412	2.8205	4.4084	4.4427	9.1208	6.0914	1.524	4.9131	2.1626	0.8438	2.4505	7.7246	2.9816
Normal 15	2.7924	2.4232	0.3515	2.3422	0.7683	0.1029	1.2745	2.5263	2.9979	1.7919	0.0341	0.3995	0.7717	1.737
Normal 16	1.0707	3.1353	14.9842	0.2664	3.0252	0.3019	0.7274	3.1267	2.2702	0.6183	0.046	7.3062	1.7913	0.6269
Normal 17	3.7586	0.8858	0.7167	2.4478	0.9162	1.3209	0.6201	1.8042	5.1693	0.4895	0.4268	0.6084	1.136	0.5345
Normal 18	1.0502	0.5725	3.758	0.8162	1.7387	1.4514	0.3299	0.4673	1.7703	0.5956	0.9073	1.1804	0.5999	0.401
Normal 19	0.4203	0.8537	2.1198	23.4392	16.5565	0.6978	2.0674	0.5327	0.2562	0.3176	2.2818	0.8528	4.4648	-2.477
Normal 20	3.8923	1.7265	1.2238	2.2148	1.0546	0.2119	7.989	1.0231	0.2068	2.6895	1.4629	1.0447	0.887	2.4089
Normal 21	3.8664	3.0843	1.8208	2.5935	1.6487	0.588	1.0741	0.8416	2.9621	1.0623	0.7493	1.5631	1.7635	1.1632
Normal 22	0.5248	0.5843	0.2667	7.3736	30.6005	22.1264	3.5333	6.0252	0.6451	0.6105	0.1006	0.0008	0.1109	-7.2097
Normal 23	2.2898	1.1298	2.8003	0.4923	1.7339	1.0754	5.8461	1.4594	2.4128	0.5682	0.2888	0.9981	1.0244	0.2107
Normal 24	1.5676	1.2011	3.94	1.4513	6.0184	0.1476	0.5305	1.5003	0.4839	2.3064	1.8052	2.9015	2.1809	1.6389
Normal 25	0.5442	0.0785	0.965	1.0141	1.0183	0.7772	1.8437	2.5742	1.2198	0.7477	1.487	0.482	0.6377	0.6986
Normal 26	0.3954	0.8691	0.6053	0.9577	0.4826	0.815	4.5368	0.1886	0.2044	0.4989	1.0949	0.3291	0.3507	0.3249
Normal 27	0.5322	1.3897	2.6674	0.2483	0.2451	0.8497	0.1197	1.4816	2.9071	1.6019	1.8242	1.7295	1.8184	2.1768
Normal 28	0.3475	0.7115	3.9846	0.7294	2.1647	0.5214	0.4837	1.466	0.1758	0.7594	0.6927	3.7197	1.274	0.7042
Normal 29	0.7356	0.3978	7.8298	0.9792	1.8093	0.7458	0.8068	1.3375	2.0485	1.7951	1.9726	1.7304	1.1142	1.8348
Normal 30	0.8403	0.5084	0.8908	0.6851	0.6992	4.456	0.05	0.6318	2.7651	1.1678	0.898	1.4318	2.5329	1.7153
Normal 31	2.6655	0.8347	7.7507	2.362	7.5659	0.825	0.1165	0.9919	1.1179	0.8238	1.8037	5.9405	5.4589	0.856
Normal 32	1.0441	0.5455	3.0362	0.7242	0.921	25.3488	0.4249	0.4874	1.115	0.5542	2.7697	5.0393	0.7397	0.3821
Normal 33	1.2897	1.271	0.4531	2.2359	1.8875	22.7903	0.222	3.7203	4.5394	1.8053	2.5503	0.8495	2.0671	1.7339
Normal 34	0.6349	0.5149	0.026	0.2299	0.0097	0.0216	0.2797	0.3768	1.2845	0.7587	0.5976	0.048	0.3356	0.8552
Normal 35	1.8438	0.8957	20.3384	1.517	7.2169	0.2029	2.7317	1.1708	0.1262	1.3094	2.6089	2.2472	2.2098	0.5519
Normal 36	4.7608	1.2259	0.0117	1.4418	0.0052	0.1265	1.3758	1.1075	0.1208	3.0842	8.5236	0.0832	9.7594	6.4811
Normal 37	1.2218	2.2113	1.6991	1.6656	0.438	0.4914	4.824	6.2417	4.4925	3.6911	3.3642	2.378	4.3738	4.8516
Normal 38	4.8057	1.3171	4.2453	0.6609	1.7761	1.4495	0.679	1.4877	1.2554	0.9265	3.0387	5.4821	1.4179	1.1531
Normal 39	1.0683	0.8001	1.2787	1.0382	1.6355	0.0926	0.2353	1.6437	0.7551	1.0344	1.4337	0.6875	1.3667	1.1398
Normal 40	1.2978	1.6704	9.7558	0.6511	0.7752	7.9292	0.0816	1.1767	0.637	0.9487	2.492	6.9608	3.3607	1.9682
Normal 41	1.2074	1.0417	0.9532	1.0216	0.7503	0.5884	0.9471	0.8179	1.3642	0.4463	2.1907	1.2017	0.3035	0.436
Normal 42	0.1569	0.3597	0.1375	0.6522	0.4124	0.1292	0.7398	0.5016	0.7483	3.6673	1.2455	0.6459	0.1276	3.5815
Normal 43	0.7144	1.6162	0.0846	0.3805	0.0487	0.0545	0.0265	0.1799	1.9824	0.6098	0.5898	0.6083	0.4083	0.7195
Normal 44	1.2446	1.4679	0.2543	0.4033	0.0473	0.1724	0.1243	1.8246	5.5376	1.6106	0.7001	0.4353	0.6855	1.7556
Normal 45	0.9682	0.7107	0.6193	0.8428	0.2462	4.6675	1.6466	0.4902	0.922	0.2146	0.1966	0.3247	0.1608	0.067
Tumor 1	0.2783	1.1839	0.0022	0.6719	0.1904	1.1906	0.1003	0.0368	0.0307	0.2675	0.2415	0.1735	0.004	0.2072
Tumor 2	1.1212	1.0461	0.0248	0.1973	0.0676	0.0461	0.0866	0.2164	0.0463	0.5675	0.0634	0.7916	0.0002	0.5525
Tumor 3	0.5187	2.74	0.235	0.9865	0.5394	6.1323	0.1057	0.1575	0.3458	0.3432	0.309	0.6377	0.0087	0.131
Tumor 4	0.3862	2.2963	0.014	1.0908	1.1757	0.5767	0.2333	0.1343	0.193	0.6194	0.3137	0.1849	0.0596	0.3351
Tumor 5	2.0321	3.8306	0.0015	1.6422	0.1844	0.2451	0.0327	0.5914	0.0172	0.7562	0.1865	5.563	0.008	0.7334
Tumor 6	2.7895	0.2409	0.0837	1.8791	0.4551	0.1034	4.8638	0.5475	0.0296	0.8233	1.2322	0.0682	0.3115	0.6503
Tumor 7	1.6328	0.9899	0.0005	1.5228	0.0277	0.0121	0.0076	0.0269	0.0232	0.2301	0.0186	0.0772	0.016	0.2221
Tumor 8	0.0297	1.9197	0.0022	0.8187	0.119	1.9093	0.1479	0.033	0.1299	0.3418	0.0833	0.1392	0.0253	0.2762
Tumor 9	0.0486	1.2923	0.0026	1.3055	0.1996	0.7507	0.1285	0.0682	0.0824	0.1734	0.0867	0.0767	0.7129	0.3138
Tumor 10	0.1618	1.5875	0.0004	0.4065	0.0389	0.3079	0.0174	0.0198	0.0638	0.1456	0.0189	0.1617	0.0038	0.1272
Tumor 11	0.0111	0.9351	0.0003	0.8439	0.0482	0.1327	0.0714	0.0036	0.0021	0.1278	0.0568	0.0516	0.0018	0.1046
Tumor 12	0.0808	1.6018	0.0025	0.4117	1.9194	0.4842	0.1173	0.0893	0.1199	0.1452	0.7691	3.8521	0.0043	-0.2736
Tumor 13	0.2122	1.1055	0.0197	1.6069	0.7214	1.8652	0.1188	0.0991	0.5024	0.5499	0.1795	0.3095	0.01	0.3289
Tumor 14	0.3801	1.458	0.2985	3.8947	0.2347	3.1962	0.2009	0.5347	1.865	0.9126	0.3457	0.4944	0.1292	0.7922
Tumor 15	1.2368	1.1604	0.0087	1.2935	0.2961	0.9866	0.7452	0.3503	0.4487	1.7289	0.1117	0.555	0.0793	1.6068
Tumor 16	0.1919	3.9951	0.4731	1.7024	1.9273	0.1138	0.1576	0.2733	0.2837	0.9082	0.0889	0.8197	0.5965	0.5981
Tumor 17	0.0417	1.4427	0.0136	1.4881	0.8948	1.415	0.0504	0.1832	0.2575	1.0319	1.7389	6.9557	0.0497	0.9089
Tumor 18	0.1381	0.445	0.0001	0.3096	0.0216	0.1635	0.0175	0.0051	0.1147	0.0809	0.0313	0.046	0.0018	0.0698
Tumor 19	0.1165	2.7972	0.0563	1.3955	0.5303	0.3127	0.3092	0.2571	0.0208	1.1392	0.3668	12.7455	0.0467	1.048
Tumor 20	0.4962	0.5203	0.0078	3.0711	0.3292	5.017	0.0851	0.0777	0.3668	0.7069	0.3065	1.364	0.007	0.5348
Tumor 21	0.0153	1.6963	0.0036	0.59	0.0413	0.1621	0.0132	0.0226	0.1829	0.9031	0.0548	0.198	0.0065	0.8729
Tumor 22	0.0368	1.533	0.0053	0.8385	0.063	0.7166	0.0373	0.0228	0.0964	0.5199	0.5555	4.255	0.0104	0.5277
Tumor 23	0.7713	4.504	1.498	0.24	0.4931	1.0365	2.3167	1.3296	0.0773	0.837	0.2007	4.5564	0.1581	0.6954
Tumor 24	0.7885	0.2444	0.6311	2.4583	2.5941	0.3068	1.1637	0.2034	0.0749	0.475	0.4396	0.3142	0.1605	-0.1474
Tumor 25	1.1728	0.3799	0.0504	0.7901	0.1035	4.8761	0.1298	0.1974	0.5921	0.7518	0.2283	1.0186	0.0524	0.6663
Tumor 26	0.0505	1.1111	0.0243	1.2483	0.1233	0.1037	8.6673	0.1228	0.0627	0.7967	0.3598	0.2102	0.172	0.4083
Tumor 27	0.9812	2.4907	0.0005	0.1867	0.0105	0.1573	0.0317	0.0514	0.0345	0.2598	0.0348	0.1496	0.0059	0.2581
Tumor 28	1.0596	1.1123	0.0118	0.9457	0.0475	1.189	0.2171	0.1914	0.2857	0.272	0.2813	0.6738	0.0761	0.2676
Tumor 29	0.1125	0.677	0.024	0.2619	0.017	2.7451	0.0173	0.0874	0.7846	0.3749	0.1153	0.1742	0.0094	0.3214
Tumor 30	4.9927	2.3694	0.2142	0.7369	0.2079	0.6837	0.9535	0.6093	1.3476	1.2523	1.2498	4.6701	0.0455	1.2519
Tumor 31	0.655	0.603	0.0552	0.5976	0.0363	0.1306	0.1587	0.8368	0.0247	0.6968	0.639	2.8052	0.0209	0.7334
Tumor 32	0.0254	0.454	0.005	0.2056	0.0288	0.3519	0.0828	0.077	0.0073	0.2554	0.1673	1.4605	0.0117	0.2536
Tumor 33	0.3737	0.6245	0.0064	0.511	0.0501	0.5731	0.001	0.046	0.2699	0.1989	0.1415	0.519	0.0424	0.1924
Tumor 34	0.1105	3.4957	0.0113	0.3612	0.0656	0.4455	0.0353	0.0231	0.1742	0.2522	0.0819	0.2724	0.0212	0.2299
Tumor 35	0.3644	1.0206	0.0075	0.3751	0.0267	0.0886	0.0475	0.1385	0.0894	0.3059	0.0782	0.1015	0.0873	0.3216
Tumor 36	0.3281	0.3706	0.0133	0.2212	0.1932	0.4935	1.7781	0.1148	0.2627	0.2946	0.1758	2.3936	0.1089	0.2026
Tumor 37	0.2234	0.8499	0.0384	0.7498	0.0384	1.3655	7.5951	0.4832	1.1247	0.1939	0.1989	1.7609	1.0077	0.1098
Tumor 38	4.4189	2.1504	0.0113	0.9724	0.0767	1.1	0.1617	0.598	0.0641	0.7083	0.1375	1.5969	0.1732	0.7504
Tumor 39	0.1043	1.7641	0.0036	0.3226	0.0202	0.0073	0.1344	0.1343	0.0446	0.4746	0.0401	0.352	0.0095	0.4602
Tumor 40	0.4415	1.3713	0.0306	0.1083	0.0317	0.0123	0.4279	0.4833	0.0054	1.5034	1.0776	0.5889	0.0063	1.5301
Tumor 41	0.2631	0.9895	0.0092	0.3734	0.0089	0.4454	0.0925	0.1567	2.4717	0.4926	0.0995	2.6321	0.1077	0.4787
Tumor 42	0.8837	0.7215	0.0043	0.6886	0.0428	0.0633	0.3264	0.2808	0.0062	0.758	0.1566	0.4112	0.0009	0.7338
Tumor 43	0.0765	0.6371	0.003	0.2853	0.0216	0.6185	0.0026	0.0341	0.1493	0.2073	0.1835	1.27	0.1704	0.2528
Tumor 44	0.3183	0.8651	0.0034	0.1563	0.0102	0.0642	0.0191	0.2385	1.2067	0.2533	0.0367	0.0376	0.0744	0.2531
Tumor 45	0.3777	0.4254	0.0002	0.1451	0.0429	1.7138	0.0256	0.0099	0.0409	0.0728	0.0192	0.0317	0.0021	0.0379

## Sheet: TCGA_ESTIMATE
Patient_id	StromalScore	ImmuneScore	Group
TCGA.3L.AA1B.01A	-1000.65	-164.702	Low
TCGA.4N.A93T.01A	-2182.9	-750.845	Low
TCGA.4T.AA8H.01A	-2400.82	-935.633	Low
TCGA.5M.AAT6.01A	-64.7752	1104.74	High
TCGA.5M.AATE.01A	-1572.82	-575.574	Low
TCGA.A6.2671.01A	-271.765	159.836	High
TCGA.A6.2672.01A	-326.554	1467.65	High
TCGA.A6.2674.01A	716.64	1472.93	High
TCGA.A6.2675.01A	86.481	623.079	High
TCGA.A6.2676.01A	-572.264	1186.7	High
TCGA.A6.2677.01A	-1845.33	-792.969	Low
TCGA.A6.2678.01A	-901.195	225.839	Low
TCGA.A6.2679.01A	-846.427	834.33	High
TCGA.A6.2680.01A	-920.317	152.467	High
TCGA.A6.2681.01A	-182.08	389.463	High
TCGA.A6.2682.01A	-416.158	405.93	High
TCGA.A6.2683.01A	-1480.53	-329.591	Low
TCGA.A6.2684.01A	-77.6021	602.884	Low
TCGA.A6.2685.01A	293.709	999.316	High
TCGA.A6.2686.01A	-201.614	1497.62	High
TCGA.A6.3807.01A	-611.417	492.786	Low
TCGA.A6.3808.01A	149.884	891.074	High
TCGA.A6.3809.01A	-552.202	1038.61	Low
TCGA.A6.3810.01A	60.4369	588.427	Low
TCGA.A6.4105.01A	-368.76	736.318	Low
TCGA.A6.4107.01A	-526.738	411.558	Low
TCGA.A6.5656.01A	-1584.66	-687.521	Low
TCGA.A6.5657.01A	-354.142	315.007	High
TCGA.A6.5659.01A	-922.623	-550.011	Low
TCGA.A6.5660.01A	-738.365	-177.944	Low
TCGA.A6.5661.01A	-1297.97	-68.848	Low
TCGA.A6.5662.01A	-1083.12	-596.065	Low
TCGA.A6.5664.01A	96.0363	726.823	High
TCGA.A6.5665.01A	-1734.39	-78.0725	Low
TCGA.A6.5666.01A	-1819.03	-663.766	Low
TCGA.A6.5667.01A	-835.39	-471.434	Low
TCGA.A6.6137.01A	-1328.2	313.685	High
TCGA.A6.6138.01A	-185.187	1161.27	High
TCGA.A6.6140.01A	-1715.26	-246.712	Low
TCGA.A6.6141.01A	-1024.25	452.476	Low
TCGA.A6.6648.01A	-1691.16	-539.038	Low
TCGA.A6.6649.01A	-568.064	335.17	High
TCGA.A6.6650.01A	-1737.89	-788.112	Low
TCGA.A6.6651.01A	849.574	1270.73	High
TCGA.A6.6652.01A	-1790.17	-831.78	Low
TCGA.A6.6653.01A	-943.796	123.41	High
TCGA.A6.6654.01A	738.748	1565.06	High
TCGA.A6.6780.01A	-974.331	1266.92	Low
TCGA.A6.6781.01A	850.926	1221.8	High
TCGA.A6.6782.01A	-3.23543	626.955	High
TCGA.A6.A565.01A	-298.835	1398.9	High
TCGA.A6.A566.01A	1231.21	1415.59	High
TCGA.A6.A567.01A	-1212.09	-705.411	Low
TCGA.A6.A56B.01A	-825.684	-649.168	Low
TCGA.A6.A5ZU.01A	-268.835	470.798	Low
TCGA.AA.3488.01A	-1533.76	-182.188	Low
TCGA.AA.3492.01A	-886.113	370.281	Low
TCGA.AA.3494.01A	-1377.56	-132.493	Low
TCGA.AA.3495.01A	-1243.91	257.737	Low
TCGA.AA.3502.01A	-1788.85	208.341	Low
TCGA.AA.3506.01A	-804.24	515.907	Low
TCGA.AA.3509.01A	-1034.03	194.155	Low
TCGA.AA.3510.01A	-973.122	614.878	Low
TCGA.AA.3511.01A	-453.795	-152.032	Low
TCGA.AA.3514.01A	-244.016	127.107	High
TCGA.AA.3516.01A	-1061.69	501.325	High
TCGA.AA.3517.01A	-1001.17	103.862	Low
TCGA.AA.3518.01A	-1192.85	617.577	Low
TCGA.AA.3519.01A	-1203.03	58.3017	Low
TCGA.AA.3520.01A	-423.724	277.818	High
TCGA.AA.3522.01A	-1578.11	113.627	Low
TCGA.AA.3524.01A	-1133.4	-50.3954	Low
TCGA.AA.3525.01A	-1421.36	219.375	Low
TCGA.AA.3526.01A	-845.795	482.374	Low
TCGA.AA.3530.01A	-1594.64	95.2306	Low
TCGA.AA.3531.01A	-1514.91	-413.6	Low
TCGA.AA.3532.01A	-411.112	971.404	Low
TCGA.AA.3534.01A	-1088.98	-339.453	Low
TCGA.AA.3538.01A	-749.689	-135.9	Low
TCGA.AA.3542.01A	-1286.14	-158.605	Low
TCGA.AA.3543.01A	-724.768	1124.99	High
TCGA.AA.3544.01A	-243.44	1197.61	High
TCGA.AA.3548.01A	-910.55	373.343	Low
TCGA.AA.3549.01A	-1088.11	145.092	High
TCGA.AA.3552.01A	-976.179	762.095	High
TCGA.AA.3553.01A	-682.529	567.605	Low
TCGA.AA.3554.01A	-107.307	1191.44	High
TCGA.AA.3555.01A	-689.3	-1.11322	Low
TCGA.AA.3556.01A	-1199.51	124.694	Low
TCGA.AA.3560.01A	-868.747	333.598	Low
TCGA.AA.3561.01A	-1347.66	-123.277	Low
TCGA.AA.3562.01A	-830.966	157.249	Low
TCGA.AA.3655.01A	-903.585	-44.4784	Low
TCGA.AA.3662.01A	-745.849	536.705	Low
TCGA.AA.3663.01A	-1313.38	67.6466	Low
TCGA.AA.3664.01A	-1672.11	-179.076	Low
TCGA.AA.3666.01A	-1150.23	329.352	Low
TCGA.AA.3667.01A	-1089.46	238.867	High
TCGA.AA.3673.01A	-1086.84	-36.0387	Low
TCGA.AA.3675.01A	-1263.57	-193.259	Low
TCGA.AA.3678.01A	-1295.2	375.605	Low
TCGA.AA.3679.01A	-1114.22	13.4028	Low
TCGA.AA.3680.01A	-1374.34	209.785	Low
TCGA.AA.3681.01A	-1176.87	513.25	Low
TCGA.AA.3685.01A	-674.7	859.054	Low
TCGA.AA.3688.01A	-1250.39	-36.6294	Low
TCGA.AA.3692.01A	-790.305	555.766	Low
TCGA.AA.3696.01A	-1241.15	-631.085	Low
TCGA.AA.3710.01A	-444.231	1640.12	High
TCGA.AA.3715.01A	145.609	1383.85	High
TCGA.AA.3811.01A	-971.708	268.894	High
TCGA.AA.3812.01A	-206.839	563.353	High
TCGA.AA.3815.01A	-901.611	1221.06	Low
TCGA.AA.3818.01A	-1356.59	-196.797	Low
TCGA.AA.3819.01A	-1353.96	-249.01	Low
TCGA.AA.3821.01A	-696.73	171.669	High
TCGA.AA.3831.01A	-1017.82	325.376	Low
TCGA.AA.3833.01A	-464.799	654.726	High
TCGA.AA.3837.01A	-866.051	-104.322	Low
TCGA.AA.3841.01A	-740.282	550.721	High
TCGA.AA.3842.01A	-485.117	154.568	High
TCGA.AA.3844.01A	-1398.31	133.968	Low
TCGA.AA.3846.01A	-1148.76	351.693	Low
TCGA.AA.3848.01A	-1309.69	-30.0608	High
TCGA.AA.3851.01A	-964.472	487.727	Low
TCGA.AA.3854.01A	-1462.65	-234.429	Low
TCGA.AA.3855.01A	-1176.93	357.062	Low
TCGA.AA.3856.01A	-1053.43	832.688	Low
TCGA.AA.3858.01A	-798.148	41.7936	Low
TCGA.AA.3860.01A	-417.479	583.703	Low
TCGA.AA.3861.01A	-1867.56	408.607	Low
TCGA.AA.3862.01A	-1048.59	660.547	Low
TCGA.AA.3864.01A	-839.024	-72.0599	Low
TCGA.AA.3866.01A	-32.9107	1253.11	High
TCGA.AA.3867.01A	-210.395	75.0778	Low
TCGA.AA.3869.01A	-703.477	690.46	Low
TCGA.AA.3870.01A	-114.222	750.166	High
TCGA.AA.3875.01A	-882.565	594.195	Low
TCGA.AA.3877.01A	-350.231	897.077	High
TCGA.AA.3930.01A	-786.734	575.96	High
TCGA.AA.3939.01A	-1006.58	362.542	Low
TCGA.AA.3941.01A	-1612.19	-412.539	Low
TCGA.AA.3947.01A	-385.942	508.348	Low
TCGA.AA.3949.01A	-51.2733	1709.12	High
TCGA.AA.3950.01A	83.2568	1440.73	High
TCGA.AA.3952.01A	-518.776	46.3298	High
TCGA.AA.3955.01A	-1482.01	-295.283	Low
TCGA.AA.3956.01A	-829.308	151.722	Low
TCGA.AA.3966.01A	-22.1392	1515.86	High
TCGA.AA.3968.01A	-531.874	240.678	Low
TCGA.AA.3970.01A	-1307.33	431.76	Low
TCGA.AA.3971.01A	-1051.8	676.791	Low
TCGA.AA.3972.01A	-1149.26	-346.16	Low
TCGA.AA.3973.01A	-1137.94	-472.09	Low
TCGA.AA.3975.01A	-875.167	181.041	Low
TCGA.AA.3976.01A	-997.255	-126.611	Low
TCGA.AA.3977.01A	-809.065	471.506	Low
TCGA.AA.3979.01A	-1683.62	-540.283	Low
TCGA.AA.3980.01A	-964.633	812.213	Low
TCGA.AA.3982.01A	-612.066	771.54	Low
TCGA.AA.3986.01A	-918.01	1181.91	Low
TCGA.AA.3989.01A	-512.234	600.988	Low
TCGA.AA.3994.01A	-918.811	51.9349	Low
TCGA.AA.A004.01A	-780.783	572.305	High
TCGA.AA.A00A.01A	-806.275	356.446	Low
TCGA.AA.A00D.01A	-471.854	1296.22	High
TCGA.AA.A00E.01A	-927.696	717.344	High
TCGA.AA.A00F.01A	-809.86	-283.493	Low
TCGA.AA.A00J.01A	-845.583	-44.6942	Low
TCGA.AA.A00K.01A	-1260.52	-77.073	High
TCGA.AA.A00L.01A	-1677.66	-602.653	Low
TCGA.AA.A00N.01A	-99.7859	291.977	High
TCGA.AA.A00O.01A	-389.643	-41.0158	High
TCGA.AA.A00Q.01A	-1194.27	-172.557	Low
TCGA.AA.A00R.01A	-663.535	1641.09	High
TCGA.AA.A00U.01A	-1472.56	-424.575	Low
TCGA.AA.A00W.01A	-2252.81	-401.276	Low
TCGA.AA.A00Z.01A	-1456.7	-306.057	Low
TCGA.AA.A010.01A	-1351.63	-55.335	Low
TCGA.AA.A017.01A	-950.67	-165.146	High
TCGA.AA.A01C.01A	-674.988	-215.807	High
TCGA.AA.A01D.01A	-299.909	309.793	High
TCGA.AA.A01F.01A	-2215.57	-588.067	Low
TCGA.AA.A01G.01A	-1789.29	-671.63	Low
TCGA.AA.A01I.01A	-1733.06	-229.802	Low
TCGA.AA.A01K.01A	-556.367	156.838	High
TCGA.AA.A01P.01A	-140.697	1444.29	High
TCGA.AA.A01Q.01A	-1519.51	255.896	Low
TCGA.AA.A01R.01A	-1053.4	1163.63	High
TCGA.AA.A01S.01A	-2136.98	-923.676	Low
TCGA.AA.A01V.01A	-2057.74	24.1156	Low
TCGA.AA.A01X.01A	-1338.45	-361.948	Low
TCGA.AA.A01Z.01A	-1746.42	-838.564	Low
TCGA.AA.A024.01A	-1794.91	-416.606	Low
TCGA.AA.A029.01A	-1870.89	-589.014	Low
TCGA.AA.A02E.01A	-1626.47	-314.18	Low
TCGA.AA.A02F.01A	-1449.9	-1006.67	Low
TCGA.AA.A02H.01A	-1273.19	-446	Low
TCGA.AA.A02J.01A	-2218.82	-1079	Low
TCGA.AA.A02K.01A	-1799.28	-601.038	Low
TCGA.AA.A02O.01A	-1491.33	-128.262	Low
TCGA.AA.A02R.01A	-553.89	1248.52	High
TCGA.AA.A02W.01A	-1513.45	-641.283	Low
TCGA.AA.A02Y.01A	-2416.99	-51.0657	Low
TCGA.AA.A03J.01A	-925.392	488.019	Low
TCGA.AD.5900.01A	-547.462	599.898	Low
TCGA.AD.6548.01A	-497.519	639.314	High
TCGA.AD.6888.01A	-2454.43	-687.526	Low
TCGA.AD.6889.01A	-1501.4	-356.296	Low
TCGA.AD.6890.01A	-1059.23	-190.881	Low
TCGA.AD.6895.01A	-782.974	426.249	High
TCGA.AD.6899.01A	53.0435	805.564	High
TCGA.AD.6901.01A	72.0721	588.716	High
TCGA.AD.6963.01A	-1434.7	339.823	High
TCGA.AD.6964.01A	415.786	1597.36	High
TCGA.AD.6965.01A	-1293.46	-546.58	Low
TCGA.AD.A5EK.01A	-1391.77	-755.165	Low
TCGA.AF.2687.01A	698.843	961.019	High
TCGA.AF.2690.01A	1130.94	1751.31	High
TCGA.AF.2691.01A	-723.906	544.763	Low
TCGA.AF.2692.01A	-1064.62	-110.343	Low
TCGA.AF.2693.01A	-898.539	237.321	Low
TCGA.AF.3400.01A	861.539	1891.12	High
TCGA.AF.3911.01A	-711.183	-86.4162	Low
TCGA.AF.3913.01A	-632.981	-330.692	High
TCGA.AF.4110.01A	-263.985	846.594	High
TCGA.AF.5654.01A	-1682.58	-775.756	Low
TCGA.AF.6136.01A	-1318.21	-315.151	Low
TCGA.AF.6655.01A	-232.894	-176.04	High
TCGA.AF.6672.01A	-1569.11	-376.347	Low
TCGA.AF.A56K.01A	-224.716	217.112	High
TCGA.AF.A56L.01A	-996.885	-468.626	Low
TCGA.AF.A56N.01A	-783.542	-350.679	Low
TCGA.AG.3574.01A	-1192.9	-151.43	Low
TCGA.AG.3575.01A	-184.44	613.559	Low
TCGA.AG.3578.01A	-1129.18	100.451	Low
TCGA.AG.3580.01A	-1417.08	301.945	Low
TCGA.AG.3581.01A	-953.768	210.831	High
TCGA.AG.3582.01A	-793.09	132.363	Low
TCGA.AG.3583.01A	-1514.41	212.675	Low
TCGA.AG.3584.01A	-709.234	177.876	High
TCGA.AG.3586.01A	-1289.15	12.4517	Low
TCGA.AG.3587.01A	-996.387	-29.0126	Low
TCGA.AG.3591.01A	-1471.68	-35.3945	Low
TCGA.AG.3592.01A	-1000.12	-52.728	Low
TCGA.AG.3593.01A	-1121.91	489.725	Low
TCGA.AG.3594.01A	-1032.98	1162.88	Low
TCGA.AG.3598.01A	-1219.83	402.13	Low
TCGA.AG.3599.01A	-1392.5	250.809	Low
TCGA.AG.3600.01A	-994.362	258.629	Low
TCGA.AG.3605.01A	-1596.17	146.198	Low
TCGA.AG.3608.01A	-1024.07	584.785	Low
TCGA.AG.3609.01A	-283.504	402.812	High
TCGA.AG.3611.01A	-1577.18	241.655	Low
TCGA.AG.3612.01A	-518.745	224.797	High
TCGA.AG.3726.01A	-812.585	112.751	High
TCGA.AG.3727.01A	-667.868	23.7787	High
TCGA.AG.3728.01A	-114.638	1036.43	High
TCGA.AG.3731.01A	353.323	1009.51	High
TCGA.AG.3732.01A	-1240.04	656.428	Low
TCGA.AG.3742.01A	-827.757	-439.216	Low
TCGA.AG.3878.01A	32.8809	973.155	High
TCGA.AG.3881.01A	204.403	967.582	High
TCGA.AG.3882.01A	-531.876	1273.56	High
TCGA.AG.3883.01A	152.755	797.971	High
TCGA.AG.3885.01A	-1051.74	368.32	High
TCGA.AG.3887.01A	-1101.75	165.825	Low
TCGA.AG.3890.01A	-875.133	575.774	Low
TCGA.AG.3892.01A	-1186.78	933.444	Low
TCGA.AG.3893.01A	-492.41	111.579	Low
TCGA.AG.3894.01A	-1186.04	-143.652	Low
TCGA.AG.3896.01A	-734.302	85.2419	High
TCGA.AG.3898.01A	-638.42	414.899	High
TCGA.AG.3901.01A	631.813	1131.09	High
TCGA.AG.3902.01A	-1145.16	955.024	Low
TCGA.AG.3909.01A	-1006.89	42.1176	Low
TCGA.AG.3999.01A	-993.058	-316.301	Low
TCGA.AG.4001.01A	7.34217	344.008	High
TCGA.AG.4005.01A	-699.481	-243.219	Low
TCGA.AG.4007.01A	-537.373	519.093	High
TCGA.AG.4008.01A	-227.285	134.086	Low
TCGA.AG.4021.01A	-342.345	-226.496	High
TCGA.AG.4022.01A	-284.931	501.075	Low
TCGA.AG.A002.01A	-1816.51	-1026.95	High
TCGA.AG.A008.01A	-2068.19	-484.566	Low
TCGA.AG.A00C.01A	-2059.72	-274.553	Low
TCGA.AG.A00H.01A	-521.485	-339.642	Low
TCGA.AG.A00Y.01A	-1628.19	-4.82719	Low
TCGA.AG.A011.01A	-1128.84	-206.872	Low
TCGA.AG.A014.01A	-1517.95	-596.07	Low
TCGA.AG.A015.01A	-1923.65	-635.491	Low
TCGA.AG.A01J.01A	-1777.09	-381.341	Low
TCGA.AG.A01N.01A	-1521.9	-752.139	Low
TCGA.AG.A020.01A	-2083.07	-776.772	Low
TCGA.AG.A023.01A	-590.307	7.41325	High
TCGA.AG.A025.01A	-1179.73	-339.303	Low
TCGA.AG.A026.01A	-1260.46	-827.053	Low
TCGA.AG.A02G.01A	-1938.63	-461.537	Low
TCGA.AG.A02N.01A	-1837.78	53.7785	Low
TCGA.AG.A02X.01A	-1862.61	-623.035	Low
TCGA.AG.A032.01A	-1423.61	-335.028	Low
TCGA.AG.A036.01A	-1051.01	-172.946	Low
TCGA.AH.6547.01A	45.5656	1429.46	Low
TCGA.AH.6549.01A	-635.584	-240.531	High
TCGA.AH.6643.01A	-1162.78	-303.575	High
TCGA.AH.6644.01A	-178.451	97.8264	High
TCGA.AH.6897.01A	-1777.15	-781.684	Low
TCGA.AH.6903.01A	-1913.32	-589.126	Low
TCGA.AM.5820.01A	-999.067	-455.422	Low
TCGA.AM.5821.01A	-739.29	868.74	High
TCGA.AU.3779.01A	-553.395	681.244	Low
TCGA.AU.6004.01A	-406.032	764.658	High
TCGA.AY.4070.01A	-1070.51	10.2186	Low
TCGA.AY.4071.01A	-682.305	924.243	Low
TCGA.AY.5543.01A	-1612.92	122.795	Low
TCGA.AY.6196.01A	1395.07	2315.17	High
TCGA.AY.6197.01A	-1614.84	-75.8016	High
TCGA.AY.6386.01A	-1472.01	67.4909	Low
TCGA.AY.A54L.01A	-2524.45	-1047.81	Low
TCGA.AY.A69D.01A	-1526.79	-574.895	Low
TCGA.AY.A71X.01A	-2570.31	-1053.87	Low
TCGA.AY.A8YK.01A	-1579.34	-481.59	Low
TCGA.AZ.4308.01A	-314.93	244.916	High
TCGA.AZ.4313.01A	-1438.2	-415.223	Low
TCGA.AZ.4315.01A	-915.268	280.102	Low
TCGA.AZ.4323.01A	-109.677	1707.37	High
TCGA.AZ.4614.01A	-2047.96	-475.603	Low
TCGA.AZ.4615.01A	-452.86	1013.25	Low
TCGA.AZ.4616.01A	-1080.31	168.508	Low
TCGA.AZ.4684.01A	-476.14	526.796	Low
TCGA.AZ.5403.01A	-408.113	-75.8324	Low
TCGA.AZ.5407.01A	-1810.82	92.5005	Low
TCGA.AZ.6598.01A	-1180.23	483.018	Low
TCGA.AZ.6599.01A	-2332.97	-800.94	Low
TCGA.AZ.6600.01A	-223.337	383.418	High
TCGA.AZ.6601.01A	-337.131	1027.45	High
TCGA.AZ.6603.01A	-426.361	284.891	Low
TCGA.AZ.6605.01A	424.293	872.344	High
TCGA.AZ.6606.01A	-1911.63	-536.433	Low
TCGA.AZ.6607.01A	576.319	696.803	High
TCGA.AZ.6608.01A	-2447.67	-844.593	Low
TCGA.BM.6198.01A	-456.52	830.246	Low
TCGA.CA.5254.01A	-846.963	-432.814	Low
TCGA.CA.5255.01A	-2078.95	-722.053	Low
TCGA.CA.5256.01A	-1175.27	113.659	Low
TCGA.CA.5796.01A	-1653.38	44.0142	Low
TCGA.CA.5797.01A	-708.757	-108.252	Low
TCGA.CA.6716.01A	-972.072	-818.397	Low
TCGA.CA.6717.01A	273.469	1024.89	High
TCGA.CA.6718.01A	-627.799	1144.75	High
TCGA.CA.6719.01A	-218.997	271.965	High
TCGA.CI.6619.01B	-978.442	154.735	High
TCGA.CI.6620.01A	-892.449	-372.091	High
TCGA.CI.6621.01A	-459.165	454.849	High
TCGA.CI.6622.01A	-1577.99	-605.822	Low
TCGA.CI.6623.01B	-1130.08	-90.4708	Low
TCGA.CI.6624.01C	-365.881	448.786	High
TCGA.CK.4947.01B	-611.326	587.951	Low
TCGA.CK.4948.01B	-492.743	70.5693	High
TCGA.CK.4950.01A	-1013.93	594.143	Low
TCGA.CK.4951.01A	-151.048	960.985	High
TCGA.CK.4952.01A	-1405.36	-252.364	Low
TCGA.CK.5912.01A	-1137.92	-485.936	Low
TCGA.CK.5913.01A	-779.91	385.275	High
TCGA.CK.5914.01A	-1024.66	-209.437	Low
TCGA.CK.5916.01A	-530.384	1047.64	Low
TCGA.CK.6747.01A	-1056.53	-74.8896	Low
TCGA.CK.6748.01A	45.3555	205.308	High
TCGA.CK.6751.01A	-562.318	-91.8409	Low
TCGA.CL.4957.01A	-1248.73	-616.563	High
TCGA.CL.5917.01A	-1188.19	-770.722	Low
TCGA.CM.4743.01A	-1256.05	315.946	Low
TCGA.CM.4744.01A	-1669.86	312.605	Low
TCGA.CM.4746.01A	-1749.69	-320.921	Low
TCGA.CM.4747.01A	-883.015	-118.403	Low
TCGA.CM.4748.01A	-612.7	149.918	High
TCGA.CM.4750.01A	-1142.32	-87.6893	Low
TCGA.CM.4751.01A	-727.56	541.277	Low
TCGA.CM.4752.01A	-611.206	630.628	Low
TCGA.CM.5341.01A	254.509	1149.7	Low
TCGA.CM.5344.01A	-488.067	-440.596	Low
TCGA.CM.5348.01A	331.226	709.281	High
TCGA.CM.5349.01A	-457.034	370.779	Low
TCGA.CM.5860.01A	86.2165	284.202	Low
TCGA.CM.5861.01A	-1632.29	-358.669	Low
TCGA.CM.5862.01A	-943.17	-837.439	Low
TCGA.CM.5864.01A	-1459.18	-158.485	Low
TCGA.CM.5868.01A	-817.709	-346.307	Low
TCGA.CM.6161.01A	-820.905	299.594	Low
TCGA.CM.6162.01A	1005.3	1357.39	High
TCGA.CM.6163.01A	-469.636	474.584	Low
TCGA.CM.6164.01A	-1037.74	-36.8012	Low
TCGA.CM.6165.01A	-297.675	200.124	Low
TCGA.CM.6166.01A	-1201.55	-1017.22	Low
TCGA.CM.6167.01A	769.296	697.114	High
TCGA.CM.6168.01A	431	794.09	High
TCGA.CM.6169.01A	564.639	1260.02	High
TCGA.CM.6170.01A	-594.511	131.086	Low
TCGA.CM.6171.01A	-1241.53	-3.27006	Low
TCGA.CM.6172.01A	-883.742	-276.902	Low
TCGA.CM.6674.01A	-593.635	350.296	High
TCGA.CM.6675.01A	-1403.57	-567.545	Low
TCGA.CM.6676.01A	-861.941	-684.512	Low
TCGA.CM.6677.01A	-534.031	109.36	High
TCGA.CM.6678.01A	-1289.84	-701.48	Low
TCGA.CM.6679.01A	-152.737	264.567	High
TCGA.CM.6680.01A	-381.716	477.992	High
TCGA.D5.5537.01A	-859.364	-482.321	Low
TCGA.D5.5538.01A	-135.086	883.656	High
TCGA.D5.5539.01A	-385.096	314.981	High
TCGA.D5.5540.01A	-1342.28	-346.301	Low
TCGA.D5.5541.01A	-488.52	365.537	Low
TCGA.D5.6529.01A	56.7549	1088.27	High
TCGA.D5.6530.01A	-1004.37	762.943	Low
TCGA.D5.6531.01A	-561.766	383.019	Low
TCGA.D5.6532.01A	-1634.01	-576.435	Low
TCGA.D5.6533.01A	-1051.06	-145.715	Low
TCGA.D5.6534.01A	1090.93	1869.12	High
TCGA.D5.6535.01A	-979.131	302.96	Low
TCGA.D5.6536.01A	-651.589	164.698	High
TCGA.D5.6537.01A	-1876.28	-417.409	Low
TCGA.D5.6538.01A	-1893.94	-1272.49	Low
TCGA.D5.6539.01A	-1273.4	63.2002	High
TCGA.D5.6540.01A	-1102.97	163.098	High
TCGA.D5.6541.01A	65.9623	839.975	Low
TCGA.D5.6898.01A	-359.893	280.232	High
TCGA.D5.6920.01A	-1143.5	361.46	High
TCGA.D5.6922.01A	-211.072	-54.8925	High
TCGA.D5.6923.01A	-170.789	-170.749	High
TCGA.D5.6924.01A	62.0571	647.297	High
TCGA.D5.6926.01A	33.2193	285.495	High
TCGA.D5.6927.01A	-327.555	843.731	High
TCGA.D5.6928.01A	666.42	2656.78	High
TCGA.D5.6929.01A	-364.825	241.588	High
TCGA.D5.6930.01A	-328.551	691.075	High
TCGA.D5.6932.01A	-623.796	56.8132	Low
TCGA.D5.7000.01A	-711.106	143.352	Low
TCGA.DC.4745.01A	-990.543	-137.717	Low
TCGA.DC.4749.01A	-1447.25	-538.179	Low
TCGA.DC.5337.01A	-1235.13	213.014	Low
TCGA.DC.5869.01A	-796.482	-340.316	Low
TCGA.DC.6154.01A	-1219.41	-401.825	Low
TCGA.DC.6155.01A	-1107.3	92.21	High
TCGA.DC.6156.01A	588.076	1214.08	High
TCGA.DC.6157.01A	-1174.74	-440.953	Low
TCGA.DC.6158.01A	328.785	640.529	High
TCGA.DC.6160.01A	-1440.37	181.669	Low
TCGA.DC.6681.01A	-408.919	-170.612	Low
TCGA.DC.6682.01A	-1648.27	-516.778	Low
TCGA.DC.6683.01A	-877.646	-316.791	Low
TCGA.DM.A0X9.01A	-1543.62	-216.317	Low
TCGA.DM.A0XD.01A	-1188.74	-472.559	Low
TCGA.DM.A0XF.01A	-1099.13	-228.213	Low
TCGA.DM.A1D0.01A	-2242.65	-1183.02	Low
TCGA.DM.A1D4.01A	-2228.07	-496.296	Low
TCGA.DM.A1D6.01A	-2110.49	-1261.37	Low
TCGA.DM.A1D7.01A	-1497.92	-426.637	Low
TCGA.DM.A1D8.01A	-1782.74	-819.345	Low
TCGA.DM.A1D9.01A	-1642.37	-812.874	Low
TCGA.DM.A1DA.01A	-1860.54	-690.861	Low
TCGA.DM.A1DB.01A	-2257.42	-429.377	Low
TCGA.DM.A1HA.01A	-2406.64	-713.333	Low
TCGA.DM.A1HB.01A	-1551.34	-533.718	High
TCGA.DM.A280.01A	-1284.22	-318.662	Low
TCGA.DM.A282.01A	-1350.67	-847.578	Low
TCGA.DM.A285.01A	-895.891	-947.165	Low
TCGA.DM.A288.01A	-1942.29	-895.486	Low
TCGA.DM.A28A.01A	-1009.67	-581.824	Low
TCGA.DM.A28C.01A	-1955.38	-967.823	Low
TCGA.DM.A28E.01A	-2213.36	-850.733	Low
TCGA.DM.A28F.01A	-1752.86	-593.262	Low
TCGA.DM.A28G.01A	-1743.29	-601	Low
TCGA.DM.A28H.01A	-1768.26	-978.473	Low
TCGA.DM.A28K.01A	-1739.15	-614.527	Low
TCGA.DM.A28M.01A	-2292.3	-732.764	Low
TCGA.DT.5265.01A	-94.7018	303.89	Low
TCGA.DY.A0XA.01A	-1399.2	-600.124	Low
TCGA.DY.A1DC.01A	-885.79	-223.161	Low
TCGA.DY.A1DD.01A	-1485.43	-732.128	Low
TCGA.DY.A1DE.01A	-1001.66	-57.3918	Low
TCGA.DY.A1DF.01A	-1247.13	-727.287	Low
TCGA.DY.A1DG.01A	-2239.21	-826.714	Low
TCGA.DY.A1H8.01A	-2399.36	-877.005	Low
TCGA.EF.5830.01A	-1539.96	-285.232	Low
TCGA.EF.5831.01A	-608.966	-196.869	Low
TCGA.EI.6506.01A	-1090.51	303.817	High
TCGA.EI.6507.01A	-274.145	865.897	High
TCGA.EI.6508.01A	-1263.83	-597.545	Low
TCGA.EI.6509.01A	-992.719	-595.254	Low
TCGA.EI.6510.01A	-2184.45	-316.483	Low
TCGA.EI.6511.01A	-241.067	1275.47	High
TCGA.EI.6512.01A	-1272.6	-113.261	Low
TCGA.EI.6513.01A	-1086.53	-247.374	Low
TCGA.EI.6514.01A	-660.264	-229.106	Low
TCGA.EI.6881.01A	-1595.47	-222.874	Low
TCGA.EI.6882.01A	-1214.62	-6.97482	High
TCGA.EI.6883.01A	-1370.51	-59.2998	Low
TCGA.EI.6884.01A	-525.22	453.3	High
TCGA.EI.6885.01A	-253.732	298.763	High
TCGA.EI.6917.01A	50.158	1177.01	High
TCGA.EI.7002.01A	-641.066	-148.782	Low
TCGA.EI.7004.01A	1229.26	798.073	High
TCGA.F4.6459.01A	-5.58668	-82.1618	High
TCGA.F4.6460.01A	-383.675	42.3207	High
TCGA.F4.6461.01A	-434.242	236.173	High
TCGA.F4.6463.01A	-354.817	-173.663	High
TCGA.F4.6569.01A	806.839	727.257	High
TCGA.F4.6570.01A	52.8485	1296.71	High
TCGA.F4.6703.01A	1291.06	2062.97	High
TCGA.F4.6704.01A	617.587	429.763	High
TCGA.F4.6805.01A	209.541	658.042	High
TCGA.F4.6806.01A	-946.283	-57.3768	Low
TCGA.F4.6807.01A	458.591	975.947	High
TCGA.F4.6808.01A	-1746.2	-648.452	Low
TCGA.F4.6809.01A	-233.145	531.916	High
TCGA.F4.6854.01A	-655.854	-51.3488	Low
TCGA.F4.6855.01A	382.521	42.8044	High
TCGA.F4.6856.01A	-1336.63	-179.46	High
TCGA.F5.6465.01A	301.62	883.764	High
TCGA.F5.6571.01A	-45.2039	776.686	Low
TCGA.F5.6702.01A	833.338	436.703	High
TCGA.F5.6811.01A	102.928	202.885	Low
TCGA.F5.6812.01A	50.4187	537.55	Low
TCGA.F5.6813.01A	-579.969	229.914	Low
TCGA.F5.6814.01A	-933.488	183.586	Low
TCGA.F5.6861.01A	-1285.71	-450.51	Low
TCGA.F5.6863.01A	-1234.23	-987.039	Low
TCGA.F5.6864.01A	87.2167	175.835	High
TCGA.G4.6293.01A	-1146.88	617.862	Low
TCGA.G4.6294.01A	-1417.13	-274.118	Low
TCGA.G4.6295.01A	-1260.98	532.37	Low
TCGA.G4.6297.01A	-36.5681	368.152	High
TCGA.G4.6299.01A	-475.208	649.814	Low
TCGA.G4.6303.01A	-575.05	-236.907	High
TCGA.G4.6304.01A	-2051.73	-204.559	Low
TCGA.G4.6306.01A	-2339.54	-330.068	Low
TCGA.G4.6307.01A	-1998.72	-837.552	Low
TCGA.G4.6309.01A	-1618.47	-329.771	Low
TCGA.G4.6310.01A	-920.618	-978.548	Low
TCGA.G4.6311.01A	-500.501	212.044	Low
TCGA.G4.6314.01A	-63.0841	-161.712	High
TCGA.G4.6315.01A	-2084.46	-893.257	Low
TCGA.G4.6317.01A	-2203.95	-1203.87	Low
TCGA.G4.6320.01A	-1947.75	-497.563	Low
TCGA.G4.6321.01A	-1800.48	424.63	Low
TCGA.G4.6322.01A	-1279.07	-264.035	High
TCGA.G4.6323.01A	-2098.77	540.774	Low
TCGA.G4.6586.01A	-1914.86	339.102	Low
TCGA.G4.6588.01A	-1111.66	67.9191	Low
TCGA.G4.6625.01A	-343.6	1268.67	High
TCGA.G4.6626.01A	-1893.79	-735.426	Low
TCGA.G4.6627.01A	-189.178	761.433	High
TCGA.G4.6628.01A	-535.808	1371.64	High
TCGA.G5.6233.01A	-1142.73	-205.062	High
TCGA.G5.6235.01A	-2239.38	-697.298	Low
TCGA.G5.6572.01A	-329.934	-578.807	High
TCGA.G5.6641.01A	-2460.9	-1037.1	Low
TCGA.NH.A50T.01A	-1803.66	-1032.58	Low
TCGA.NH.A50U.01A	-1191.01	-524.189	Low
TCGA.NH.A50V.01A	-473.704	206.984	Low
TCGA.NH.A6GA.01A	-1376.09	-407.546	Low
TCGA.NH.A6GB.01A	-1377.06	116.308	Low
TCGA.NH.A6GC.01A	-693.218	-506.446	Low
TCGA.NH.A8F7.01A	-1958.76	-1075.23	Low
TCGA.NH.A8F8.01A	-707.361	-162.995	Low
TCGA.QG.A5YV.01A	-1770.32	-472.873	Low
TCGA.QG.A5YW.01A	-1131.71	246.022	Low
TCGA.QG.A5YX.01A	-2106.27	-644.976	Low
TCGA.QG.A5Z1.01A	-768.099	-537.825	Low
TCGA.QG.A5Z2.01A	-2086.44	409.738	Low
TCGA.QL.A97D.01A	-1647.71	271.643	Low
TCGA.RU.A8FL.01A	-2634.54	-1082.41	Low
TCGA.SS.A7HO.01A	-1872.88	-1104.01	High
TCGA.T9.A92H.01A	-1899.3	-681.134	Low
TCGA.WS.AB45.01A	1608.69	1916.59	High

## Sheet: TCGA_EPIC
Patient_id	RiskScore	RScat	B_cell_EPIC	T_cell_CD4+_EPIC	T_cell_CD8+_EPIC	Macrophage_EPIC	NK_cell_EPIC	Endothelial_cell_EPIC	Cancer_associated_fibroblast_EPIC
TCGA-3L-AA1B-01	-2.2687	1	0.0110044	0.0381977	0.0150703	0.00281383	2.51522e-11	0.019644	0.0244844
TCGA-4N-A93T-01	-0.9061	2	0.00294202	0.0572956	0.0145118	0.00111621	7.15713e-11	0.00966363	0.00486826
TCGA-4T-AA8H-01	-1.0433	2	0.00181595	0.0686826	0.0127384	0.00073691	4.68874e-09	0.00982336	0.00770466
TCGA-5M-AAT4-01	-1.0401	2	0.000759339	0.0228954	0.0116047	0.0019123	4.66603e-11	0.0107685	0.0153125
TCGA-5M-AAT6-01	-1.2169	2	0.00537599	0.0331506	0.00853908	0.016386	0.000630196	0.033121	0.18453
TCGA-5M-AATE-01	-0.9097	2	0.00212547	0.020496	0.0135944	0.00176816	6.42875e-10	0.0124572	0.0235926
TCGA-A6-2671-01	-0.6917	2	0.000995964	0.018524	0.00126008	0.0107702	4.74915e-08	0.0245545	0.0992884
TCGA-A6-2672-01	-2.6271	1	0.00218674	0.0452756	0.010269	0.0148368	0.00409886	0.0186754	0.0659164
TCGA-A6-2674-01	0.2471	2	0.00705677	0.0145475	8.70964e-07	0.0287107	0.000558982	0.0294105	0.303604
TCGA-A6-2675-01	-0.9034	2	0.00384234	0.0331407	0.00140699	0.014809	0.000722249	0.0180055	0.149909
TCGA-A6-2676-01	-0.9166	2	0.00108988	0.0375579	0.00334471	0.0263095	0.00549779	0.0164028	0.0281574
TCGA-A6-2677-01	-0.9493	2	0.00135992	0.0434486	0.0151247	0.00207006	5.2837e-10	0.0110613	0.0112065
TCGA-A6-2678-01	-1.6568	1	0.00108868	0.0292672	0.0162993	0.00601525	0.000653628	0.0118711	0.0341503
TCGA-A6-2679-01	-1.246	2	0.0186606	0.00553303	0.0015884	0.00816776	0.000418583	0.0175747	0.0118013
TCGA-A6-2680-01	-1.4649	1	0.00324329	0.0418272	0.00477411	0.0075247	6.70323e-10	0.0259215	0.0405696
TCGA-A6-2681-01	-0.554	2	0.00228688	0.0242294	0.00162864	0.0108214	2.76894e-10	0.0323255	0.0895611
TCGA-A6-2682-01	-0.8007	2	0.00165603	0.0268082	0.00576962	0.00817907	7.54908e-09	0.0161895	0.0751268
TCGA-A6-2683-01	-0.667	2	0.00104883	0.0195237	0.00205793	0.00458487	2.53247e-10	0.0202468	0.0113549
TCGA-A6-2684-01	-1.2148	2	0.00315525	0.0339778	0.00974202	0.014514	1.84334e-09	0.0158924	0.0555965
TCGA-A6-2685-01	-0.8341	2	0.00692272	0.0247351	0.00723595	0.0215064	6.00916e-09	0.0274067	0.108599
TCGA-A6-2686-01	-1.2355	2	0.00505045	0.0311533	0.00872884	0.0175118	0.0079435	0.00985652	0.0220273
TCGA-A6-3807-01	-0.729	2	0.000923551	0.0294336	0.0176274	0.00644451	2.88055e-07	0.0108334	0.0636974
TCGA-A6-3808-01	-0.9313	2	0.00445437	0.0444224	0.0240062	0.0123207	4.20151e-09	0.0245977	0.0731499
TCGA-A6-3809-01	-2.2856	1	0.00257071	0.0330687	0.0114667	0.0167967	0.00462512	0.00706615	0.0369722
TCGA-A6-3810-01	-0.862	2	0.00302945	0.0276357	0.0128561	0.0121413	1.52715e-08	0.0130293	0.0919071
TCGA-A6-4105-01	-2.3684	1	0.00241748	0.0278623	0.0159186	0.0155206	0.000645918	0.0132739	0.063341
TCGA-A6-4107-01	-1.6396	1	0.0103071	0.0253888	0.00993036	0.00736515	2.01312e-09	0.0118714	0.0341682
TCGA-A6-5656-01	-1.1055	2	0.000506907	0.0249924	0.00719674	0.00245255	6.60458e-09	0.0050147	0.0117647
TCGA-A6-5657-01	-0.5619	2	0.0317959	0.0320348	0.00201876	0.00314519	2.40448e-09	0.0276774	0.12407
TCGA-A6-5659-01	-0.9144	2	0.00187684	0.0273167	0.00950068	0.00305323	5.5986e-10	0.0162145	0.024932
TCGA-A6-5660-01	-1.0464	2	0.000665711	0.0252203	0.00681619	0.00498564	9.63945e-10	0.00978375	0.0390902
TCGA-A6-5661-01	-1.5419	1	0.00329897	0.0439944	0.010212	0.00386144	1.63704e-09	0.00916901	0.0312015
TCGA-A6-5662-01	-0.4135	2	0.00088573	0.0193693	0.0224615	0.00293426	1.03326e-09	0.0134478	0.0306439
TCGA-A6-5664-01	-1.5935	1	0.00576177	0.00884419	0.0676715	0.0150336	5.4319e-08	0.0584996	0.190935
TCGA-A6-5665-01	-1.294	1	0.00350867	0.0501865	0.0168564	0.0038242	0.0011509	0.00551731	0.00883631
TCGA-A6-5666-01	-1.3641	1	0.000682614	0.0209374	0.00596142	0.0012689	2.63014e-10	0.0189599	0.0111395
TCGA-A6-5667-01	-1.6299	1	0.00100642	0.0209467	0.0163063	0.00527672	7.27388e-10	0.0162706	0.0380763
TCGA-A6-6137-01	-3.2212	1	0.0071531	0.0525278	0.0107061	0.00640151	6.23773e-11	0.0306983	0.0194113
TCGA-A6-6138-01	-2.4277	1	0.00704134	0.0438894	0.00842394	0.0191352	0.00315005	0.0354261	0.0523101
TCGA-A6-6140-01	-1.9138	1	0.00227346	0.036525	0.0144956	0.00323406	0.000248715	0.0188234	0.0208897
TCGA-A6-6141-01	-0.7093	2	0.015801	0.0349587	0.0184066	0.00469859	2.83226e-10	0.0186138	0.0298296
TCGA-A6-6142-01	-0.8737	2	5.35906e-05	0.0185348	0.00169498	0.0124382	1.6169e-08	0.0245915	0.205917
TCGA-A6-6648-01	-1.6359	1	0.00413255	0.0373831	0.0185363	0.00263602	2.7549e-11	0.021773	0.014076
TCGA-A6-6649-01	-2.4123	1	0.00950763	0.0657349	0.0161482	0.00689821	3.33552e-11	0.0635118	0.0384903
TCGA-A6-6650-01	-1.9585	1	0.00302282	0.0416437	0.0100787	0.00242096	3.58208e-11	0.0145482	0.0179972
TCGA-A6-6651-01	-1.7686	1	0.0289365	0.0397611	0.00557617	0.0173779	1.43011e-08	0.0619506	0.150385
TCGA-A6-6652-01	-1.236	2	0.000514557	0.0245788	0.0110899	0.00136898	1.56777e-10	0.0123905	0.0197329
TCGA-A6-6653-01	-1.6354	1	0.00296966	0.039643	0.00336592	0.00675718	0.000662377	0.0158306	0.0652079
TCGA-A6-6654-01	-1.0445	2	0.00490128	0.0244514	9.83674e-08	0.0280545	0.000733541	0.0451032	0.29421
TCGA-A6-6780-01	-1.1635	2	0.00118642	0.0394855	0.00374823	0.0355828	0.00378026	0.00703313	0.0202469
TCGA-A6-6781-01	-2.7322	1	0.000734713	0.0111065	2.94051e-06	0.0259289	0.00483043	0.040478	0.459863
TCGA-A6-6782-01	-0.2778	2	0.0060026	0.0276415	0.00722491	0.0109899	0.000610222	0.0338056	0.119343
TCGA-A6-A565-01	-0.2894	2	0.0273841	0.14402	1.28075e-05	0.00795583	1.57506e-10	0.0733845	0.0608667
TCGA-A6-A566-01	-1.014	2	0.000148608	0.0211228	3.98415e-07	0.0264146	1.54937e-07	0.0981327	0.454693
TCGA-A6-A567-01	-1.1102	2	0.00187371	0.030208	0.0131624	0.00206263	5.38608e-09	0.013427	0.0361366
TCGA-A6-A56B-01	-0.4065	2	0.000189589	0.0160456	5.68568e-05	0.00359518	5.60258e-09	0.0153504	0.127618
TCGA-A6-A5ZU-01	-0.1427	2	0.00526469	0.0341094	0.00332201	0.0108144	2.04854e-10	0.0130941	0.11995
TCGA-AA-3488-01	-1.082	2	0.00177752	0.0150551	0.00634084	0.00478568	5.08658e-10	0.0119533	0.00633668
TCGA-AA-3489-01	1.136	2	0.0559561	0.0368554	0.00111476	0.0199256	0.000324542	0.0504563	0.268917
TCGA-AA-3492-01	-1.9241	1	0.00156639	0.0351516	0.00825654	0.0113354	0.000784959	0.00770161	0.0286548
TCGA-AA-3494-01	-2.0099	1	0.00143802	0.0275292	0.0140166	0.00336357	6.76783e-09	0.0113919	0.0206387
TCGA-AA-3495-01	-2.3766	1	0.00642958	0.0267311	0.0151957	0.00565966	0.000425354	0.0127103	0.0173507
TCGA-AA-3496-01	-1.742	1	0.00511481	0.0435424	0.00517966	0.019139	1.19297e-08	0.0321115	0.085582
TCGA-AA-3502-01	-0.8437	2	0.00396284	0.0196638	0.0190505	0.00779807	7.0755e-10	0.00348688	0.00314543
TCGA-AA-3506-01	-1.7886	1	0.0051075	0.0281622	0.0100045	0.00840431	1.06696e-09	0.00911252	0.0419607
TCGA-AA-3509-01	-1.6163	1	0.00242688	0.0346275	0.0145613	0.00624116	2.20391e-10	0.0160501	0.0273211
TCGA-AA-3510-01	-0.5418	2	0.00390137	0.0313253	0.00881755	0.0106128	7.34049e-08	0.0198858	0.0191819
TCGA-AA-3511-01	-1.3878	1	0.00196191	0.0301895	0.00429075	0.00478566	1.43764e-09	0.0258435	0.0990905
TCGA-AA-3514-01	-0.756	2	0.00120375	0.0109819	0.00823856	0.0101633	2.03666e-08	0.0461426	0.0499616
TCGA-AA-3516-01	-3.1186	1	0.00175676	0.0395287	0.0156802	0.00554075	2.31135e-09	0.0147571	0.0318202
TCGA-AA-3517-01	-1.1708	2	0.00303084	0.0392475	0.0159973	0.00604084	4.04826e-10	0.0196531	0.0442077
TCGA-AA-3518-01	-1.5614	1	0.00371646	0.0395071	0.0185023	0.00676759	0.00141041	0.011161	0.0222048
TCGA-AA-3519-01	-2.4171	1	0.00402971	0.0260379	0.00719445	0.00445193	1.77234e-08	0.0147965	0.0236211
TCGA-AA-3520-01	-2.2569	1	0.00320678	0.0306034	0.0107593	0.00927015	1.25967e-09	0.0188022	0.0731951
TCGA-AA-3522-01	-2.0565	1	0.00781146	0.0422293	0.0162215	0.00355843	1.40054e-11	0.00830923	0.00859096
TCGA-AA-3524-01	-1.7401	1	0.0014057	0.0201283	0.0259834	0.00324812	0.000419632	0.00463482	0.0262126
TCGA-AA-3525-01	-1.5562	1	0.004377	0.0268096	0.012157	0.00564185	4.75301e-10	0.0111323	0.010444
TCGA-AA-3526-01	-1.3887	1	0.0014766	0.026029	0.017477	0.00624572	0.000106396	0.00796824	0.0385552
TCGA-AA-3530-01	-1.3312	1	0.00875427	0.0481699	0.0317179	0.00573393	9.36735e-10	0.00972361	0.0137364
TCGA-AA-3531-01	-0.9179	2	0.00150494	0.0203315	0.00752056	0.00333086	1.31351e-13	0.014759	0.0222161
TCGA-AA-3532-01	-2.2879	1	0.00834722	0.046738	0.0136365	0.011359	1.07486e-07	0.0126683	0.0730144
TCGA-AA-3534-01	-1.0249	2	0.00255308	0.0448682	0.024993	0.00413863	1.15171e-10	0.0149046	0.0255608
TCGA-AA-3538-01	-1.2201	2	0.00388132	0.0351892	0.0167087	0.00499328	1.31089e-09	0.0158125	0.0592735
TCGA-AA-3542-01	-0.5588	2	0.000490224	0.00755097	0.00469872	0.00306611	4.5409e-10	0.00565618	0.0065118
TCGA-AA-3543-01	-1.4624	1	0.00407227	0.0405282	0.0270312	0.0160537	0.00245487	0.0096685	0.044596
TCGA-AA-3544-01	-3.38	1	0.00553258	0.0246507	0.00410993	0.0177344	0.00260447	0.0225579	0.0247743
TCGA-AA-3548-01	-0.4665	2	0.00675425	0.0267414	0.0118788	0.00976654	3.00676e-09	0.0091752	0.0337922
TCGA-AA-3549-01	-2.3749	1	0.00265666	0.0212166	0.0148729	0.0040991	0.000299563	0.0164939	0.0415848
TCGA-AA-3552-01	-1.4648	1	0.00903744	0.0457842	0.0249617	0.0103851	2.77816e-05	0.0264419	0.027641
TCGA-AA-3553-01	-2.2054	1	0.00397022	0.0326805	0.0196391	0.00689424	1.55453e-08	0.0141111	0.0356608
TCGA-AA-3554-01	-2.3426	1	0.00826723	0.073729	0.00126224	0.017712	2.77365e-08	0.0264788	0.133196
TCGA-AA-3555-01	-1.0663	2	0.000889	0.0396502	0.00467425	0.0101845	5.28929e-09	0.016864	0.0675255
TCGA-AA-3556-01	-1.8754	1	0.00393086	0.0413361	0.0166748	0.00546382	3.27274e-09	0.0142515	0.0196559
TCGA-AA-3560-01	-1.8888	1	0.00190168	0.0311762	0.0101333	0.00173115	2.46057e-10	0.00887316	0.00830745
TCGA-AA-3561-01	-1.3152	1	0.000990791	0.018297	0.00870955	0.00309506	2.35896e-10	0.00597467	0.00945832
TCGA-AA-3562-01	-1.2288	2	0.00583562	0.0268923	0.00933601	0.0063655	1.24305e-09	0.0153253	0.0435405
TCGA-AA-3655-01	-1.6013	1	0.00171512	0.0267959	0.0045432	0.00685724	1.67741e-09	0.0169285	0.0782235
TCGA-AA-3660-01	-1.7893	1	0.00361616	0.0214249	0.0111313	0.00428117	5.29029e-10	0.0128511	0.0420634
TCGA-AA-3662-01	-0.821	2	0.00296137	0.0279321	0.0145166	0.00905616	1.89238e-08	0.0176874	0.0435069
TCGA-AA-3663-01	-1.3419	1	0.000873948	0.020571	0.00920001	0.00790237	9.64439e-10	0.00719626	0.00879151
TCGA-AA-3664-01	-1.8875	1	0.00183396	0.0580017	0.0153277	0.00424375	2.92706e-13	0.0130276	0.0237644
TCGA-AA-3666-01	-2.1136	1	0.00178075	0.0354649	0.0153456	0.00693843	2.57857e-05	0.0116404	0.0151046
TCGA-AA-3667-01	-1.0764	2	0.00147729	0.0127824	0.00442202	0.0050082	1.17023e-06	0.0140158	0.0186352
TCGA-AA-3672-01	-1.3202	1	0.00301594	0.0126719	0.00677075	0.0184476	0.00179829	0.0211086	0.0388453
TCGA-AA-3673-01	-2.1084	1	0.00525278	0.038971	0.0178811	0.00327065	7.57414e-11	0.017053	0.0449051
TCGA-AA-3675-01	-1.9139	1	0.00101053	0.0319705	0.00761194	0.00296145	1.56575e-10	0.00661405	0.0304961
TCGA-AA-3678-01	-2.7786	1	0.00470276	0.0438418	0.010609	0.00590069	1.04534e-09	0.0156413	0.0268851
TCGA-AA-3679-01	-1.3074	1	0.00388953	0.0334821	0.0128346	0.00381645	0.000219357	0.0122403	0.0253277
TCGA-AA-3680-01	-1.2347	2	0.00859253	0.0573201	0.0251734	0.00554249	5.9166e-11	0.0166521	0.0148679
TCGA-AA-3681-01	-2.7645	1	0.00570049	0.0442965	0.0138074	0.00649488	1.05057e-11	0.0149736	0.0236279
TCGA-AA-3685-01	-2.1553	1	0.00475049	0.0101557	0.0115892	0.00684619	0.00105646	0.00436642	0.013691
TCGA-AA-3688-01	-1.5652	1	0.00401068	0.0320242	0.012209	0.00473196	5.6221e-11	0.0131835	0.0259463
TCGA-AA-3692-01	-1.6291	1	0.00248424	0.0272194	0.0127039	0.0101141	4.96053e-10	0.0113095	0.0190128
TCGA-AA-3696-01	-1.3769	1	0.00233859	0.0458728	0.0145036	0.00368542	1.93816e-09	0.0133197	0.0663405
TCGA-AA-3697-01	-1.5922	1	0.00455759	0.0227414	0.0113354	0.0060446	5.84202e-10	0.0125931	0.0184947
TCGA-AA-3710-01	-1.557	1	0.0038857	0.0441229	0.0279955	0.0209225	0.00131977	0.0177668	0.0400281
TCGA-AA-3713-01	-1.4659	1	0.00926533	0.074769	0.0176311	0.00956666	0.00204754	0.0223258	0.0300276
TCGA-AA-3715-01	0.5592	2	0.00566584	0.0443293	9.45969e-07	0.0279785	0.0035663	0.0221173	0.145801
TCGA-AA-3811-01	-0.8932	2	0.00760195	0.0484394	0.0138156	0.0104012	9.79952e-10	0.0192027	0.0354985
TCGA-AA-3812-01	-0.6477	2	0.00208614	0.0158283	0.00220779	0.0139497	6.28547e-09	0.0281367	0.0657268
TCGA-AA-3815-01	-2.3528	1	0.00482873	0.0414879	0.0216463	0.0124689	0.0017458	0.0101929	0.031275
TCGA-AA-3818-01	-1.1588	2	0.00192489	0.03644	0.0146772	0.00341108	1.46167e-10	0.0105044	0.0119339
TCGA-AA-3819-01	-2.1635	1	0.00351856	0.036674	0.0157256	0.00395005	5.62367e-11	0.0152203	0.0366191
TCGA-AA-3821-01	-0.6333	2	0.000376528	0.072397	0.023167	0.00720916	0.000176841	0.0151264	0.0715557
TCGA-AA-3831-01	-2.2195	1	0.00604444	0.0413313	0.017909	0.00838975	5.01462e-10	0.0228102	0.0344167
TCGA-AA-3833-01	-0.0081	2	0.00578041	0.0445089	0.0217165	0.00865249	0.000500171	0.0225344	0.0728779
TCGA-AA-3837-01	-1.4212	1	0.00385645	0.0291594	0.0106641	0.00405821	1.98515e-09	0.0159834	0.0610824
TCGA-AA-3841-01	-0.9314	2	0.00636763	0.0157847	0.00858434	0.00893728	1.94682e-07	0.0266476	0.0498562
TCGA-AA-3842-01	-1.437	1	0.00126102	0.0349474	0.0116745	0.00727973	1.24452e-09	0.011029	0.0701253
TCGA-AA-3844-01	-2.6789	1	0.00178204	0.038044	0.0107325	0.00286878	2.11756e-09	0.0107312	0.0162675
TCGA-AA-3846-01	-1.9977	1	0.00469562	0.0415762	0.0179518	0.00453216	2.10175e-10	0.00999506	0.0216564
TCGA-AA-3848-01	-0.7631	2	0.00248986	0.0167434	0.00298584	0.00498895	8.70216e-10	0.0240037	0.0201104
TCGA-AA-3851-01	-0.501	2	0.00512616	0.0371193	0.0159044	0.00735694	2.116e-10	0.0128363	0.0194894
TCGA-AA-3854-01	-2.1073	1	0.00200948	0.0367387	0.044245	0.00587599	2.74699e-08	0.0153041	0.0179293
TCGA-AA-3855-01	-1.7848	1	0.00895649	0.03837	0.0135517	0.00575335	4.80431e-10	0.0149725	0.0142434
TCGA-AA-3856-01	-2.0978	1	0.0107318	0.0274306	0.0194646	0.00827002	1.01409e-10	0.0121169	0.0136383
TCGA-AA-3858-01	-1.8275	1	0.00492694	0.027721	0.00822904	0.00595442	5.33025e-10	0.0161427	0.0494757
TCGA-AA-3860-01	-1.9939	1	0.00929068	0.0333119	0.00430478	0.00763111	7.30686e-09	0.0142186	0.0735605
TCGA-AA-3861-01	-1.5348	1	0.0133845	0.0432567	0.0160076	0.00497384	2.69526e-11	0.00781458	0.00365895
TCGA-AA-3862-01	-2.1603	1	0.00240235	0.0260623	0.0152129	0.00672656	1.82233e-09	0.00927966	0.0136168
TCGA-AA-3864-01	-1.4297	1	0.00139019	0.0373556	0.0181533	0.00580844	7.64357e-09	0.0104615	0.0372387
TCGA-AA-3866-01	-3.6405	1	0.00407918	0.0457366	0.0121516	0.0175333	6.65037e-09	0.0214166	0.0872456
TCGA-AA-3867-01	-0.5235	2	0.00528246	0.0229249	0.0176748	0.00835476	4.29018e-09	0.0218048	0.109432
TCGA-AA-3869-01	-1.0414	2	0.00201778	0.0434295	0.0259977	0.00852527	2.61416e-10	0.0173395	0.0323159
TCGA-AA-3870-01	0.1586	2	0.00644959	0.0356302	0.0232857	0.0152397	3.32948e-09	0.022709	0.0852472
TCGA-AA-3875-01	-2.1913	1	0.00591392	0.0309369	0.0151996	0.00695754	5.59555e-10	0.0114612	0.0533876
TCGA-AA-3877-01	-2.0369	1	0.00191813	0.0317089	0.0206656	0.00941737	0.000875333	0.0198321	0.0672752
TCGA-AA-3930-01	-0.8388	2	0.00230697	0.036621	0.0208441	0.00962625	3.38529e-10	0.0141267	0.023914
TCGA-AA-3939-01	-1.1195	2	0.00402755	0.0349626	0.0103373	0.00444688	1.97444e-09	0.00830081	0.0258975
TCGA-AA-3941-01	-1.2162	2	0.00247275	0.042386	0.0135638	0.00361683	1.2966e-13	0.0118508	0.00888394
TCGA-AA-3947-01	-1.7955	1	0.000805432	0.0300477	0.0196954	0.0061673	8.04396e-10	0.00582122	0.0162703
TCGA-AA-3949-01	-1.8324	1	0.00619883	0.0181847	0.0172249	0.0202291	0.00642204	0.0114391	0.0397553
TCGA-AA-3950-01	-1.1754	2	0.00140705	0.0547795	0.00509552	0.0231359	0.00225794	0.0213691	0.0702377
TCGA-AA-3952-01	-0.7551	2	0.000720911	0.0262482	0.00725681	0.00998816	7.06538e-10	0.0212267	0.0476005
TCGA-AA-3955-01	-1.5092	1	0.0025377	0.0259454	0.02601	0.00360328	7.76951e-10	0.00825578	0.0122576
TCGA-AA-3956-01	-2.6577	1	0.00673956	0.0397297	0.0134869	0.00511655	7.63635e-11	0.0244899	0.0387427
TCGA-AA-3966-01	-5.8845	1	0.00307998	0.049393	0.00332435	0.0240374	0.0036885	0.0193565	0.062953
TCGA-AA-3968-01	-2.423	1	0.00452169	0.0340735	0.0240515	0.00765881	3.81961e-08	0.0183925	0.0622236
TCGA-AA-3970-01	-2.0871	1	0.00827777	0.0416093	0.0206257	0.00722773	1.24529e-09	0.0144026	0.0162401
TCGA-AA-3971-01	-2.0867	1	0.0111392	0.0404003	0.0154699	0.00800074	5.22037e-10	0.0163638	0.0161511
TCGA-AA-3972-01	-1.4469	1	0.000875499	0.0279456	0.0116126	0.00313139	6.46352e-11	0.013001	0.0383337
TCGA-AA-3973-01	-0.7801	2	0.00178738	0.0232229	0.0362432	0.00301015	8.52244e-10	0.024575	0.0235929
TCGA-AA-3975-01	-1.5323	1	0.00305328	0.0273565	0.0101447	0.00742088	9.94399e-11	0.0246457	0.0335292
TCGA-AA-3976-01	-1.9356	1	0.00252022	0.0319107	0.0134462	0.00398177	4.49463e-09	0.00881364	0.0223174
TCGA-AA-3977-01	-1.4017	1	0.00128226	0.0500833	0.0155704	0.00942923	0.00140716	0.00978655	0.0334289
TCGA-AA-3979-01	-1.7059	1	0.000720128	0.0179499	0.0102853	0.00231219	2.8802e-10	0.00649632	0.0104553
TCGA-AA-3980-01	-1.894	1	0.00190888	0.0323132	0.0268251	0.00759359	0.00208519	0.0161353	0.019287
TCGA-AA-3982-01	-2.1742	1	0.00432272	0.0343872	0.0175382	0.0105387	1.23021e-10	0.0179494	0.023518
TCGA-AA-3986-01	-2.4405	1	0.0207506	0.0480498	0.016919	0.00913982	6.32765e-11	0.0212939	0.0341291
TCGA-AA-3989-01	-0.9888	2	0.00925633	0.0254499	0.0135966	0.0121334	4.83835e-10	0.0165797	0.0502277
TCGA-AA-3994-01	-1.1695	2	0.000916934	0.0230868	0.0238811	0.00592408	6.78819e-05	0.0128059	0.0234089
TCGA-AA-A004-01	-1.3684	1	0.00837891	0.00132611	8.22237e-07	0.0109478	0.000587378	0.0644623	0.0274931
TCGA-AA-A00A-01	-1.4433	1	0.00230912	0.0371483	0.00705023	0.00642175	0.00229837	0.0177502	0.0741632
TCGA-AA-A00D-01	-3.1918	1	0.00851784	0.0452713	0.0177326	0.0125027	0.00172415	0.0205614	0.0431016
TCGA-AA-A00E-01	-0.8079	2	0.00764561	0.0574074	0.00861324	0.0130961	0.00275345	0.0158139	0.0435191
TCGA-AA-A00F-01	-1.0095	2	0.00313181	0.0434366	0.00814057	0.00596131	1.90108e-09	0.0224251	0.0767768
TCGA-AA-A00J-01	-1.1788	2	0.000652017	0.0427346	0.00770941	0.0084106	8.39378e-09	0.0202256	0.0572702
TCGA-AA-A00K-01	-1.326	1	0.00273672	0.038396	0.0119502	0.00412162	2.44086e-10	0.0172172	0.0331253
TCGA-AA-A00L-01	-1.2171	2	0.00101212	0.0202607	0.0148608	0.00160387	4.26957e-11	0.0136281	0.0179199
TCGA-AA-A00N-01	-0.8574	2	0.000802377	0.0406508	5.24727e-05	0.0101296	5.94828e-09	0.0332053	0.163311
TCGA-AA-A00O-01	-0.9975	2	0.00139062	0.0287126	0.029646	0.00455552	4.81939e-10	0.0723449	0.0475205
TCGA-AA-A00Q-01	-0.8027	2	0.00203271	0.0548038	0.014575	0.00345586	1.14608e-12	0.0213045	0.0247574
TCGA-AA-A00R-01	-1.4843	1	0.00721858	0.0219838	0.0164311	0.0179321	0.0193144	0.0211049	0.0428213
TCGA-AA-A00U-01	-1.3842	1	0.00111989	0.0283306	0.00968202	0.00266468	3.60781e-10	0.0144946	0.0297151
TCGA-AA-A00W-01	-1.8579	1	0.0031678	0.0362016	0.0101151	0.00206055	2.45404e-09	0.0136111	0.00670494
TCGA-AA-A00Z-01	-1.8667	1	0.00237549	0.0250308	0.0106048	0.00304906	9.97184e-09	0.0148169	0.037491
TCGA-AA-A010-01	-0.9788	2	0.00312413	0.056161	0.0127858	0.00705855	1.98606e-09	0.0189173	0.0262191
TCGA-AA-A017-01	-1.3334	1	0.00251819	0.0273781	0.00991315	0.00262251	8.05585e-10	0.0194997	0.0659872
TCGA-AA-A01C-01	-0.5772	2	0.00142234	0.0222024	0.000923912	0.00473373	1.01394e-07	0.0133435	0.092072
TCGA-AA-A01D-01	-1.014	2	0.000987224	0.0353642	0.000242344	0.0107519	5.72914e-09	0.0351833	0.126642
TCGA-AA-A01F-01	-2.0143	1	0.0012166	0.0294862	0.0109424	0.00119507	1.68535e-11	0.00668395	0.00697872
TCGA-AA-A01G-01	-1.2741	1	0.00168559	0.0324031	0.0117727	0.00144616	6.99802e-10	0.0124589	0.0258964
TCGA-AA-A01I-01	-1.6979	1	0.00177811	0.0498396	0.0179858	0.00147199	2.23959e-10	0.00977543	0.00972274
TCGA-AA-A01K-01	-1.4501	1	0.0043302	0.0533957	0.0177761	0.00502177	8.26879e-05	0.0162426	0.0970108
TCGA-AA-A01P-01	0.4606	2	0.0146595	0.0112305	0.0136385	0.0176722	0.00611013	0.03065	0.127308
TCGA-AA-A01Q-01	-1.0869	2	0.001575	0.0347957	0.0144496	0.00600619	0.00166745	0.0119624	0.00948252
TCGA-AA-A01R-01	-1.4109	1	0.00188116	0.0169355	0.0137538	0.0112421	0.00170833	0.0135003	0.0369268
TCGA-AA-A01S-01	-0.983	2	0.000564992	0.0205187	0.00680241	0.00128597	2.66763e-11	0.00785332	0.0104085
TCGA-AA-A01T-01	-0.3442	2	9.54157e-05	0.0130295	0.00534376	0.00122618	9.50334e-06	0.00858996	0.0150863
TCGA-AA-A01V-01	-2.907	1	0.00137153	0.0228272	0.0263515	0.00305598	5.74507e-10	0.0171885	0.00757205
TCGA-AA-A01X-01	-0.7104	2	0.00335263	0.0513625	0.0096155	0.00291187	2.07109e-12	0.0203205	0.0246709
TCGA-AA-A01Z-01	-1.2782	1	0.000839521	0.0281733	0.0062003	0.00179246	5.22492e-11	0.00711105	0.0220223
TCGA-AA-A024-01	-0.5357	2	0.00121118	0.0350851	0.034448	0.00270118	2.05508e-12	0.0152134	0.0131985
TCGA-AA-A029-01	-1.7806	1	0.000297856	0.0300877	0.0199995	0.00155817	6.90705e-10	0.00988414	0.0118821
TCGA-AA-A02E-01	-1.0059	2	0.00117068	0.0318221	0.0266203	0.00237932	3.24103e-11	0.0184542	0.0167833
TCGA-AA-A02F-01	-0.9673	2	0.00159032	0.0414104	0.0149209	0.0014512	9.41695e-11	0.0220432	0.0358744
TCGA-AA-A02H-01	-1.0303	2	0.00190736	0.0262085	0.00791591	0.00336961	1.21742e-08	0.0146261	0.0403193
TCGA-AA-A02J-01	-0.8999	2	0.000551399	0.0128172	0.00522091	0.000969784	8.38438e-11	0.00763379	0.0114145
TCGA-AA-A02K-01	-1.1386	2	0.000926309	0.0472684	0.0100829	0.003342	3.27517e-11	0.0119941	0.0138731
TCGA-AA-A02O-01	-1.5741	1	0.00145631	0.0177026	0.00415516	0.00265232	1.44172e-09	0.0173892	0.0206303
TCGA-AA-A02R-01	0.3789	2	0.00237943	0.042359	0.00921511	0.0227995	0.00321759	0.0176277	0.0372826
TCGA-AA-A02W-01	-0.7589	2	0.00212386	0.0232373	0.0302789	0.00243945	1.67095e-10	0.0102169	0.0190586
TCGA-AA-A02Y-01	-1.6856	1	0.00102002	0.0222835	0.00908931	0.00219641	1.04132e-10	0.00368307	0.00130948
TCGA-AA-A03F-01	-1.5126	1	0.00849161	0.0589121	0.0142835	0.00421946	2.33966e-11	0.0198352	0.0181061
TCGA-AA-A03J-01	-1.3996	1	0.001546	0.0335706	0.00795572	0.00754394	0.000307471	0.0211912	0.0519389
TCGA-AD-5900-01	-0.7815	2	0.00722271	0.0396032	0.0118031	0.00759271	0.00344354	0.013778	0.0467797
TCGA-AD-6548-01	-1.5624	1	0.00295482	0.0355911	0.00338913	0.010267	0.000762946	0.0202941	0.0856677
TCGA-AD-6888-01	-1.2072	2	0.000792023	0.01438	0.0143227	0.000612501	9.11826e-12	0.00561511	0.00334373
TCGA-AD-6889-01	-1.5404	1	0.000883565	0.0317709	0.0058475	0.00318472	1.51738e-10	0.00812812	0.0192777
TCGA-AD-6890-01	-1.5265	1	0.00202288	0.0263631	0.00701242	0.00420758	0.000184368	0.0166266	0.0488586
TCGA-AD-6895-01	-1.0854	2	0.000630595	0.055573	0.010676	0.00644517	0.00393702	0.0204622	0.0819912
TCGA-AD-6899-01	-1.2794	1	0.00595617	0.0494694	0.00460191	0.0170155	5.35619e-05	0.0277099	0.102453
TCGA-AD-6901-01	-0.1941	2	0.00101527	0.0254803	0.00413234	0.0142531	0.000364217	0.0248652	0.171613
TCGA-AD-6963-01	-1.4057	1	0.00137212	0.0242197	0.015454	0.00372643	4.66098e-11	0.018121	0.0210733
TCGA-AD-6964-01	-0.3649	2	0.0092666	0.0240033	2.29791e-06	0.0588141	0.00171929	0.0202175	0.187208
TCGA-AD-6965-01	-0.4071	2	0.00200467	0.041773	0.0130222	0.00353905	2.86611e-10	0.0164764	0.0340557
TCGA-AD-A5EK-01	-1.2636	1	0.000728575	0.0174948	0.00971986	0.00188069	5.63918e-11	0.0133745	0.0308663
TCGA-AF-2687-01	-0.6525	2	0.00324763	0.0376363	0.0153287	0.018311	4.85148e-08	0.0261572	0.188796
TCGA-AF-2690-01	0.8071	2	0.0235375	0.0352074	0.0182696	0.0340231	6.86724e-05	0.0467639	0.118603
TCGA-AF-2691-01	-1.1751	2	0.00313528	0.0356676	0.0140814	0.00844981	0.00167843	0.0145855	0.0252474
TCGA-AF-2692-01	-1.1713	2	0.00109505	0.0444222	0.0122232	0.0042156	1.49826e-09	0.0186249	0.0692692
TCGA-AF-2693-01	-2.0192	1	0.00668427	0.0268343	0.00511126	0.00561304	6.22967e-08	0.0168238	0.0305232
TCGA-AF-3400-01	-2.9252	1	2.5439e-05	0.0158309	1.46119e-07	0.0535324	0.00213759	0.0454262	0.262103
TCGA-AF-3911-01	-1.0315	2	0.000844017	0.0220193	0.0110029	0.00570525	3.0948e-11	0.0123596	0.0476376
TCGA-AF-3913-01	-0.998	2	0.00121586	0.0339033	0.0108318	0.00376178	7.22759e-10	0.0114922	0.0659527
TCGA-AF-4110-01	-2.8586	1	0.0257557	0.0172284	0.0134343	0.00825338	7.06943e-10	0.0237332	0.0487412
TCGA-AF-5654-01	-1.7898	1	0.00120214	0.0244538	0.0077075	0.00165644	1.89602e-10	0.00985161	0.0134298
TCGA-AF-6136-01	-1.2018	2	0.00503131	0.041241	0.0133074	0.00271796	1.119e-10	0.0277459	0.0156795
TCGA-AF-6655-01	-2.9874	1	0.000447518	0.0138345	2.45153e-07	0.00462165	6.93147e-05	0.0252719	0.259252
TCGA-AF-6672-01	-0.984	2	0.00583341	0.0400612	0.0198716	0.00218434	2.43764e-11	0.0136982	0.0192367
TCGA-AF-A56K-01	-1.4393	1	0.00367299	0.0361485	0.0117992	0.00595245	8.03366e-10	0.041141	0.0803056
TCGA-AF-A56L-01	-1.2473	1	0.00222515	0.0231727	0.00834331	0.0037229	1.08095e-09	0.0112722	0.0502582
TCGA-AF-A56N-01	-1.6558	1	0.00171193	0.0201545	0.00725999	0.00333049	1.10482e-08	0.0161329	0.102724
TCGA-AG-3574-01	-1.0727	2	0.00151495	0.0216056	0.0110823	0.00456934	1.47172e-10	0.0180029	0.0126827
TCGA-AG-3575-01	-0.8588	2	0.00026311	0.0263054	0.0237502	0.00605066	0.000165024	0.0117956	0.0759563
TCGA-AG-3578-01	-1.121	2	0.00186275	0.0433001	0.00825758	0.0062914	1.999e-09	0.0134859	0.0435046
TCGA-AG-3580-01	-2.3619	1	0.00282801	0.0411301	0.0165207	0.00457903	2.22401e-09	0.0120448	0.0270619
TCGA-AG-3581-01	-1.9904	1	0.0046147	0.0315865	0.00875306	0.00622066	5.87525e-10	0.0196835	0.0235277
TCGA-AG-3582-01	-1.5497	1	0.00270687	0.0305202	0.00564771	0.00688177	1.13839e-10	0.0120706	0.0488249
TCGA-AG-3583-01	-1.523	1	0.00346038	0.0239106	0.0110184	0.00454012	5.21659e-11	0.0125328	0.00707451
TCGA-AG-3584-01	-1.3818	1	0.0038215	0.028839	0.00379893	0.0102678	6.56607e-11	0.0221205	0.0433771
TCGA-AG-3586-01	-1.2696	1	0.00147733	0.0404478	0.0266596	0.00456472	1.24089e-09	0.016706	0.0257316
TCGA-AG-3587-01	-1.2079	2	0.00164373	0.0220109	0.0127847	0.00510353	8.42137e-10	0.0120464	0.0378963
TCGA-AG-3591-01	-1.3792	1	0.00221926	0.0231054	0.00983731	0.00357636	7.88633e-11	0.00706952	0.0054185
TCGA-AG-3592-01	-2.1378	1	0.00332552	0.0334059	0.00696464	0.00518996	2.13939e-09	0.0182703	0.0256771
TCGA-AG-3593-01	-1.9661	1	0.00456737	0.0379772	0.0171554	0.00753467	7.18502e-10	0.0235117	0.0250168
TCGA-AG-3594-01	-0.3888	2	0.00123412	0.0332171	0.0220399	0.00994543	0.000694872	0.0172304	0.0208401
TCGA-AG-3598-01	-1.4409	1	0.00123175	0.0232308	0.0120964	0.00607848	0.00159227	0.00866986	0.010235
TCGA-AG-3599-01	-1.6975	1	0.00295273	0.0470581	0.0303845	0.00626853	5.36381e-06	0.00853659	0.0130836
TCGA-AG-3600-01	-1.6189	1	0.00219655	0.0152405	0.0226576	0.00957264	0.000554276	0.0150214	0.0230595
TCGA-AG-3605-01	-1.3638	1	0.00189881	0.0129207	0.00492851	0.0041755	1.51751e-10	0.00881244	0.00435258
TCGA-AG-3608-01	-2.493	1	0.00299139	0.0233879	0.0121956	0.00707687	2.6355e-09	0.010487	0.0201103
TCGA-AG-3609-01	-1.4429	1	0.00180067	0.0156005	0.00897872	0.00800464	1.4995e-09	0.016316	0.0572182
TCGA-AG-3611-01	-0.958	2	0.00217827	0.0219741	0.0132625	0.00399766	2.20983e-09	0.00760171	0.00898633
TCGA-AG-3612-01	-2.1748	1	0.00431252	0.0223463	0.0147453	0.00751113	1.95862e-09	0.0180699	0.0416383
TCGA-AG-3725-01	-1.7996	1	0.00209292	0.0514368	0.0152074	0.00203888	8.31586e-11	0.0102331	0.00640438
TCGA-AG-3726-01	-1.3546	1	0.000537036	0.00867627	4.93115e-06	0.00610082	0.000173077	0.0344901	0.0898552
TCGA-AG-3727-01	-1.0464	2	0.00107276	0.0118189	0.00297383	0.00864526	1.1319e-07	0.0201363	0.0790079
TCGA-AG-3728-01	-1.4532	1	0.0143751	0.021201	0.0091173	0.0200678	0.000596036	0.0274034	0.0666807
TCGA-AG-3731-01	-1.5262	1	0.0105277	0.0425646	0.004253	0.0157117	0.000517038	0.0516993	0.188323
TCGA-AG-3732-01	0.372	2	0.0355836	0.0591381	0.0142563	0.00381047	5.57945e-12	0.0200106	0.0113016
TCGA-AG-3742-01	-1.6345	1	0.00042086	0.0275879	0.0108649	0.00326857	2.95356e-08	0.0194126	0.0597493
TCGA-AG-3878-01	-0.9747	2	0.00685181	0.0058936	2.43663e-06	0.0175214	0.00128594	0.0258269	0.243399
TCGA-AG-3881-01	-0.4882	2	0.00143839	0.000911988	2.08743e-07	0.0200196	0.000478425	0.0473526	0.0716424
TCGA-AG-3882-01	-0.7666	2	0.00853925	0.0173108	0.00639494	0.0167603	0.000255455	0.0225014	0.03158
TCGA-AG-3883-01	-1.3833	1	0.00180831	0.00470905	3.6722e-08	0.0134856	0.000381323	0.0223109	0.139439
TCGA-AG-3885-01	-1.5636	1	0.00440489	0.0216668	0.00634567	0.00803949	8.22878e-11	0.0228351	0.0206642
TCGA-AG-3887-01	-1.7871	1	0.0025384	0.03657	0.0169024	0.00455255	0.000258332	0.0151735	0.020464
TCGA-AG-3890-01	-1.4882	1	0.0177669	0.0554323	0.0207727	0.00684148	0.000229366	0.0198485	0.0321481
TCGA-AG-3892-01	-1.439	1	0.00647506	0.0287209	0.0158379	0.00749564	0.000676546	0.00828066	0.0132006
TCGA-AG-3893-01	-0.6062	2	0.000627154	0.035298	0.0207821	0.00776404	2.19282e-09	0.0179788	0.0790098
TCGA-AG-3894-01	-1.0184	2	0.00131729	0.0145136	0.0352711	0.00406925	7.49055e-11	0.0155732	0.0237372
TCGA-AG-3896-01	-1.653	1	0.00397628	0.0325654	0.00946508	0.00650753	2.39393e-10	0.023023	0.040689
TCGA-AG-3898-01	-1.5126	1	0.000815038	0.0265586	0.0142612	0.00474381	0.000112703	0.0146695	0.0486926
TCGA-AG-3901-01	-3.4341	1	0.00475049	0.0513849	0.0081109	0.0174268	3.34304e-08	0.0290233	0.121419
TCGA-AG-3902-01	-3.002	1	0.00441557	0.0383282	0.0184181	0.0126236	8.79965e-10	0.0099277	0.0139636
TCGA-AG-3909-01	-0.7536	2	0.00717168	0.0345247	0.0100459	0.00669193	9.77044e-10	0.0144122	0.0278153
TCGA-AG-3999-01	-0.7204	2	0.000998841	0.0190894	0.0138697	0.00369269	2.93214e-10	0.012601	0.0263266
TCGA-AG-4001-01	-0.8754	2	0.0010063	0.0261549	0.0078632	0.0119868	4.59651e-05	0.025546	0.195802
TCGA-AG-4005-01	-0.8432	2	0.00217075	0.0210231	0.0100808	0.00480324	1.20133e-08	0.0143054	0.0686125
TCGA-AG-4007-01	-1.0273	2	0.01105	0.019679	0.0164811	0.0113777	4.52369e-09	0.0204171	0.047018
TCGA-AG-4008-01	-0.9244	2	0.00230552	0.0289746	0.0112962	0.00557587	2.44782e-09	0.0230606	0.113086
TCGA-AG-4021-01	-0.5188	2	0.000454415	0.0430004	0.0204221	0.00981647	2.46548e-07	0.0234048	0.092275
TCGA-AG-4022-01	-1.6757	1	0.00450461	0.0474278	0.0095449	0.00729345	3.00805e-09	0.0147118	0.0581887
TCGA-AG-A002-01	-2.1389	1	0.00218925	0.0460419	0.0156712	0.00255126	4.76699e-10	0.0379534	0.0230492
TCGA-AG-A008-01	-2.6778	1	0.000850791	0.0484505	0.0125976	0.00222891	8.63835e-11	0.0115844	0.006202
TCGA-AG-A00C-01	-1.3311	1	0.0014988	0.0222723	0.0209663	0.000944361	0.000188727	0.00971319	0.00827872
TCGA-AG-A00H-01	-0.8572	2	0.000290303	0.0167243	2.57829e-06	0.00385707	1.49229e-07	0.0148071	0.215927
TCGA-AG-A00Y-01	-1.6007	1	0.00445104	0.034369	0.0155665	0.00363605	4.85752e-10	0.0136545	0.0160388
TCGA-AG-A011-01	-1.7398	1	0.00438921	0.027964	0.00895797	0.00462667	6.14069e-10	0.0152458	0.0357498
TCGA-AG-A014-01	-1.6358	1	0.000891871	0.0185371	0.00700762	0.00175195	1.12683e-08	0.0150248	0.0574453
TCGA-AG-A015-01	-1.3147	1	0.00183041	0.0680536	0.0146716	0.00168021	7.8233e-11	0.0120179	0.0154943
TCGA-AG-A016-01	-1.0134	2	0.000553314	0.0149301	0.00609071	0.0016844	3.07618e-11	0.0134259	0.018429
TCGA-AG-A01J-01	-0.7448	2	0.00176606	0.0199402	0.0278062	0.0028871	2.17984e-06	0.0150727	0.0132654
TCGA-AG-A01N-01	-1.1245	2	0.00106441	0.0193714	0.0127191	0.00183441	8.4705e-10	0.0139018	0.0227432
TCGA-AG-A020-01	-1.4528	1	0.00176635	0.0423919	0.0136553	0.00287427	1.46463e-10	0.00830812	0.0116627
TCGA-AG-A023-01	-0.3936	2	0.00675187	0.0380338	0.00352707	0.00245965	1.71838e-09	0.0275395	0.0950119
TCGA-AG-A025-01	-0.8437	2	0.00130189	0.0390591	0.0158112	0.00278767	8.54065e-10	0.0298966	0.0517068
TCGA-AG-A026-01	-0.6901	2	0.00161923	0.0363057	0.0120717	0.0024122	2.45944e-10	0.0236576	0.0208824
TCGA-AG-A02G-01	0.0064	2	0.00247133	0.00795783	0.0461591	0.00279051	2.60536e-10	0.00747534	0.00619845
TCGA-AG-A02N-01	-0.6651	2	0.00396078	0.0782984	0.0271131	0.00404756	0.000717445	0.00928397	0.00816614
TCGA-AG-A02X-01	-1.2427	2	0.00160851	0.0396604	0.00857699	0.00188791	1.18849e-11	0.00812945	0.011404
TCGA-AG-A032-01	-1.3652	1	0.00263906	0.0370519	0.0140455	0.00270802	4.23663e-10	0.0156132	0.037174
TCGA-AG-A036-01	-1.0552	2	0.00281484	0.0425761	0.0159787	0.0037542	2.34619e-10	0.017189	0.0403175
TCGA-AH-6544-01	-1.5731	1	0.00265913	0.0270071	0.00673519	0.00110436	1.20687e-09	0.00885671	0.0174636
TCGA-AH-6547-01	-1.6132	1	0.0452881	0.0712724	0.00677418	0.0163098	1.9833e-09	0.0303157	0.0732293
TCGA-AH-6549-01	-2.2458	1	0.00148486	0.0312833	0.0104662	0.00578041	1.97295e-09	0.0262316	0.0815122
TCGA-AH-6643-01	-0.824	2	0.00105455	0.0422936	0.00926617	0.00417411	5.85073e-10	0.0275483	0.0406504
TCGA-AH-6644-01	-0.9425	2	0.00290137	0.0463504	0.0122683	0.00635163	5.19871e-10	0.0248154	0.130276
TCGA-AH-6897-01	-2.443	1	0.00170421	0.0183301	0.0161397	0.00143442	3.322e-10	0.00905694	0.0232957
TCGA-AH-6903-01	-1.4604	1	0.00192855	0.0442991	0.0127575	0.00142977	3.27829e-10	0.0117994	0.0107353
TCGA-AM-5820-01	-1.8352	1	0.000223313	0.0155188	0.00766314	0.00581123	4.47341e-09	0.0217186	0.0386662
TCGA-AM-5821-01	-0.5876	2	0.00557976	0.0198984	0.00523858	0.00907197	0.00293625	0.00686785	0.0594095
TCGA-AU-3779-01	-2.0352	1	0.00843537	0.0301095	0.0219665	0.00786186	3.74209e-10	0.011863	0.0454475
TCGA-AU-6004-01	-2.8508	1	0.00731504	0.0557382	1.10305e-06	0.0147934	1.8692e-08	0.0234728	0.113249
TCGA-AY-4070-01	-0.8751	2	0.0130407	0.0413262	0.0273759	0.0048338	7.74257e-09	0.0236591	0.0372829
TCGA-AY-4071-01	-0.8193	2	0.00986705	0.0442716	0.0155479	0.00931811	0.000317719	0.0161597	0.0263393
TCGA-AY-5543-01	-2.2086	1	0.00265865	0.0307374	0.00721181	0.00435593	3.91984e-10	0.00879969	0.00739691
TCGA-AY-6196-01	2.0313	2	0.0448971	0.0749999	0.0118606	0.0508765	4.18407e-05	0.0979473	0.273925
TCGA-AY-6197-01	-5.3316	1	0.00144836	0.0583485	0.00852702	0.00510232	2.01961e-10	0.0155348	0.0250075
TCGA-AY-6386-01	-1.6363	1	0.00339339	0.0433878	0.00848872	0.00405697	1.66086e-10	0.0181669	0.0227908
TCGA-AY-A54L-01	-1.1597	2	0.00141763	0.0290196	0.0143639	0.000845221	4.29059e-10	0.00724707	0.00325987
TCGA-AY-A69D-01	-1.6468	1	0.0051901	0.053839	0.0102893	0.00292919	4.86921e-11	0.0116362	0.0399206
TCGA-AY-A71X-01	-0.4803	2	0.00113474	0.0501133	0.015101	0.00120072	1.84682e-10	0.00753317	0.00292096
TCGA-AY-A8YK-01	-1.6018	1	0.00359434	0.0273908	0.00805855	0.00266436	1.38151e-09	0.0170643	0.0231156
TCGA-AZ-4308-01	-0.3833	2	0.000669359	0.00840035	3.55623e-07	0.00560497	3.41003e-05	0.0157803	0.0596056
TCGA-AZ-4313-01	-0.9004	2	0.0003208	0.011844	0.0201811	0.000945007	1.16757e-10	0.00634623	0.0186118
TCGA-AZ-4315-01	-1.645	1	0.00226049	0.0187852	0.00742846	0.00792585	0.00196278	0.00447376	0.0294981
TCGA-AZ-4323-01	4.0903	2	0.12108	0.0804873	0.0245248	0.00727662	9.05181e-10	0.0402375	0.0697587
TCGA-AZ-4614-01	-0.3054	2	0.00143417	0.0259425	0.0155518	0.00133248	4.06951e-10	0.00594999	0.00982623
TCGA-AZ-4615-01	-0.0106	2	0.00107119	0.0382701	0.0199318	0.0156524	0.00275911	0.00635667	0.059045
TCGA-AZ-4616-01	-0.6896	2	0.000675423	0.021215	0.0107593	0.00354478	0.00155163	0.0101193	0.0284226
TCGA-AZ-4682-01	-0.9283	2	0.00143065	0.0297576	0.0102935	0.00191807	0.000305478	0.00826711	0.0129051
TCGA-AZ-4684-01	-2.41	1	0.00561972	0.0454303	0.00512945	0.00804671	1.74325e-09	0.0180946	0.0679573
TCGA-AZ-5403-01	-1.4291	1	0.000679857	0.0161202	0.00765789	0.00374348	1.4035e-08	0.0186636	0.051834
TCGA-AZ-5407-01	-1.2472	2	0.00427279	0.0199679	0.0202913	0.00400165	1.00787e-10	0.00941836	0.00451579
TCGA-AZ-6598-01	-0.783	2	0.00432724	0.0354535	0.00305864	0.012123	0.0128244	0.0086976	0.0516046
TCGA-AZ-6599-01	-0.4907	2	0.00618556	0.0403221	0.018999	0.00233037	2.55648e-10	0.0107325	0.00165657
TCGA-AZ-6600-01	-0.9285	2	0.00897477	0.0290491	1.77482e-06	0.00921955	4.06166e-08	0.0269437	0.107029
TCGA-AZ-6601-01	-1.0133	2	0.00977978	0.0467746	0.00717709	0.0224134	0.00338675	0.0240135	0.0744005
TCGA-AZ-6603-01	-1.0814	2	0.00247846	0.027456	0.00749774	0.00987434	1.57141e-09	0.0267061	0.0750924
TCGA-AZ-6605-01	-1.3444	1	0.0118187	0.0338173	3.20539e-06	0.0113079	6.32253e-07	0.0418156	0.230262
TCGA-AZ-6606-01	-2.1419	1	0.0011042	0.0437897	0.0103039	0.00211576	4.49957e-11	0.0164197	0.0112134
TCGA-AZ-6607-01	-0.2443	2	0.000916691	0.0458152	2.25772e-06	0.0107873	0.00133364	0.0220351	0.548597
TCGA-AZ-6608-01	-1.089	2	0.000346227	0.0210647	0.00619673	0.000939508	2.65947e-11	0.00525323	0.00468421
TCGA-BM-6198-01	0.1011	2	0.0048011	0.0546125	0.00589098	0.00820922	0.000289342	0.0182436	0.0681857
TCGA-CA-5254-01	-1.0839	2	0.00416502	0.0289054	0.00606794	0.00350383	1.75271e-09	0.0086129	0.0622927
TCGA-CA-5255-01	-0.9745	2	0.000105007	0.0500171	0.0124862	0.00162977	8.94143e-11	0.00751779	0.00941137
TCGA-CA-5256-01	-1.3619	1	0.00143885	0.0098552	0.0086093	0.00332547	3.94316e-09	0.00333953	0.0140049
TCGA-CA-5796-01	-2.0133	1	0.00512015	0.0579359	0.0124681	0.00392107	3.85016e-10	0.0185544	0.00711212
TCGA-CA-5797-01	-0.9929	2	0.00168214	0.0155729	0.0412021	0.00514752	3.57412e-11	0.021793	0.0538798
TCGA-CA-6715-01	-1.0778	2	0.000582742	0.0152392	0.016338	0.00125061	2.4228e-09	0.0114326	0.0408394
TCGA-CA-6716-01	-0.8791	2	0.00148135	0.0361228	0.00689802	0.00191482	1.66684e-10	0.0137794	0.0590003
TCGA-CA-6717-01	-1.8845	1	0.0200638	0.0471919	0.0133405	0.0153897	4.40551e-09	0.0434889	0.0679311
TCGA-CA-6718-01	1.194	2	0.00548384	0.0299148	0.00548816	0.015507	0.00572071	0.022698	0.0758453
TCGA-CA-6719-01	-0.8567	2	0.00352208	0.0268497	0.00987257	0.0105394	1.70797e-09	0.0256534	0.0782737
TCGA-CI-6619-01	-2.7885	1	0.00351336	0.034227	0.0222551	0.00540854	4.14043e-08	0.0478987	0.0252375
TCGA-CI-6620-01	-2.0997	1	0.00446669	0.038566	0.00825878	0.00351884	4.36506e-10	0.0438994	0.0395328
TCGA-CI-6621-01	-2.3746	1	0.00205491	0.0426487	0.0132753	0.00899951	8.56152e-09	0.0375564	0.0602158
TCGA-CI-6622-01	-0.5287	2	0.00188011	0.0364629	0.0126446	0.00210962	1.47671e-10	0.0154914	0.0243301
TCGA-CI-6623-01	-1.9906	1	0.00161949	0.0327872	0.011568	0.00333247	6.15762e-11	0.024618	0.0339772
TCGA-CI-6624-01	-1.9761	1	0.0087906	0.0522132	0.0201281	0.00810447	8.1541e-10	0.0284687	0.0728724
TCGA-CK-4947-01	-2.3687	1	0.00977115	0.0492006	0.0167401	0.0082834	2.13482e-10	0.016695	0.059066
TCGA-CK-4948-01	-2.584	1	0.000483539	0.0280046	0.00888116	0.00580045	3.25298e-08	0.0191759	0.121604
TCGA-CK-4950-01	-2.0595	1	0.0120582	0.039839	0.00874918	0.00719805	1.48088e-09	0.0195698	0.0371121
TCGA-CK-4951-01	-1.5441	1	0.00162082	0.0597641	0.00765449	0.0126554	0.000977962	0.0189079	0.155194
TCGA-CK-4952-01	-1.074	2	0.0030499	0.0284727	0.00314397	0.00490735	1.42693e-12	0.0111186	0.017781
TCGA-CK-5912-01	-0.8198	2	0.00302794	0.0419625	0.0122158	0.00270075	5.64579e-11	0.0240238	0.0206528
TCGA-CK-5913-01	-2.3809	1	0.00072603	0.0534294	0.0141908	0.00659947	0.00177865	0.01554	0.0751867
TCGA-CK-5914-01	-1.4825	1	0.000805788	0.0266131	0.0190088	0.00313449	0.000971127	0.0119148	0.0528659
TCGA-CK-5916-01	-1.3036	1	0.00340982	0.0280094	0.0101069	0.0183795	0.00702884	0.014459	0.0530352
TCGA-CK-6747-01	-2.6416	1	0.00318205	0.0414464	0.011735	0.00425544	6.4419e-10	0.0182513	0.0321523
TCGA-CK-6748-01	-1.5511	1	0.000850001	0.032357	2.08054e-05	0.00883918	2.8426e-09	0.0212441	0.160934
TCGA-CK-6751-01	-1.8285	1	0.00091497	0.0297313	0.00726052	0.00360075	7.20702e-09	0.018082	0.09184
TCGA-CL-5917-01	-1.2365	2	0.00111815	0.0361128	0.0257285	0.00226669	8.14238e-10	0.0123215	0.0572682
TCGA-CL-5918-01	-1.2042	2	0.000546383	0.0161234	0.0130338	0.000920837	0.00037535	0.00971712	0.00831487
TCGA-CM-4743-01	-1.9508	1	0.00060584	0.0239976	0.00972017	0.0019168	0.00327197	0.0121193	0.0191781
TCGA-CM-4744-01	-1.1062	2	0.00125261	0.0188348	0.0108401	0.00325459	0.000401904	0.00380668	0.00504902
TCGA-CM-4746-01	-1.1486	2	0.000487173	0.0135666	0.00722811	0.00177338	1.1923e-09	0.00601	0.00556775
TCGA-CM-4747-01	-0.5453	2	0.00116038	0.0255792	0.00537898	0.00360229	1.53858e-10	0.010534	0.025252
TCGA-CM-4748-01	-0.7737	2	0.00328323	0.0177537	0.023489	0.00640522	1.12275e-09	0.0197696	0.0495569
TCGA-CM-4750-01	-1.4341	1	0.0032364	0.0143202	0.0114171	0.00227076	2.09504e-09	0.00634861	0.0301212
TCGA-CM-4751-01	-1.3026	1	0.00756442	0.0518496	0.018664	0.00613834	1.14102e-08	0.0275385	0.0501603
TCGA-CM-4752-01	-1.0008	2	0.00370836	0.0234438	0.0105475	0.00903607	4.15344e-05	0.0122443	0.0358479
TCGA-CM-5341-01	-1.4835	1	0.000440285	0.00958211	0.0134419	0.016695	1.39025e-09	0.00468136	0.0194423
TCGA-CM-5344-01	-0.3513	2	0.000881129	0.0235397	0.00454675	0.00509091	3.41398e-09	0.0105371	0.123129
TCGA-CM-5348-01	-3.6983	1	0.000419974	0.0432978	0.00185221	0.0217769	6.31855e-09	0.0253522	0.139574
TCGA-CM-5349-01	-1.0003	2	0.00631788	0.0286838	0.00372191	0.0101736	2.47387e-09	0.0122407	0.0610288
TCGA-CM-5860-01	-0.996	2	0.000868696	0.0151835	0.00241184	0.00807023	2.49533e-08	0.0115142	0.125889
TCGA-CM-5861-01	-0.6868	2	0.000645049	0.0362178	0.0168366	0.0019249	8.30073e-11	0.011681	0.0190664
TCGA-CM-5862-01	-0.7548	2	0.00032283	0.0153913	0.0139367	0.00190701	1.38387e-10	0.0125875	0.0195676
TCGA-CM-5863-01	-0.4446	2	0.00188055	0.0390386	0.00636468	0.00767039	5.80656e-09	0.0198345	0.0848668
TCGA-CM-5864-01	-1.0713	2	0.00248194	0.0179689	0.00788635	0.00223225	3.92805e-10	0.0115129	0.00904377
TCGA-CM-5868-01	-1.0954	2	0.000903987	0.0193167	0.00831526	0.00514958	5.03865e-08	0.0105746	0.060375
TCGA-CM-6161-01	-1.9971	1	0.00255497	0.0441659	0.0174721	0.00688435	3.61433e-10	0.0157704	0.0333445
TCGA-CM-6162-01	-1.2742	1	0.00522844	0.0580464	0.000443123	0.0217409	1.78483e-08	0.0385159	0.26618
TCGA-CM-6163-01	-1.4438	1	0.00886767	0.0439102	0.0133442	0.00781206	1.69621e-09	0.0164438	0.0434204
TCGA-CM-6164-01	-0.8666	2	0.00175906	0.0198319	0.0197486	0.00309601	1.40486e-08	0.0256525	0.028507
TCGA-CM-6165-01	-1.4439	1	0.00317451	0.0430148	0.0130285	0.00797849	3.02425e-10	0.0278922	0.0574857
TCGA-CM-6166-01	-1.3445	1	0.000443072	0.0151645	0.00686214	0.00102234	7.34941e-10	0.00896401	0.0253002
TCGA-CM-6167-01	-2.4964	1	0.0108997	0.0365756	0.00684753	0.0105918	1.92447e-08	0.0983755	0.20808
TCGA-CM-6168-01	-1.6609	1	0.00669272	0.0534043	0.00518574	0.013767	9.21861e-09	0.0329271	0.147634
TCGA-CM-6169-01	-2.2393	1	0.00586209	0.038754	0.0132703	0.0132502	2.84302e-09	0.0538237	0.0815394
TCGA-CM-6170-01	-1.2407	2	0.0037442	0.0352367	0.00746762	0.00578674	7.2513e-10	0.0117267	0.0711176
TCGA-CM-6171-01	-0.9393	2	0.00187304	0.047718	0.011109	0.00474756	9.45201e-10	0.0168117	0.0251687
TCGA-CM-6172-01	-1.9244	1	0.00507444	0.0609029	0.0116146	0.00393649	1.85326e-11	0.0288465	0.0516305
TCGA-CM-6674-01	-1.1012	2	0.00170487	0.0282624	0.0120699	0.00673437	0.00125988	0.0153848	0.0906748
TCGA-CM-6675-01	-0.6783	2	0.000931838	0.0454922	0.00500103	0.00428568	8.78067e-10	0.0129124	0.0565664
TCGA-CM-6676-01	-1.4593	1	0.000800591	0.0245139	0.00843461	0.00295124	2.71724e-07	0.0176937	0.0445213
TCGA-CM-6677-01	-2.2354	1	0.00684754	0.0273213	0.00709732	0.00379809	1.23668e-05	0.0241796	0.0610048
TCGA-CM-6678-01	-1.6823	1	0.0012403	0.0274326	0.0108423	0.0014012	7.8933e-09	0.0139829	0.0195906
TCGA-CM-6679-01	-0.4945	2	0.0135352	0.0268431	0.000169262	0.00601273	9.07005e-09	0.0195185	0.155416
TCGA-CM-6680-01	-2.1669	1	0.00392155	0.0519734	0.0115486	0.00897944	6.03795e-09	0.0174943	0.0586074
TCGA-D5-5537-01	-0.617	2	0.00458752	0.0339038	0.0119091	0.00321601	2.65063e-08	0.00733452	0.0608946
TCGA-D5-5538-01	-1.7918	1	0.004436	0.0218639	0.00528712	0.01836	9.89371e-08	0.0103521	0.0678713
TCGA-D5-5539-01	-0.9503	2	0.00353155	0.0357986	0.00650548	0.00781115	3.1765e-09	0.0175078	0.0659459
TCGA-D5-5540-01	-1.1419	2	0.000204474	0.00873286	0.00853399	0.00251133	0.000461017	0.00230527	0.00915924
TCGA-D5-5541-01	-1.5826	1	0.00231278	0.0209492	0.0153075	0.0116444	6.07863e-09	0.0136976	0.0367636
TCGA-D5-6529-01	-1.8149	1	0.0240813	0.0403486	1.81363e-07	0.0129879	8.84673e-08	0.0165481	0.183539
TCGA-D5-6530-01	-1.2196	2	0.00506795	0.0364699	0.00793076	0.0122709	0.00101408	0.00941289	0.0403881
TCGA-D5-6531-01	-1.2077	2	0.00148599	0.0316611	0.00848058	0.00927196	0.000268955	0.0116315	0.0504873
TCGA-D5-6532-01	-1.3457	1	0.00237301	0.0235269	0.0130871	0.0015414	3.23829e-11	0.0101754	0.0277204
TCGA-D5-6533-01	-2.1763	1	0.00351592	0.0275891	0.00787708	0.00555563	1.90643e-10	0.023941	0.0446786
TCGA-D5-6534-01	-2.4902	1	0.00954822	0.0613704	0.00578228	0.0445015	1.09741e-07	0.0477785	0.260787
TCGA-D5-6535-01	-1.6659	1	0.00451434	0.0464843	0.0042851	0.00632321	9.01779e-09	0.033519	0.072052
TCGA-D5-6536-01	-0.8535	2	0.000591886	0.0193069	0.00916744	0.00834444	1.94803e-08	0.0237533	0.0759997
TCGA-D5-6537-01	-1.2691	1	0.000610404	0.0203562	0.0132167	0.00260281	3.37244e-11	0.00502187	0.0177619
TCGA-D5-6538-01	-1.1116	2	0.000990562	0.0280105	0.0169709	0.00117204	1.51814e-10	0.01429	0.0139875
TCGA-D5-6539-01	-1.8153	1	0.0084881	0.0619674	0.0151211	0.00555386	4.29209e-11	0.0480423	0.0234173
TCGA-D5-6540-01	-0.6885	2	0.0010502	0.0336966	0.00976501	0.00671834	0.0018532	0.0152929	0.111568
TCGA-D5-6541-01	-0.8005	2	0.00384129	0.0309328	0.0108713	0.0172827	1.75751e-06	0.0112666	0.119429
TCGA-D5-6898-01	-2.4103	1	0.00228905	0.0299593	0.0121019	0.00993952	1.24059e-10	0.0284177	0.0454876
TCGA-D5-6920-01	-5.223	1	0.00802248	0.0590413	0.0064225	0.00726639	1.42784e-09	0.0223499	0.0361881
TCGA-D5-6922-01	-0.4698	2	0.00137248	0.036951	0.0133855	0.00758775	6.89685e-09	0.0260422	0.0978583
TCGA-D5-6923-01	-2.1893	1	0.000435536	0.0289581	7.0539e-07	0.00485583	7.50377e-09	0.0335875	0.258923
TCGA-D5-6924-01	-1.0519	2	0.0117736	0.0195551	6.36016e-06	0.011613	2.34394e-07	0.0282682	0.225677
TCGA-D5-6926-01	-0.5118	2	0.00279555	0.0187342	7.20239e-10	0.0125987	1.24078e-07	0.0193706	0.242507
TCGA-D5-6927-01	-1.2308	2	0.00162956	0.0341312	0.00477854	0.0158328	0.000382908	0.0130003	0.119796
TCGA-D5-6928-01	1.76	2	0.0450873	0.0528206	0.0506039	0.0401726	0.00591747	0.0339423	0.151032
TCGA-D5-6929-01	-0.387	2	0.0170924	0.00989149	0.00101455	0.00649709	1.57496e-08	0.0119454	0.127774
TCGA-D5-6930-01	-0.4957	2	0.014406	0.0130911	0.02055	0.0089877	0.00413836	0.0202225	0.0719158
TCGA-D5-6931-01	-1.6548	1	0.009342	0.0582206	0.0100719	0.00955635	2.14275e-09	0.0242018	0.0727324
TCGA-D5-6932-01	-1.2077	2	0.000396568	0.0279346	0.00670358	0.00492542	6.7301e-05	0.0181406	0.0743247
TCGA-D5-7000-01	-1.6872	1	0.00167785	0.0612168	0.00803632	0.00606758	5.94016e-10	0.023208	0.0891212
TCGA-DC-4745-01	-1.8599	1	0.00167012	0.0191503	0.00570456	0.00310585	1.82616e-10	0.0104455	0.01434
TCGA-DC-4749-01	-1.6638	1	0.00175436	0.0185587	0.012023	0.00204392	1.16241e-09	0.0058103	0.0291665
TCGA-DC-5337-01	-1.4585	1	0.00120228	0.0182609	0.00940777	0.00241586	8.09526e-09	0.00729835	0.0157541
TCGA-DC-5869-01	-2.1841	1	0.00186038	0.0244309	0.0124032	0.00209074	1.93849e-09	0.0123917	0.0360685
TCGA-DC-6154-01	-0.3267	2	0.000887207	0.0221406	0.00942267	0.0055546	0.000876723	0.00747028	0.0329158
TCGA-DC-6155-01	-1.3459	1	0.0029921	0.00134559	0.008627	0.00227612	0.000754296	0.0324259	0.0126324
TCGA-DC-6156-01	-0.359	2	0.00152653	0.0370732	0.0293437	0.0245128	1.11695e-08	0.0342927	0.208965
TCGA-DC-6157-01	-1.0754	2	0.00220187	0.0326001	0.0128656	0.00308345	5.21686e-10	0.0192034	0.029863
TCGA-DC-6158-01	-1.5959	1	0.00465292	0.0507228	0.00406596	0.0130577	5.49524e-09	0.0231464	0.209927
TCGA-DC-6160-01	-2.5892	1	0.00882846	0.0463337	0.0139999	0.00483768	3.4381e-10	0.0201085	0.0217104
TCGA-DC-6681-01	-1.4176	1	0.00254367	0.0474465	0.0127785	0.00404036	3.77806e-10	0.0320372	0.0499127
TCGA-DC-6682-01	-1.1601	2	0.00192709	0.0240264	0.0182426	0.00201035	4.26615e-13	0.0087339	0.0123692
TCGA-DC-6683-01	-0.9212	2	0.00236401	0.0294855	0.0082128	0.00462614	1.54415e-10	0.00836644	0.0448621
TCGA-DM-A0X9-01	-1.2558	1	0.00145828	0.0239816	0.0107913	0.00214523	1.63688e-09	0.0118491	0.0184603
TCGA-DM-A0XD-01	-0.7571	2	0.00226573	0.0338515	0.00911825	0.00178972	2.1048e-09	0.00872332	0.0493093
TCGA-DM-A0XF-01	-0.8693	2	0.000412039	0.0279705	0.00792406	0.00427733	0.000753482	0.00448353	0.043829
TCGA-DM-A1D0-01	-0.7186	2	0.000185413	0.0328168	0.0115316	0.000954159	9.0221e-11	0.00742141	0.008035
TCGA-DM-A1D4-01	-1.3375	1	0.000396703	0.036048	0.0111256	0.00143528	6.01033e-11	0.00925078	0.0060132
TCGA-DM-A1D6-01	-0.8971	2	0.0011507	0.0307368	0.0126887	0.000993922	2.82349e-10	0.00495977	0.0108588
TCGA-DM-A1D7-01	-1.4075	1	0.00151899	0.020686	0.00633886	0.00220894	1.0457e-09	0.0106417	0.0148561
TCGA-DM-A1D8-01	-1.0627	2	0.000695968	0.0206204	0.00991625	0.00116204	7.29513e-05	0.00695048	0.0142631
TCGA-DM-A1D9-01	-1.3833	1	0.000910451	0.0288274	0.00936767	0.00180902	2.02256e-10	0.00714167	0.0212008
TCGA-DM-A1DA-01	-0.3808	2	0.00118452	0.0210962	0.00659457	0.00323484	1.18152e-09	0.00496467	0.0160253
TCGA-DM-A1DB-01	-0.6001	2	0.0010526	0.0185402	0.034174	0.00209457	6.68711e-11	0.00851291	0.00660786
TCGA-DM-A1HA-01	-1.0821	2	0.000667634	0.014083	0.0139179	0.00172432	0.000117296	0.00569938	0.00344227
TCGA-DM-A1HB-01	-1.3988	1	0.00159986	0.0282523	0.00444783	0.00321555	7.91915e-10	0.0104165	0.0341032
TCGA-DM-A280-01	-1.3507	1	0.00037939	0.0271174	0.0131469	0.00230879	1.45005e-09	0.0108799	0.0480258
TCGA-DM-A282-01	-0.5234	2	0.000635221	0.015307	0.00773762	0.00199254	2.65841e-10	0.00625033	0.0453934
TCGA-DM-A285-01	-0.2898	2	0.00048021	0.0271372	0.0108764	0.00289084	5.58488e-09	0.0114521	0.0847667
TCGA-DM-A288-01	-0.9192	2	0.000897824	0.0413515	0.00807913	0.0018091	1.05218e-10	0.00703451	0.0145735
TCGA-DM-A28A-01	-0.6663	2	0.00110883	0.0284581	0.00599424	0.00440624	6.53315e-10	0.0098549	0.104745
TCGA-DM-A28C-01	-0.9483	2	0.000997311	0.0492147	0.00773728	0.00132908	5.61431e-11	0.0101624	0.0165749
TCGA-DM-A28E-01	-1.0981	2	0.00121909	0.0282873	0.0113649	0.00076613	1.51964e-09	0.00707054	0.00489191
TCGA-DM-A28F-01	-0.8884	2	0.00389436	0.0221006	0.00709046	0.00184474	2.24077e-09	0.00608375	0.0249579
TCGA-DM-A28G-01	-0.8858	2	0.00279961	0.0305744	0.016256	0.0017962	2.12822e-07	0.0116563	0.00931978
TCGA-DM-A28H-01	-1.5622	1	0.00143649	0.0175	0.0112479	0.00264874	3.19908e-10	0.00781799	0.013682
TCGA-DM-A28K-01	-0.5649	2	0.00103687	0.0291497	0.00573361	0.0024407	2.75762e-10	0.00752674	0.0169924
TCGA-DM-A28M-01	-0.5643	2	0.000765573	0.0266341	0.0117078	0.00124354	1.44302e-10	0.00585697	0.00999675
TCGA-DT-5265-01	-0.2328	2	9.71008e-05	0.0196526	1.06115e-06	0.0129352	0.000235209	0.00974603	0.165927
TCGA-DY-A0XA-01	-0.8105	2	0.00190014	0.0182071	0.0134041	0.0024947	4.87685e-10	0.00808555	0.0352248
TCGA-DY-A1DC-01	-0.6131	2	0.0028653	0.0230542	0.00804456	0.00389517	9.36176e-09	0.00918105	0.0468386
TCGA-DY-A1DD-01	-0.2811	2	0.000418979	0.0141033	0.0135699	0.00198336	1.33614e-11	0.0118363	0.0106057
TCGA-DY-A1DE-01	-1.4865	1	0.00137533	0.0257568	0.00778832	0.00913662	1.23571e-08	0.0125427	0.0216775
TCGA-DY-A1DF-01	0.3188	2	0.000891119	0.034343	0.020817	0.00268797	3.06726e-10	0.0179362	0.0169361
TCGA-DY-A1DG-01	-0.6884	2	0.00121507	0.0297898	0.0168701	0.00157359	4.78387e-10	0.00686023	0.00493835
TCGA-DY-A1H8-01	-0.427	2	0.000251527	0.0171703	0.0105289	0.00086362	1.86814e-11	0.00608925	0.00254994
TCGA-EF-5830-01	-0.9834	2	0.000286137	0.0255946	0.00960083	0.00388714	0.0018942	0.0081923	0.0148599
TCGA-EF-5831-01	-0.7461	2	0.00240826	0.0271265	0.00717756	0.0057337	1.46699e-09	0.0100104	0.0754338
TCGA-EI-6506-01	-2.426	1	0.00861878	0.0522189	0.00924489	0.00906919	2.61942e-09	0.0289494	0.0307623
TCGA-EI-6507-01	-0.2689	2	0.00171819	0.0790606	0.00564921	0.0201357	7.35188e-08	0.0176106	0.163181
TCGA-EI-6508-01	-0.7454	2	0.00202048	0.0293469	0.0106132	0.00426361	2.5554e-09	0.0178371	0.0441756
TCGA-EI-6509-01	-0.1713	2	0.000822853	0.0409932	0.0107493	0.00322395	2.65789e-11	0.0117594	0.0682646
TCGA-EI-6510-01	-1.4667	1	0.0108439	0.0407306	0.0185615	0.00187902	8.71426e-11	0.0118208	0.00440394
TCGA-EI-6511-01	-1.7247	1	0.0162297	0.0417036	0.00595714	0.0180108	0.00078469	0.0265591	0.10858
TCGA-EI-6512-01	-2.1591	1	0.0017061	0.0393635	0.0102408	0.0043771	1.38324e-09	0.0164565	0.0565576
TCGA-EI-6513-01	-1.3864	1	0.00205544	0.0250621	0.0172967	0.00466495	1.2308e-09	0.01384	0.056835
TCGA-EI-6514-01	-1.0131	2	0.00109447	0.0318687	0.0141249	0.00480673	1.11582e-09	0.0187323	0.0230578
TCGA-EI-6881-01	-1.3369	1	0.00270131	0.0425777	0.00840255	0.00409255	3.95811e-10	0.0162688	0.0155246
TCGA-EI-6882-01	-2.2847	1	0.00519407	0.0567011	0.0219276	0.00728254	3.75907e-05	0.0218321	0.0335328
TCGA-EI-6883-01	-1.3406	1	0.00246918	0.0129588	0.00876244	0.00357523	0.0010048	0.00826522	0.0243735
TCGA-EI-6884-01	-2.021	1	0.00650957	0.0491028	0.012	0.00907659	2.36215e-09	0.0271649	0.0635926
TCGA-EI-6885-01	-2.4878	1	0.000917203	0.0475739	4.63338e-07	0.0118159	4.74958e-09	0.0319699	0.098041
TCGA-EI-6917-01	-1.861	1	0.00226458	0.0379943	0.00133072	0.0240541	0.00136464	0.0179241	0.0948889
TCGA-EI-7002-01	-1.6096	1	0.00100425	0.0227634	0.0131498	0.00632812	1.47172e-09	0.0166322	0.0504165
TCGA-EI-7004-01	-1.8226	1	0.00240715	0.0108408	1.2153e-06	0.0202035	3.8943e-08	0.139397	0.338906
TCGA-F4-6459-01	-0.3875	2	0.00163891	0.0271268	0.0198123	0.0100879	3.56045e-09	0.0367163	0.122103
TCGA-F4-6460-01	-0.7045	2	0.00559661	0.029853	0.0113187	0.00540285	1.42597e-08	0.03146	0.0567552
TCGA-F4-6461-01	0.3597	2	0.0346612	0.0258668	0.00387692	0.00759313	2.24001e-09	0.032999	0.0709886
TCGA-F4-6463-01	-0.7564	2	0.00274228	0.0383428	0.0281876	0.0042054	1.35196e-09	0.0398677	0.0675365
TCGA-F4-6569-01	-0.8256	2	0.00518875	0.0243025	8.87326e-07	0.0163265	0.00108996	0.0472815	0.481805
TCGA-F4-6570-01	0.1237	2	0.0037538	0.0353116	0.00487308	0.0367438	0.0028217	0.0213968	0.199204
TCGA-F4-6703-01	-1.2257	2	0.00731287	0.0108753	8.46212e-07	0.0349714	0.00801492	0.0461573	0.556092
TCGA-F4-6704-01	-0.5436	2	0.00881591	0.0255236	6.19573e-07	0.0104905	9.3495e-05	0.0489302	0.165898
TCGA-F4-6805-01	-1.94	1	0.00373888	0.0285209	0.000755463	0.0141146	4.36619e-09	0.0269765	0.17095
TCGA-F4-6806-01	-1.2368	2	0.00980775	0.0355681	0.0117472	0.00361151	7.68377e-11	0.0125189	0.0424851
TCGA-F4-6807-01	-0.9692	2	0.0093767	0.0360216	0.0075114	0.0120974	9.0803e-10	0.039711	0.132389
TCGA-F4-6808-01	-1.4927	1	0.000415026	0.00572273	0.021179	0.00104892	8.06987e-10	0.00927327	0.0215104
TCGA-F4-6809-01	0.3197	2	0.0139961	0.0341734	0.012709	0.00986035	3.52065e-09	0.0671875	0.0432122
TCGA-F4-6854-01	-1.5285	1	0.00278895	0.0288154	0.0112106	0.00420402	1.78907e-10	0.0241098	0.0489753
TCGA-F4-6855-01	-0.7534	2	0.000782522	0.0160892	1.67666e-06	0.0106084	5.20487e-08	0.0175624	0.248294
TCGA-F4-6856-01	-1.4023	1	0.00219402	0.036528	0.0136472	0.0029468	1.07374e-05	0.0165989	0.037979
TCGA-F5-6464-01	-0.7177	2	0.002664	0.0271037	0.00771557	0.0204134	1.91011e-09	0.0359783	0.193291
TCGA-F5-6465-01	-0.6339	2	0.0101419	0.0550062	0.00601768	0.0134177	3.81764e-09	0.0238408	0.182045
TCGA-F5-6571-01	-2.7328	1	0.00364635	0.0508062	0.0139642	0.00931183	1.79789e-09	0.0138584	0.0708911
TCGA-F5-6702-01	-0.1285	2	0.00131599	0.00125067	1.76508e-06	0.01178	0.000128981	0.0191858	0.663284
TCGA-F5-6810-01	-1.1533	2	0.00102542	0.0281592	0.0101203	0.00327951	2.86225e-09	0.0345475	0.120569
TCGA-F5-6811-01	-2.186	1	0.0029184	0.0251491	0.0138932	0.00784265	1.52022e-07	0.0102428	0.243638
TCGA-F5-6812-01	-0.3388	2	0.0095501	0.029192	0.014784	0.00886681	5.98132e-10	0.0270554	0.0667194
TCGA-F5-6813-01	-0.7215	2	0.00897249	0.0318561	0.00906408	0.00870323	7.30414e-09	0.0147654	0.0459223
TCGA-F5-6814-01	-0.674	2	0.00184918	0.0290461	0.014157	0.0105831	0.00114717	0.0188155	0.0304218
TCGA-F5-6861-01	-1.2095	2	0.00109601	0.0273358	0.0101091	0.00269472	3.14073e-10	0.0107829	0.0362807
TCGA-F5-6863-01	-0.772	2	0.000824174	0.0199608	0.0129437	0.00121587	6.33531e-11	0.0178731	0.0189796
TCGA-F5-6864-01	-1.0138	2	0.00285772	0.0269397	0.0101166	0.0112118	4.41299e-08	0.0238801	0.135388
TCGA-G4-6293-01	-4.5071	1	0.00993956	0.0578237	0.0140885	0.00497655	6.53311e-10	0.0216318	0.0248602
TCGA-G4-6294-01	-1.0304	2	0.000774501	0.0247125	0.0122116	0.0029948	1.32096e-09	0.00874948	0.0129847
TCGA-G4-6295-01	-1.5077	1	0.00917392	0.044927	0.0303088	0.0068047	0.000494254	0.0135203	0.0176169
TCGA-G4-6297-01	-0.4922	2	0.00362284	0.0321378	9.23376e-07	0.00907769	2.65385e-07	0.0327584	0.239121
TCGA-G4-6298-01	-0.8193	2	0.000315596	0.0167472	0.00373773	0.00140255	3.58213e-09	0.00618035	0.0711192
TCGA-G4-6299-01	-0.0196	2	0.0045844	0.0479183	0.0124575	0.0175325	0.000161062	0.0143341	0.10803
TCGA-G4-6302-01	-0.9365	2	0.0042391	0.0230732	2.48509e-06	0.0117871	7.60354e-07	0.0807188	0.31123
TCGA-G4-6303-01	-1.8763	1	0.00230863	0.0331086	0.0166139	0.00614391	1.68886e-11	0.0263244	0.0542403
TCGA-G4-6304-01	-1.3306	1	0.000204316	0.030596	0.00629517	0.00645999	1.85709e-09	0.00389791	0.00816748
TCGA-G4-6306-01	-3.7868	1	0.000886325	0.0447235	0.0107278	0.000860852	3.00185e-11	0.00580094	0.00377913
TCGA-G4-6307-01	-0.5282	2	0.00340314	0.0124511	0.00598286	0.00166025	2.56369e-10	0.00536849	0.0108268
TCGA-G4-6309-01	-1.6742	1	0.00293018	0.028302	0.0215397	0.00377476	9.49309e-11	0.00867307	0.0217313
TCGA-G4-6310-01	-0.6384	2	0.00130067	0.0266823	0.0157078	0.000733971	2.16788e-09	0.0193709	0.0250133
TCGA-G4-6311-01	-0.7041	2	0.0145387	0.0247249	0.000995853	0.00811256	2.0586e-08	0.0103845	0.181554
TCGA-G4-6314-01	-0.6475	2	0.000959643	0.0170029	1.41761e-06	0.00630488	2.79548e-09	0.0309676	0.196299
TCGA-G4-6315-01	-1.4768	1	0.00386279	0.029058	0.010204	0.00105401	9.17732e-11	0.0238591	0.00854536
TCGA-G4-6317-01	-0.948	2	0.000788859	0.0153928	0.00920118	0.000434952	1.55333e-10	0.00288445	0.00890812
TCGA-G4-6320-01	-1.1961	2	0.00510651	0.0248882	0.009469	0.00140278	1.86694e-10	0.00528061	0.0102843
TCGA-G4-6321-01	-1.8407	1	0.00836787	0.0779713	0.0189685	0.00260618	3.5926e-10	0.0213684	0.00457526
TCGA-G4-6322-01	-1.7434	1	0.00229341	0.0313366	0.0016143	0.00660258	0.000579825	0.0222791	0.016454
TCGA-G4-6323-01	0.2139	2	0.0541371	0.054209	0.0105053	0.00189023	7.00847e-11	0.0151038	0.00484797
TCGA-G4-6586-01	-1.9289	1	0.000874014	0.0372123	0.016654	0.00505125	0.00435484	0.00626658	0.00968062
TCGA-G4-6588-01	-1.2506	1	0.00149546	0.0439377	0.00806845	0.00744916	0.000505291	0.0128487	0.0621281
TCGA-G4-6625-01	-4.9663	1	0.0202541	0.0500484	0.0105827	0.0135304	0.00137238	0.029804	0.0523142
TCGA-G4-6626-01	-1.4745	1	0.00135944	0.0239792	0.00856001	0.00157397	3.09616e-09	0.00920881	0.0263288
TCGA-G4-6627-01	-1.104	2	0.0143353	0.0605163	0.00932384	0.00670344	9.03326e-09	0.0423173	0.0697227
TCGA-G4-6628-01	-1.6086	1	0.00534012	0.0364545	0.0231951	0.0193034	0.0060633	0.0273579	0.0273216
TCGA-G5-6233-01	-0.7566	2	0.00129026	0.0322357	0.00613934	0.00473755	2.98113e-10	0.0309657	0.030847
TCGA-G5-6235-01	-1.7223	1	0.00280154	0.0241087	0.0121148	0.00125223	3.76721e-11	0.0100982	0.00605654
TCGA-G5-6572-01	-0.8781	2	0.000467856	0.0190325	0.0199355	0.0034609	7.08769e-10	0.0195446	0.125658
TCGA-G5-6641-01	-0.8594	2	0.00201949	0.0409958	0.0127152	0.000711726	7.17396e-11	0.00744182	0.00314142
TCGA-NH-A50T-01	-1.6717	1	0.000764923	0.0313774	0.0101252	0.00120279	1.98877e-10	0.00582009	0.0198196
TCGA-NH-A50U-01	-0.3602	2	0.00068669	0.050241	0.0146589	0.00545257	1.23796e-09	0.0160512	0.0371937
TCGA-NH-A50V-01	-1.4948	1	0.00633923	0.0607337	0.00786329	0.00657026	2.75918e-10	0.0193667	0.0636225
TCGA-NH-A5IV-01	-1.0047	2	0.0026193	0.0575419	0.0202094	0.0195921	0.00419557	0.020229	0.0372459
TCGA-NH-A6GA-01	-1.0701	2	0.00200789	0.0271977	0.0182421	0.00392056	1.07624e-09	0.0210889	0.024363
TCGA-NH-A6GB-01	-2.2378	1	0.00252728	0.0392967	0.0108909	0.00327072	2.25909e-09	0.0113141	0.0392479
TCGA-NH-A6GC-01	-0.3622	2	0.00884114	0.0413821	0.00712681	0.00406282	3.31168e-08	0.0117979	0.13208
TCGA-NH-A8F7-01	-1.1058	2	0.00149311	0.027618	0.00891937	0.0015288	1.29158e-09	0.00754164	0.0155282
TCGA-NH-A8F8-01	-0.6934	2	0.00199821	0.0259302	0.00520561	0.00505533	4.5244e-09	0.0174978	0.0604955
TCGA-QG-A5YV-01	-1.0835	2	0.00180091	0.0257119	0.00878102	0.0024919	5.08701e-08	0.00894086	0.0123229
TCGA-QG-A5YW-01	-2.2822	1	0.00683593	0.0378133	0.00389935	0.00754518	5.55765e-12	0.0167932	0.0273771
TCGA-QG-A5YX-01	-1.643	1	0.00143174	0.0390647	0.0131691	0.00175781	1.01584e-10	0.00851391	0.00893154
TCGA-QG-A5Z1-01	-0.5393	2	0.00116426	0.0394208	0.0106604	0.00493708	3.15802e-08	0.0151606	0.0379453
TCGA-QG-A5Z2-01	-1.098	2	0.0301587	0.0670206	0.0206499	0.00379276	1.84389e-11	0.0116422	0.00757292
TCGA-QL-A97D-01	-1.0798	2	0.00697499	0.058138	0.0123835	0.00339332	2.99982e-11	0.0151313	0.00818759
TCGA-RU-A8FL-01	-1.3165	1	0.000358162	0.0186274	0.00813436	0.000747753	9.76876e-11	0.00407116	0.00169611
TCGA-SS-A7HO-01	-1.0271	2	0.0012281	0.0209783	0.025135	0.00229762	9.5001e-10	0.0237857	0.0123223
TCGA-T9-A92H-01	-0.6187	2	0.000976735	0.0316128	0.00723015	0.00165471	6.52645e-11	0.00865431	0.0182163
TCGA-WS-AB45-01	-2.4579	1	7.90291e-06	0.000153486	0.000265454	0.017249	1.60894e-08	2.42638e-07	0.982324

## Sheet: TCGA_MCPcounter
Patient_id	RiskScore	RScat	T cell_MCPCOUNTER	T cell CD8+_MCPCOUNTER	cytotoxicity score_MCPCOUNTER	NK cell_MCPCOUNTER	B cell_MCPCOUNTER	Monocyte_MCPCOUNTER	Myeloid dendritic cell_MCPCOUNTER	Neutrophil_MCPCOUNTER	Endothelial cell_MCPCOUNTER	Cancer associated fibroblast_MCPCOUNTER
TCGA-3L-AA1B-01	-2.2687	1	5.3928	4.54688	0.804499	0.0606112	6.0446	5.75634	2.11999	5.94859	5.47604	210.601
TCGA-4N-A93T-01	-0.9061	2	3.17343	2.42785	0.306067	0.119003	1.85783	2.97027	0.349657	2.43939	4.82077	31.6484
TCGA-4T-AA8H-01	-1.0433	2	2.30343	0.786865	0.265197	0.0719899	0.834928	1.20088	0.223476	5.32843	3.33074	35.143
TCGA-5M-AAT4-01	-1.0401	2	2.06936	4.063	0.400114	0.0523379	0.254152	2.28035	0.162601	4.04542	3.66297	85.1738
TCGA-5M-AAT6-01	-1.2169	2	5.66986	7.21242	6.23234	0.544632	3.20326	18.0983	2.74162	4.06999	8.65651	661.787
TCGA-5M-AATE-01	-0.9097	2	2.27178	5.19509	0.396721	0.0866451	1.0607	3.53003	0.755791	4.35956	3.51842	107.283
TCGA-A6-2671-01	-0.6917	2	3.47582	2.71073	1.08665	0.135972	0.187975	8.95272	0.873494	5.05477	5.63829	486.303
TCGA-A6-2672-01	-2.6271	1	7.81049	9.47042	13.9207	0.467522	1.22502	12.4931	2.17133	6.03079	5.55694	303.709
TCGA-A6-2674-01	0.2471	2	4.18495	1.83381	2.69465	0.617269	4.39776	19.5698	1.84213	16.5562	7.95615	1138.92
TCGA-A6-2675-01	-0.9034	2	3.2464	0.803259	3.87085	0.398651	2.28018	16.8103	2.1144	9.02074	8.30012	595.579
TCGA-A6-2676-01	-0.9166	2	4.24788	2.7023	13.7384	0.662434	0.310193	16.1164	1.80518	5.96412	4.47451	156.31
TCGA-A6-2677-01	-0.9493	2	2.18765	1.90704	0.414739	3.1604	0.478207	4.93738	0.683072	4.87406	4.21296	53.3817
TCGA-A6-2678-01	-1.6568	1	3.71923	4.96932	4.87505	0.373054	0.981409	8.48239	1.78577	4.93311	5.64961	164.733
TCGA-A6-2679-01	-1.246	2	4.57448	2.89258	1.39979	0.27422	8.98862	3.07937	0.297286	4.82073	4.6573	207.073
TCGA-A6-2680-01	-1.4649	1	3.63508	0.40539	0.723632	0.152402	1.56789	6.1565	1.34586	9.27691	6.37895	200.968
TCGA-A6-2681-01	-0.554	2	3.16239	3.68268	0.975156	0.115508	1.3545	8.22552	1.41296	5.82207	7.65707	513.085
TCGA-A6-2682-01	-0.8007	2	2.27896	3.70943	0.826742	0.150889	0.884247	5.94655	0.736967	4.8373	5.70462	430.855
TCGA-A6-2683-01	-0.667	2	3.20993	0.179092	0.102134	0.0809132	0.326376	2.46547	0.227299	3.89267	4.30144	95.7657
TCGA-A6-2684-01	-1.2148	2	5.96126	1.9463	1.82	0.151315	1.52501	11.6044	3.52044	3.9945	6.34203	408.969
TCGA-A6-2685-01	-0.8341	2	3.77987	1.7203	0.722015	0.246628	3.89614	15.9792	3.83131	8.1104	8.82167	844.127
TCGA-A6-2686-01	-1.2355	2	7.12951	8.20766	21.4774	0.242239	2.62402	13.812	5.66672	5.59319	6.11798	158.041
TCGA-A6-3807-01	-0.729	2	3.85329	4.98933	2.63043	0.215242	0.997043	5.94133	2.4656	7.59564	4.33882	266.975
TCGA-A6-3808-01	-0.9313	2	4.19714	6.35895	2.86344	0.630426	2.0427	11.8025	3.3595	6.79535	7.02543	550.923
TCGA-A6-3809-01	-2.2856	1	4.56217	6.06286	12.8144	0.682529	1.3671	12.1797	1.91594	4.89025	4.11433	178.787
TCGA-A6-3810-01	-0.862	2	2.73369	5.1825	2.33667	0.216331	1.25868	9.24401	2.29612	5.35257	5.34091	437.66
TCGA-A6-4105-01	-2.3684	1	5.50731	11.5995	5.42118	0.185356	1.26987	14.6336	1.31399	6.98521	5.16058	300.978
TCGA-A6-4107-01	-1.6396	1	3.25327	1.07957	0.895426	0.0769941	5.15696	5.70306	1.70762	3.00535	4.71434	194.986
TCGA-A6-5656-01	-1.1055	2	2.56852	0.762168	0.300326	0.0549174	0.171647	2.19634	0.610058	3.36677	2.96111	101.603
TCGA-A6-5657-01	-0.5619	2	5.39308	2.98699	1.52886	0.122418	26.0356	5.26827	1.73364	4.44082	9.28	723.887
TCGA-A6-5659-01	-0.9144	2	1.52469	0.478187	0.61957	0.044792	0.813143	4.83488	1.23246	3.17719	5.41861	201.812
TCGA-A6-5660-01	-1.0464	2	1.56018	0.926597	0.541765	0.0645969	0.34041	7.16624	1.11575	3.176	5.3441	228.929
TCGA-A6-5661-01	-1.5419	1	2.05963	1.05644	0.970035	0.265948	1.86438	5.38375	0.618556	7.3539	3.43684	140.257
TCGA-A6-5662-01	-0.4135	2	0.973591	11.5055	0.377654	0.0844596	0.241291	3.55215	0.632972	4.11722	4.64636	219.082
TCGA-A6-5664-01	-1.5935	1	4.86324	71.1619	2.25254	0.387987	3.94827	13.3754	3.80916	6.06964	13.1025	825.898
TCGA-A6-5665-01	-1.294	1	2.64628	4.30238	7.32803	0.892225	1.79774	3.65381	0.469395	5.61846	2.17949	47.0796
TCGA-A6-5666-01	-1.3641	1	2.49967	0.323775	0.142642	0.0172133	0.262128	1.49554	0.181836	3.30413	3.13473	57.5272
TCGA-A6-5667-01	-1.6299	1	1.22887	9.6704	0.505433	0.0620512	0.26371	4.3763	0.851256	3.99167	7.2356	315.292
TCGA-A6-6137-01	-3.2212	1	4.9281	1.06643	0.680519	0.70656	3.399	8.13495	3.53341	7.7019	9.11664	108.401
TCGA-A6-6138-01	-2.4277	1	5.84776	4.43754	11.7677	0.404469	3.94715	18.0391	3.31077	5.17727	9.21589	277.379
TCGA-A6-6140-01	-1.9138	1	3.83264	4.62128	3.66581	0.153092	0.980038	2.99952	0.650002	10.3017	6.11078	93.0989
TCGA-A6-6141-01	-0.7093	2	7.11374	7.12718	2.60395	0.707341	7.7652	5.57193	2.93066	3.51976	4.725	152.53
TCGA-A6-6142-01	-0.8737	2	2.01587	7.82639	0.372831	0.0508055	0.325143	9.06572	0.650753	5.62112	9.11542	883.911
TCGA-A6-6648-01	-1.6359	1	1.8371	6.694	0.872457	0.410882	1.99062	3.92693	1.20385	13.727	6.87589	73.0029
TCGA-A6-6649-01	-2.4123	1	4.01377	5.34053	1.9621	0.286463	5.88674	10.879	4.8696	16.2516	12.7821	310.879
TCGA-A6-6650-01	-1.9585	1	2.22029	0.50703	0.277634	0.0573114	1.18037	3.55359	0.269898	4.5157	5.34578	82.4784
TCGA-A6-6651-01	-1.7686	1	4.94549	6.55214	1.94546	0.152643	17.271	22.4728	5.62392	5.92714	15.2572	1111.72
TCGA-A6-6652-01	-1.236	2	2.91559	3.15048	0.566655	0.111623	0.0769106	2.9059	0.264804	4.99925	4.05467	95.2037
TCGA-A6-6653-01	-1.6354	1	1.46502	0.80242	3.79287	0.181324	0.293014	6.48619	1.76198	5.54852	6.00339	296.125
TCGA-A6-6654-01	-1.0445	2	6.173	4.65461	4.74393	0.295809	3.18959	29.8632	5.86408	5.54629	13.2121	1274.98
TCGA-A6-6780-01	-1.1635	2	6.15918	4.28547	11.0737	2.71954	0.704537	22.1043	1.67803	3.52681	3.11878	102.265
TCGA-A6-6781-01	-2.7322	1	4.56734	13.4416	12.6752	0.867232	1.63182	23.5845	1.85964	6.99281	12.2638	1894.39
TCGA-A6-6782-01	-0.2778	2	2.87967	3.85918	3.6346	0.190387	2.64914	8.06119	1.76378	4.71082	8.6402	408.582
TCGA-A6-A565-01	-0.2894	2	10.4749	11.7477	3.60527	0.622251	20.4574	10.526	2.60327	14.4913	17.7091	307.514
TCGA-A6-A566-01	-1.014	2	5.52168	1.47264	2.01012	1.13591	0.482915	36.5584	2.67048	5.54178	25.1031	1784.9
TCGA-A6-A567-01	-1.1102	2	1.75775	4.95209	0.605074	0.112667	0.917496	2.2425	0.526723	2.97787	4.08483	233.164
TCGA-A6-A56B-01	-0.4065	2	2.02119	0.564345	0.147141	0.14134	0.211478	5.02002	0.909312	4.26803	7.01409	485.823
TCGA-A6-A5ZU-01	-0.1427	2	2.92818	1.35462	1.89193	0.144225	3.94108	8.65582	0.690001	4.7286	4.57052	390.851
TCGA-AA-3488-01	-1.082	2	1.86302	1.13191	0.632621	0.0508514	0.500969	2.82207	0.333459	6.80438	4.27284	55.0123
TCGA-AA-3489-01	1.136	2	6.56456	10.4788	5.86295	0.394962	34.4709	21.0196	4.7581	8.97853	13.9177	1035.55
TCGA-AA-3492-01	-1.9241	1	2.91731	1.95224	4.88871	0.939896	0.380494	6.49157	0.830493	4.36254	5.48744	177.414
TCGA-AA-3494-01	-2.0099	1	2.88327	6.78493	1.14855	0.0593787	0.655369	3.98508	0.824913	6.61434	4.45436	101.116
TCGA-AA-3495-01	-2.3766	1	3.02596	5.75926	3.40907	0.127965	2.9607	5.17145	0.843817	13.494	4.70388	104.043
TCGA-AA-3496-01	-1.742	1	5.51148	3.73017	2.91546	0.57076	2.37394	15.1837	2.23241	6.13487	11.6774	353.661
TCGA-AA-3502-01	-0.8437	2	2.38268	11.7476	1.34872	0.188698	2.38207	4.63196	0.871978	3.38299	2.54605	20.7169
TCGA-AA-3506-01	-1.7886	1	4.13023	7.64904	2.3739	0.12901	3.04804	7.8184	1.17882	7.87099	4.16561	236.95
TCGA-AA-3509-01	-1.6163	1	2.38686	4.39009	1.23322	0.105512	1.37892	6.00993	1.05077	5.21494	5.35971	139.52
TCGA-AA-3510-01	-0.5418	2	3.22653	2.27353	2.47096	1.67528	1.77593	7.03685	0.942562	5.9157	3.78076	108.203
TCGA-AA-3511-01	-1.3878	1	1.86947	0.839431	1.23922	0.118469	1.18852	6.31029	0.82613	5.56317	6.7022	378.429
TCGA-AA-3514-01	-0.756	2	4.02506	8.77596	0.273853	0.873483	0.340525	8.43699	1.29088	6.1078	7.2859	587.727
TCGA-AA-3516-01	-3.1186	1	2.38774	5.80409	3.31181	0.288362	0.83228	5.36954	0.903273	6.85681	3.3682	171.248
TCGA-AA-3517-01	-1.1708	2	5.5477	4.45239	2.00376	0.206142	1.19708	7.5433	1.49004	8.19364	4.64045	177.432
TCGA-AA-3518-01	-1.5614	1	4.0941	8.08523	6.61133	0.624681	1.74032	7.03166	0.910686	6.58206	3.71268	113.876
TCGA-AA-3519-01	-2.4171	1	2.6853	0.809125	0.86031	0.141605	1.53919	3.93346	0.950383	12.0235	4.32828	120.122
TCGA-AA-3520-01	-2.2569	1	3.58708	4.60799	0.956197	0.205925	1.45875	9.18433	2.06943	10.0792	5.90121	365.836
TCGA-AA-3522-01	-2.0565	1	2.68556	3.01484	0.957585	0.193343	3.88115	4.08323	1.41965	5.94041	3.80197	52.5349
TCGA-AA-3524-01	-1.7401	1	2.09392	13.4776	3.3873	1.7544	0.877543	3.20289	0.947177	5.33256	2.58306	138.361
TCGA-AA-3525-01	-1.5562	1	2.31169	2.93521	2.1715	0.198586	2.19432	5.45091	0.764237	7.16627	3.78075	74.648
TCGA-AA-3526-01	-1.3887	1	3.7665	10.3123	3.69968	0.447788	1.02554	7.43753	0.918376	4.31736	4.01754	211.197
TCGA-AA-3530-01	-1.3312	1	3.92859	11.8189	2.36658	0.505574	5.01059	6.94961	1.89095	4.82854	3.89465	68.1495
TCGA-AA-3531-01	-0.9179	2	3.6427	2.2439	0.678591	0.132423	0.382282	3.45258	0.412876	5.53816	3.72678	125.589
TCGA-AA-3532-01	-2.2879	1	5.69265	2.73194	3.62075	0.451073	4.49577	13.5229	3.04401	10.2111	5.49111	348.03
TCGA-AA-3534-01	-1.0249	2	3.99993	11.0546	0.865082	0.216741	0.776705	5.77605	1.41831	6.65709	4.43569	136.014
TCGA-AA-3538-01	-1.2201	2	2.1441	3.8159	0.368691	0.292456	1.5888	6.6131	2.02537	12.7495	6.22195	252.242
TCGA-AA-3542-01	-0.5588	2	1.57806	1.35935	0.207832	0.0476188	0.132344	1.37971	0.188858	2.24339	2.53796	64.1132
TCGA-AA-3543-01	-1.4624	1	6.55621	14.7893	11.6102	0.762875	2.08589	10.5693	1.16471	7.40644	3.91166	205.255
TCGA-AA-3544-01	-3.38	1	4.65716	2.79817	7.70721	0.528195	2.67009	10.6834	2.54268	6.52096	5.79815	178.527
TCGA-AA-3548-01	-0.4665	2	4.54666	3.90846	2.38375	0.103049	3.42196	5.77152	1.40395	3.65133	3.69856	188.264
TCGA-AA-3549-01	-2.3749	1	4.64067	6.37125	2.43443	0.145019	1.51741	3.62284	0.623701	5.47595	5.5788	198.497
TCGA-AA-3552-01	-1.4648	1	6.99197	8.24513	3.71581	0.219761	4.07637	9.76512	2.79681	14.5947	7.60668	144.138
TCGA-AA-3553-01	-2.2054	1	3.90856	9.43959	2.93312	0.36978	1.93284	6.22918	2.18951	5.8689	5.29642	184.153
TCGA-AA-3554-01	-2.3426	1	3.68447	3.64731	3.93125	0.519757	4.52785	16.6068	2.58651	11.1661	6.85849	570.861
TCGA-AA-3555-01	-1.0663	2	1.27724	1.22811	1.48834	0.142332	0.46911	6.2086	0.800398	9.75538	6.1235	306.659
TCGA-AA-3556-01	-1.8754	1	2.53658	2.57075	2.73699	0.190749	1.82784	7.38084	1.56639	7.43329	4.95064	102.399
TCGA-AA-3560-01	-1.8888	1	2.742	1.85259	1.83017	0.204004	0.811163	6.64868	1.0563	6.31252	3.3763	52.4484
TCGA-AA-3561-01	-1.3152	1	1.75523	1.01237	0.416901	0.0409823	0.351402	2.1928	0.627563	4.01388	2.53391	64.9888
TCGA-AA-3562-01	-1.2288	2	3.08053	1.01813	0.960199	0.189219	2.61363	6.19782	1.70492	15.3437	6.23144	239.987
TCGA-AA-3655-01	-1.6013	1	3.68936	2.48284	1.29381	0.104698	0.966063	7.95242	1.65123	4.57304	6.36534	306.533
TCGA-AA-3660-01	-1.7893	1	2.89175	4.44951	0.595473	0.162629	1.77379	4.86463	1.2924	9.3663	5.28487	183.325
TCGA-AA-3662-01	-0.821	2	3.16064	7.58371	2.68713	0.199539	2.00647	8.66354	1.21703	8.51176	4.93088	183.026
TCGA-AA-3663-01	-1.3419	1	1.33429	1.08763	1.25353	0.0991823	0.089589	4.96387	0.853595	3.69484	3.19028	63.5213
TCGA-AA-3664-01	-1.8875	1	4.5784	1.06184	1.93515	0.886575	1.15593	5.17949	0.620255	6.89516	4.58067	85.9808
TCGA-AA-3666-01	-2.1136	1	2.97707	6.90575	2.75634	0.098277	0.86257	6.00991	0.586899	5.7631	4.26519	89.91
TCGA-AA-3667-01	-1.0764	2	5.50941	1.44014	0.851556	0.104048	0.854772	3.5582	0.578713	6.33185	3.3849	132.508
TCGA-AA-3672-01	-1.3202	1	5.61896	11.6305	6.46751	0.411763	1.22253	10.4819	0.933444	9.4845	4.72089	244.165
TCGA-AA-3673-01	-2.1084	1	3.86855	3.11976	1.20005	0.124281	2.90172	6.40326	2.95004	5.18532	4.69035	222.873
TCGA-AA-3675-01	-1.9139	1	3.6424	3.40015	0.621139	0.0609685	0.791392	3.05694	0.815091	3.95007	3.33032	160.474
TCGA-AA-3678-01	-2.7786	1	4.179	1.42471	1.42727	0.218461	2.31516	7.69142	1.50305	9.56667	5.08497	128.969
TCGA-AA-3679-01	-1.3074	1	2.10302	3.04626	2.71657	0.110324	1.61643	4.67846	0.811078	9.12026	4.71138	139.625
TCGA-AA-3680-01	-1.2347	2	4.22996	6.92999	2.40487	0.320825	4.21643	5.31316	1.77416	4.99071	8.37469	94.8588
TCGA-AA-3681-01	-2.7645	1	4.84917	2.12979	2.34671	0.327321	2.97981	7.0851	1.53901	8.08462	4.87378	117.633
TCGA-AA-3685-01	-2.1553	1	4.06934	6.24492	4.29916	0.106341	2.39244	5.99432	2.30818	7.47139	2.61856	106.235
TCGA-AA-3688-01	-1.5652	1	3.26343	2.16127	1.09482	0.0915012	1.72933	4.7207	1.15824	6.35642	4.51393	122.947
TCGA-AA-3692-01	-1.6291	1	3.87712	4.4153	0.857011	2.36657	1.20344	8.36584	1.98016	4.85206	4.50886	122.929
TCGA-AA-3696-01	-1.3769	1	3.71731	1.03725	0.84748	0.110722	0.533378	4.07386	0.459729	8.77312	5.04287	289.747
TCGA-AA-3697-01	-1.5922	1	2.65917	4.3581	1.96048	0.16413	2.39344	6.22783	1.10838	10.8025	4.49561	105.531
TCGA-AA-3710-01	-1.557	1	8.56901	20.1656	11.1293	0.497734	2.52472	19.6468	2.37479	15.4738	4.77037	186.95
TCGA-AA-3713-01	-1.4659	1	4.80344	5.89454	10.4973	0.607968	5.72833	11.1219	2.50748	12.8959	5.71454	156.682
TCGA-AA-3715-01	0.5592	2	6.85836	5.72129	9.90398	0.413075	3.32823	14.4542	2.44958	9.49236	4.92795	914.828
TCGA-AA-3811-01	-0.8932	2	3.77915	2.61138	1.97015	0.329362	3.60239	7.29405	1.06976	7.31715	5.61006	182.636
TCGA-AA-3812-01	-0.6477	2	3.40425	6.74821	0.85874	0.156854	0.688693	9.45425	1.4244	14.8055	5.8858	507.075
TCGA-AA-3815-01	-2.3528	1	8.7383	11.9302	9.42228	3.11589	2.90323	12.2989	1.91308	6.40683	2.88929	163.189
TCGA-AA-3818-01	-1.1588	2	2.09922	2.93575	2.16288	0.114302	0.938208	4.91843	1.15157	4.19604	3.51727	81.5277
TCGA-AA-3819-01	-2.1635	1	2.88528	5.20197	0.682518	0.259938	1.48481	5.50986	1.89946	9.40304	5.42652	162.531
TCGA-AA-3821-01	-0.6333	2	3.40362	8.12785	5.46821	1.21757	0.290906	9.68127	1.43202	6.35427	4.46587	282.299
TCGA-AA-3831-01	-2.2195	1	4.32458	2.98443	1.73895	2.32761	2.76588	8.89297	2.18902	8.22695	6.45712	150.794
TCGA-AA-3833-01	-0.0081	2	3.6573	8.38411	4.99538	0.37015	3.35066	6.9408	1.8928	9.7308	6.31053	388.941
TCGA-AA-3837-01	-1.4212	1	3.46753	1.55598	1.21883	0.17702	2.01581	4.10303	0.938012	8.95792	4.54874	287.103
TCGA-AA-3841-01	-0.9314	2	5.60323	7.03596	1.47896	0.0789067	4.5326	6.94777	0.926808	9.23662	6.21094	271.287
TCGA-AA-3842-01	-1.437	1	2.22056	4.64867	2.21926	0.0643993	0.395261	6.78834	0.717923	4.64042	4.2159	334.266
TCGA-AA-3844-01	-2.6789	1	4.26785	0.756756	2.40943	0.115458	0.697694	4.00011	1.07604	5.12146	3.99313	76.6403
TCGA-AA-3846-01	-1.9977	1	4.19104	1.85221	1.27387	0.201	1.9575	7.45678	1.72654	7.65606	3.86883	99.3014
TCGA-AA-3848-01	-0.7631	2	7.82961	1.71614	0.58399	0.109452	1.04558	3.56957	0.246925	5.44176	4.48281	121.98
TCGA-AA-3851-01	-0.501	2	3.36294	5.89233	1.43602	0.398947	2.61156	6.05383	1.98934	6.54919	4.96995	122.567
TCGA-AA-3854-01	-2.1073	1	1.88697	2.04564	1.54475	0.144577	0.78494	5.15078	0.661517	4.77669	4.92013	83.5793
TCGA-AA-3855-01	-1.7848	1	4.31254	2.2216	2.07501	0.224339	4.1056	7.05308	1.53386	12.0956	4.54249	95.4561
TCGA-AA-3856-01	-2.0978	1	5.69134	6.8449	2.25204	0.275668	5.39043	9.54802	4.83216	6.46859	4.93055	93.4969
TCGA-AA-3858-01	-1.8275	1	2.40826	1.30631	1.44282	0.322918	2.27931	5.39485	1.38955	6.88244	5.6999	258.662
TCGA-AA-3860-01	-1.9939	1	5.94713	4.36193	2.71328	0.17155	5.13978	7.51348	1.18953	7.20409	6.90252	323.966
TCGA-AA-3861-01	-1.5348	1	2.80826	4.3715	2.3405	0.208216	6.98371	4.73809	1.25416	5.30326	3.22934	22.2348
TCGA-AA-3862-01	-2.1603	1	3.70299	5.42535	3.07934	0.402624	1.34703	6.68348	1.2883	5.97311	4.2682	84.7528
TCGA-AA-3864-01	-1.4297	1	1.70035	5.84315	3.51819	1.76539	0.784719	6.31054	0.875207	5.31229	4.20886	179.28
TCGA-AA-3866-01	-3.6405	1	5.23222	4.63119	3.51388	3.55857	2.193	21.4846	3.76073	8.506	5.97382	446.162
TCGA-AA-3867-01	-0.5235	2	2.16894	7.82302	0.700756	0.200042	2.64918	7.14819	1.77232	10.7088	8.11048	526.694
TCGA-AA-3869-01	-1.0414	2	3.64903	4.40908	2.50553	0.0739907	0.875801	8.80882	1.8075	6.47826	4.64194	149.294
TCGA-AA-3870-01	0.1586	2	3.06178	3.41784	1.66588	0.188616	4.02286	10.3004	1.58111	6.36593	5.82765	453.571
TCGA-AA-3875-01	-2.1913	1	5.26109	5.10348	2.15763	0.520384	3.01544	5.97325	1.59689	14.7984	3.85828	220.484
TCGA-AA-3877-01	-2.0369	1	3.75474	9.23232	5.64764	0.31003	0.683353	10.9909	2.00083	8.13996	5.77443	344.77
TCGA-AA-3930-01	-0.8388	2	3.07188	11.6857	3.07047	1.16376	1.47348	7.91998	1.17669	7.73733	4.15026	123.783
TCGA-AA-3939-01	-1.1195	2	2.17357	1.47048	1.31896	0.170208	2.62505	4.3138	1.19768	3.78222	3.02207	129.068
TCGA-AA-3941-01	-1.2162	2	2.6004	1.97913	0.717632	0.0482223	1.29321	3.04928	1.29272	5.57726	2.3735	56.6733
TCGA-AA-3947-01	-1.7955	1	1.64274	4.54412	2.12487	0.479259	0.245013	9.17898	1.82507	4.19314	3.24699	88.3585
TCGA-AA-3949-01	-1.8324	1	6.63722	8.5747	16.5379	0.864915	3.34143	13.9697	3.49854	6.94619	3.89153	250.286
TCGA-AA-3950-01	-1.1754	2	3.03603	4.19724	8.55977	0.419074	0.299234	17.7649	3.65146	7.29104	6.75717	364.834
TCGA-AA-3952-01	-0.7551	2	1.6319	1.63513	0.456117	0.0800738	0.580138	3.86831	0.338214	4.9287	5.29013	249.274
TCGA-AA-3955-01	-1.5092	1	2.00822	12.4008	0.738885	0.243624	0.840831	3.88893	1.03875	5.12625	3.2499	79.4607
TCGA-AA-3956-01	-2.6577	1	3.75886	3.07827	1.09319	0.625614	3.21413	5.41883	2.32737	11.8867	5.85245	197.045
TCGA-AA-3966-01	-5.8845	1	5.53601	5.13912	11.0098	0.21017	1.47638	18.2183	5.42898	7.94931	5.89907	329.325
TCGA-AA-3968-01	-2.423	1	4.54733	8.15949	1.88274	0.156816	2.28193	9.4291	2.25004	10.3815	7.07632	279.093
TCGA-AA-3970-01	-2.0871	1	5.68499	6.34556	1.99684	1.17569	3.79548	6.52265	2.27806	8.5814	5.70373	87.6496
TCGA-AA-3971-01	-2.0867	1	5.04893	5.83546	2.42946	0.460351	5.57031	8.09423	3.2382	16.5164	4.68582	121.56
TCGA-AA-3972-01	-1.4469	1	1.42648	2.98362	0.61713	0.142681	0.398291	3.37576	0.763144	6.57624	3.55143	157
TCGA-AA-3973-01	-0.7801	2	2.34301	21.9349	1.75048	0.093595	0.810256	4.05903	0.605214	5.14693	4.08744	138.21
TCGA-AA-3975-01	-1.5323	1	7.05607	1.88487	0.78282	0.200937	1.46622	6.65942	1.56098	10.3022	5.39568	169.193
TCGA-AA-3976-01	-1.9356	1	2.46158	2.1138	2.03692	0.00652276	1.03828	3.92359	0.740754	7.70505	4.11847	125.159
TCGA-AA-3977-01	-1.4017	1	3.92445	1.46081	6.86237	1.22901	0.853858	8.04762	2.507	6.98315	3.70394	167.436
TCGA-AA-3979-01	-1.7059	1	2.31454	0.103758	0.625027	0.177517	0.0876674	1.76602	0.340279	3.82749	3.08184	60.069
TCGA-AA-3980-01	-1.894	1	5.17951	5.71908	8.82814	0.980033	0.947357	8.04693	1.73688	11.201	4.68118	98.0456
TCGA-AA-3982-01	-2.1742	1	5.75909	4.21693	2.66105	0.298449	2.36111	11.3559	4.37562	9.98752	4.386	145.648
TCGA-AA-3986-01	-2.4405	1	8.09172	7.68763	3.08197	1.16743	10.6894	10.9959	4.57723	7.57665	4.45156	163.045
TCGA-AA-3989-01	-0.9888	2	4.95089	8.56397	1.4486	0.0759729	3.74209	8.96971	1.07637	6.17803	5.06626	233.192
TCGA-AA-3994-01	-1.1695	2	2.10051	0.727037	1.64666	0.0767685	0.942846	4.32351	0.707911	3.49648	3.02503	147.274
TCGA-AA-A004-01	-1.3684	1	5.24235	0	1.16103	0.072966	4.18519	1.87506	0	10.9523	11.8702	368.474
TCGA-AA-A00A-01	-1.4433	1	4.00004	1.95832	7.28992	0.801437	1.40634	5.72229	0.847049	7.72089	5.10428	303.448
TCGA-AA-A00D-01	-3.1918	1	7.47036	5.7856	8.833	0.48806	4.82254	15.478	2.75268	5.43125	4.5207	186.35
TCGA-AA-A00E-01	-0.8079	2	4.42483	3.08739	9.11821	0.691826	5.0862	13.58	1.9111	10.087	4.45235	185.057
TCGA-AA-A00F-01	-1.0095	2	3.61749	0.965949	1.75699	0.17142	1.41191	5.32224	0.617944	18.4283	5.75937	282.598
TCGA-AA-A00J-01	-1.1788	2	4.00344	1.21307	2.48933	0.291985	0.261079	7.43289	1.00152	6.0859	5.09626	227.197
TCGA-AA-A00K-01	-1.326	1	4.97134	3.57315	1.3081	0.218721	0.983715	3.62497	0.407636	7.40517	5.27978	179.69
TCGA-AA-A00L-01	-1.2171	2	5.35833	5.54219	1.44245	0.144547	0.408309	2.38544	0.303805	5.24711	4.19045	79.4124
TCGA-AA-A00N-01	-0.8574	2	2.3671	1.35903	1.7423	0.114195	0.636037	9.94694	1.18275	6.11999	8.4498	663.112
TCGA-AA-A00O-01	-0.9975	2	8.88908	16.8465	1.1901	0.127272	0.484356	10.6293	2.20491	7.57891	15.0502	258.387
TCGA-AA-A00Q-01	-0.8027	2	3.23898	1.75212	1.42737	0.155478	1.14885	4.16715	1.20378	5.71014	4.84997	123.776
TCGA-AA-A00R-01	-1.4843	1	12.2768	15.2417	42.3432	1.88542	4.04737	16.0876	2.2852	7.07012	4.43149	193.637
TCGA-AA-A00U-01	-1.3842	1	3.75089	1.59139	1.09281	0.0936462	0.431976	2.78691	0.293498	4.27919	4.83121	137.918
TCGA-AA-A00W-01	-1.8579	1	3.36477	0.616052	1.30986	0.184943	1.30072	2.27974	0.568199	10.9485	3.82206	26.1754
TCGA-AA-A00Z-01	-1.8667	1	4.35568	4.66957	0.843104	0.283551	1.195	4.52993	0.973163	9.92386	4.93719	158.615
TCGA-AA-A010-01	-0.9788	2	3.60802	1.61639	3.88388	0.453294	1.54841	6.11755	0.510523	6.0113	3.79669	111.308
TCGA-AA-A017-01	-1.3334	1	4.76684	1.29965	1.05255	0.0841087	1.0093	3.73356	0.714051	4.5886	4.92273	260.382
TCGA-AA-A01C-01	-0.5772	2	3.72585	0.305229	0.980053	0.0930681	0.6685	2.99918	0.506491	4.14434	5.22339	452.309
TCGA-AA-A01D-01	-1.014	2	2.46387	0.748448	0.909482	0.187553	0.742839	12.0985	1.90105	9.2251	7.66941	647.385
TCGA-AA-A01F-01	-2.0143	1	2.33756	0.162056	0.284714	0.015274	0.0762514	1.67373	0.158982	5.78887	1.81313	29.5201
TCGA-AA-A01G-01	-1.2741	1	2.79968	1.45032	1.49526	0.17894	1.09309	2.99004	0.469267	8.493	3.60501	113.479
TCGA-AA-A01I-01	-1.6979	1	1.86774	3.33663	1.11585	0.0783158	0.638468	3.42982	0.998828	3.59056	2.90113	41.4046
TCGA-AA-A01K-01	-1.4501	1	5.81104	4.07198	3.66344	0.261606	1.85275	7.52183	1.16268	4.02227	5.75752	412.374
TCGA-AA-A01P-01	0.4606	2	7.87653	13.2631	17.2656	0.502462	7.66016	23.8239	2.7171	6.09204	7.68534	567.18
TCGA-AA-A01Q-01	-1.0869	2	3.95174	1.7525	5.06494	0.646246	0.259794	4.76845	1.16132	4.706	2.22482	36.1871
TCGA-AA-A01R-01	-1.4109	1	9.70294	11.2638	7.57051	0.265936	1.06203	6.89588	0.694005	4.86412	2.73845	198.306
TCGA-AA-A01S-01	-0.983	2	6.34846	0.526295	0.247441	0.0548688	0.118229	1.57807	0.135708	4.01473	2.25419	56.9213
TCGA-AA-A01T-01	-0.3442	2	3.90312	1.32601	0.744871	0.0969091	0.512887	1.44933	0.110134	3.49562	3.11815	85.6129
TCGA-AA-A01V-01	-2.907	1	6.34447	17.3968	1.43302	0.267085	0.309721	4.8677	0.193611	5.89918	3.44626	38.4023
TCGA-AA-A01X-01	-0.7104	2	4.55416	3.53424	0.56582	0.0909031	1.93406	4.09107	0.964605	6.30566	4.19691	186.471
TCGA-AA-A01Z-01	-1.2782	1	1.51129	0.0228491	0.194523	0.0218562	0.295802	1.04366	0.136153	4.27711	2.75956	85.4415
TCGA-AA-A024-01	-0.5357	2	2.24683	5.95106	0.722418	0.175843	0.235707	2.20385	0.354135	4.2658	3.7811	53.4086
TCGA-AA-A029-01	-1.7806	1	2.25598	1.46071	0.471978	0.0800998	0.17782	1.6706	0.25573	3.95552	2.17063	62.6175
TCGA-AA-A02E-01	-1.0059	2	2.97455	1.5522	0.723649	0.274254	0.575552	2.19571	0.524078	3.98053	4.45225	90.6795
TCGA-AA-A02F-01	-0.9673	2	1.75305	2.24097	0.522736	0.0708627	0.163574	2.25779	0.510407	5.11706	5.62366	161.667
TCGA-AA-A02H-01	-1.0303	2	2.95192	0.960539	1.1534	0.0912109	0.818605	3.11313	0.696995	8.0311	6.24496	171.69
TCGA-AA-A02J-01	-0.8999	2	2.69535	0.408525	0.245164	0.0342361	0.146918	3.01206	0.172227	5.97371	3.47048	59.1462
TCGA-AA-A02K-01	-1.1386	2	3.57199	0.651398	0.872993	0.0498567	0.329524	3.9515	0.295694	3.56028	3.50454	70.819
TCGA-AA-A02O-01	-1.5741	1	5.61784	1.13852	0.54293	0.419778	0.63789	3.17869	0.48341	4.53295	3.71781	103.771
TCGA-AA-A02R-01	0.3789	2	6.22755	5.34752	11.2029	0.342328	1.08174	14.8133	1.62157	4.79919	3.92878	193.658
TCGA-AA-A02W-01	-0.7589	2	3.46422	15.4162	1.38924	0.0894427	0.912904	3.32873	0.666552	4.12974	4.68994	102.828
TCGA-AA-A02Y-01	-1.6856	1	2.16869	2.92029	1.31038	0.114376	0.501915	2.57717	0.393285	4.22753	2.49552	7.48712
TCGA-AA-A03F-01	-1.5126	1	4.3168	1.625	0.876075	0.327971	3.2628	3.96871	0.487029	5.9806	4.7398	88.2743
TCGA-AA-A03J-01	-1.3996	1	5.78329	4.00534	3.49062	0.448934	0.577212	6.00139	0.825242	9.97718	4.22793	246.479
TCGA-AD-5900-01	-0.7815	2	3.80294	4.24268	11.8606	0.61384	4.71919	8.28519	1.96631	4.51567	3.95618	290.137
TCGA-AD-6548-01	-1.5624	1	4.17798	4.15651	4.89411	0.254804	2.22293	11.9136	1.48928	6.58888	6.5099	389.109
TCGA-AD-6888-01	-1.2072	2	1.55794	2.14252	0.346348	0.0555016	0.341187	2.46486	0.425127	11.6572	2.01126	23.1445
TCGA-AD-6889-01	-1.5404	1	1.88278	0.322218	1.30497	0.0946763	0.125021	2.0471	0.850355	3.57997	2.9125	92.8713
TCGA-AD-6890-01	-1.5265	1	3.24132	2.84328	2.57757	5.98367	1.22766	3.56646	0.6361	4.4188	4.5153	246.243
TCGA-AD-6895-01	-1.0854	2	4.91457	5.75502	13.8017	0.474602	0.982474	5.24099	2.3217	6.63053	5.41256	400.486
TCGA-AD-6899-01	-1.2794	1	6.12841	4.13989	4.02559	0.0943871	4.26394	14.8789	2.94067	3.90577	9.41689	500.605
TCGA-AD-6901-01	-0.1941	2	4.6696	3.45082	3.22076	0.198176	0.803658	11.2189	2.36488	4.49494	8.00147	811.749
TCGA-AD-6963-01	-1.4057	1	4.68437	7.4356	2.79627	0.128487	0.763073	6.40819	1.27429	5.99463	3.69858	102.536
TCGA-AD-6964-01	-0.3649	2	9.48947	13.2527	7.32604	1.92871	5.09764	25.1392	2.40709	5.14433	7.84553	680.421
TCGA-AD-6965-01	-0.4071	2	3.03831	2.99891	0.967168	0.0931221	1.31259	4.26064	0.582686	4.15525	5.62383	174.109
TCGA-AD-A5EK-01	-1.2636	1	2.74421	2.9084	0.835578	0.0625667	0.48283	3.47976	0.583013	5.46959	4.26431	138.564
TCGA-AF-2687-01	-0.6525	2	4.03694	9.12877	3.9555	0.319671	1.81683	23.2561	2.98579	6.38928	9.78747	981.471
TCGA-AF-2690-01	0.8071	2	7.71981	9.76457	5.03775	0.181187	11.8016	26.2426	9.74917	6.22801	13.6857	702.675
TCGA-AF-2691-01	-1.1751	2	4.61042	3.80248	6.38427	0.533331	1.78769	6.35401	1.7051	6.85128	4.73715	196.124
TCGA-AF-2692-01	-1.1713	2	4.58629	6.50861	0.757838	0.193504	0.833254	5.907	1.53208	6.78834	5.37694	289.829
TCGA-AF-2693-01	-2.0192	1	2.49221	1.02596	0.817557	0.101339	3.62475	5.75416	1.34516	10.5511	6.70607	157.618
TCGA-AF-3400-01	-2.9252	1	2.91744	2.44621	5.54559	0.438408	0.603699	23.1979	2.87642	18.2018	13.0951	1183.68
TCGA-AF-3911-01	-1.0315	2	2.56694	5.76905	1.4649	0.0659781	0.614899	4.9166	1.09532	4.1412	6.13483	295.111
TCGA-AF-3913-01	-0.998	2	1.79497	3.06968	0.324333	0.00368418	0.233112	4.2681	0.648391	8.07954	4.01684	323.835
TCGA-AF-4110-01	-2.8586	1	4.20983	10.9224	2.516	0.237655	13.8152	7.12478	2.38696	11.1669	7.49035	286.61
TCGA-AF-5654-01	-1.7898	1	1.36182	0.371284	0.385187	0.0488365	0.182479	2.43564	0.322823	3.03724	3.30414	64.5575
TCGA-AF-6136-01	-1.2018	2	1.91473	1.86427	0.811332	0.102889	2.99239	4.31272	1.9235	7.7737	7.25528	104.252
TCGA-AF-6655-01	-2.9874	1	3.56609	2.00078	1.31049	0.13291	0.589258	6.48542	0.951079	4.8615	8.61216	988.096
TCGA-AF-6672-01	-0.984	2	3.48476	9.77797	1.13782	0.172903	3.7255	2.7682	0.704162	5.10255	6.84902	87.1516
TCGA-AF-A56K-01	-1.4393	1	4.97655	4.9192	2.13	0.231378	1.72158	8.15318	1.20608	5.77847	13.2838	338.061
TCGA-AF-A56L-01	-1.2473	1	3.49326	1.60476	0.466353	0.0456667	0.954168	3.98646	0.701671	3.75669	4.30063	226.966
TCGA-AF-A56N-01	-1.6558	1	3.97707	4.93074	0.438998	0.0421526	0.903728	5.01037	1.09345	4.74017	6.19222	412.035
TCGA-AG-3574-01	-1.0727	2	3.63191	2.54874	0.696947	0.0606141	0.356556	5.31429	0.968334	6.13986	4.03981	91.8576
TCGA-AG-3575-01	-0.8588	2	3.26298	2.68359	2.55718	0.120973	1.27494	7.85788	2.60128	7.61694	2.63697	471.65
TCGA-AG-3578-01	-1.121	2	3.35097	0.919158	2.17816	0.315568	1.255	9.10806	1.27051	7.69107	5.18186	182
TCGA-AG-3580-01	-2.3619	1	5.25805	5.47449	3.05848	0.222954	0.88327	8.5764	1.10028	8.34834	3.51998	124.569
TCGA-AG-3581-01	-1.9904	1	4.17864	2.11198	1.05764	0.284113	2.15032	5.67925	1.25064	18.0565	5.15511	150.486
TCGA-AG-3582-01	-1.5497	1	3.99485	1.35125	0.816471	0.0536914	1.1557	5.92667	0.624278	7.4964	4.64208	225.566
TCGA-AG-3583-01	-1.523	1	2.36161	3.9476	0.611413	0.204483	1.60858	3.01218	0.953753	7.09675	3.43334	52.9493
TCGA-AG-3584-01	-1.3818	1	3.98416	1.66389	1.85545	0.109377	1.81981	7.70352	1.78374	13.8328	7.01246	232.068
TCGA-AG-3586-01	-1.2696	1	4.22087	1.36989	2.13823	0.504249	0.551788	5.04792	0.698159	7.61011	4.93043	121.88
TCGA-AG-3587-01	-1.2079	2	5.73672	6.45397	1.15011	0.0810978	0.632985	6.44419	0.944571	4.43913	4.66212	213.849
TCGA-AG-3591-01	-1.3792	1	1.87817	2.01487	0.676028	0.0570056	0.953399	5.53036	1.35702	2.52704	3.29214	49.5488
TCGA-AG-3592-01	-2.1378	1	3.32066	0.887839	1.82778	0.0711677	1.66972	5.17581	0.826838	3.63825	5.71199	132.786
TCGA-AG-3593-01	-1.9661	1	6.36785	4.42166	1.4988	0.186844	1.83851	7.98861	1.72184	11.2525	5.72013	118.554
TCGA-AG-3594-01	-0.3888	2	8.05632	11.619	8.78964	1.3959	0.895606	10.7287	4.22145	10.1039	4.73389	106.307
TCGA-AG-3598-01	-1.4409	1	3.90707	2.81619	5.53562	0.100354	0.731358	4.45725	0.773045	4.11667	2.80963	72.5402
TCGA-AG-3599-01	-1.6975	1	4.15361	12.3091	4.38193	0.472322	1.05689	5.89783	1.1056	7.53783	3.31915	91.5522
TCGA-AG-3600-01	-1.6189	1	2.56853	1.31292	2.2309	0.167165	2.3658	8.37396	0.854833	4.13668	3.4441	116.242
TCGA-AG-3605-01	-1.3638	1	4.32464	1.25221	0.860364	0.0361604	0.991367	2.30953	0.827615	5.82361	2.8103	46.0603
TCGA-AG-3608-01	-2.493	1	5.44356	3.05575	1.73858	0.476166	1.54552	6.47173	1.74859	9.74573	3.25043	118.515
TCGA-AG-3609-01	-1.4429	1	3.47118	6.24454	1.2255	0.120584	0.90147	6.01695	1.12698	5.43293	4.67812	316.283
TCGA-AG-3611-01	-0.958	2	3.05626	2.2714	0.800527	0.086216	1.0865	4.93324	0.705434	3.96267	2.7419	53.6788
TCGA-AG-3612-01	-2.1748	1	3.76612	5.21233	1.22644	0.0827187	2.03854	7.11139	1.73163	3.52489	5.59138	241.989
TCGA-AG-3725-01	-1.7996	1	3.10607	0.584934	1.05854	0.0611445	0.803888	2.76146	0.546927	5.25293	4.55289	41.4175
TCGA-AG-3726-01	-1.3546	1	4.92558	0.656855	0.735589	0.147704	0.286819	4.85275	0.226147	7.26575	7.42752	493.579
TCGA-AG-3727-01	-1.0464	2	3.46509	5.33215	0.522615	0.088023	0.351711	6.98438	0.35706	7.19618	5.64983	469.483
TCGA-AG-3728-01	-1.4532	1	6.41644	9.40553	3.32895	0.164173	6.99572	10.0333	2.68693	9.12204	7.21124	490.64
TCGA-AG-3731-01	-1.5262	1	5.77339	6.67891	6.18545	0.405894	7.19732	22.5571	3.48509	7.72457	15.421	781.441
TCGA-AG-3732-01	0.372	2	8.05152	5.29952	2.58112	0.442321	24.8543	5.29182	2.3307	6.42142	9.7037	94.3984
TCGA-AG-3742-01	-1.6345	1	3.03982	1.54147	1.70636	0.0847122	0.0921191	3.89915	0.649266	4.38023	5.92935	234.626
TCGA-AG-3878-01	-0.9747	2	8.82224	4.79024	3.40608	0.265486	4.31859	7.80289	1.14266	17.0674	5.97061	1060.85
TCGA-AG-3881-01	-0.4882	2	2.66433	1.52969	1.30042	0.181615	0.757091	9.46481	1.91925	4.26582	8.45874	666.322
TCGA-AG-3882-01	-0.7666	2	11.2656	5.08059	2.8925	0.248617	3.99587	8.43715	1.69945	6.94759	4.82161	226.725
TCGA-AG-3883-01	-1.3833	1	5.98071	1.7533	1.06663	0.126402	0.661012	5.59737	0.862548	5.08435	6.15462	860.072
TCGA-AG-3885-01	-1.5636	1	5.29304	5.46176	0.859497	0.0524607	2.26936	4.06976	0.809959	11.4816	5.75513	143.728
TCGA-AG-3887-01	-1.7871	1	4.87929	8.71678	4.01391	0.216921	1.2631	3.40521	0.524209	5.05104	5.20583	128.421
TCGA-AG-3890-01	-1.4882	1	9.65443	5.34039	4.49697	0.172409	8.68987	6.51995	2.67571	6.32018	6.61289	169.855
TCGA-AG-3892-01	-1.439	1	5.3941	6.33024	4.71354	0.561764	3.04567	6.29921	1.15828	6.98984	3.12972	85.4265
TCGA-AG-3893-01	-0.6062	2	3.12489	7.51281	1.38887	0.220606	0.245143	7.48319	1.04157	8.20341	6.18184	356.182
TCGA-AG-3894-01	-1.0184	2	2.71867	13.695	0.660443	0.0643614	0.580095	5.5677	0.761493	4.91307	4.36309	128.61
TCGA-AG-3896-01	-1.653	1	2.99343	0.89852	0.559594	0.0991871	1.82652	5.82212	1.38445	14.9465	6.71022	214.027
TCGA-AG-3898-01	-1.5126	1	2.54261	5.94354	2.49123	0.165502	0.282554	5.03413	1.4312	6.26377	4.39435	240.498
TCGA-AG-3901-01	-3.4341	1	4.89887	2.97656	2.07619	2.01372	2.2732	16.5848	4.09626	7.60045	8.2025	733.197
TCGA-AG-3902-01	-3.002	1	8.63973	8.45847	5.40822	1.01316	2.46017	12.2067	3.84302	9.60009	3.37499	94.541
TCGA-AG-3909-01	-0.7536	2	2.95092	1.39103	1.10733	0.194224	3.67092	5.26048	1.45949	14.808	4.45373	139.314
TCGA-AG-3999-01	-0.7204	2	2.42861	0.653849	0.291772	0.0612554	0.463608	3.91994	0.517627	5.13688	3.73859	172.614
TCGA-AG-4001-01	-0.8754	2	4.96176	10.1563	2.12392	0.147965	0.678495	14.5024	1.69341	5.75426	9.77488	817.652
TCGA-AG-4005-01	-0.8432	2	2.80035	1.34414	0.572529	0.0627947	1.06938	4.78692	0.686725	5.51756	4.3455	320.144
TCGA-AG-4007-01	-1.0273	2	4.573	11.7014	1.90464	0.0834967	5.42573	7.28391	1.42225	8.31725	6.66363	252.969
TCGA-AG-4008-01	-0.9244	2	2.65782	4.26839	1.8472	0.188374	1.46745	6.81965	1.48656	9.99249	6.83092	473.809
TCGA-AG-4021-01	-0.5188	2	2.09023	1.03287	0.44729	0.0685874	0.466381	8.89141	0.820131	6.76132	7.62335	473.987
TCGA-AG-4022-01	-1.6757	1	3.77399	2.04204	2.04651	0.179226	3.09604	10.338	2.90611	8.56736	5.77336	289.023
TCGA-AG-A002-01	-2.1389	1	1.50664	0.722318	0.519263	0.120236	0.898658	2.22241	0.197793	5.99804	6.76727	100.54
TCGA-AG-A008-01	-2.6778	1	3.6543	1.91505	1.93163	0.457607	0.239267	1.92936	0.19504	6.98426	4.48327	32.1505
TCGA-AG-A00C-01	-1.3311	1	4.92117	0.604055	1.5888	0.135125	0.980322	1.99323	0.449238	5.04729	2.46806	39.9825
TCGA-AG-A00H-01	-0.8572	2	2.99913	1.19654	0.283865	0.0425194	0.292794	5.08264	0.576276	3.1018	4.46937	772.727
TCGA-AG-A00Y-01	-1.6007	1	4.12988	3.64242	1.64612	0.14663	2.87745	4.35582	0.608236	6.68946	4.43889	78.6246
TCGA-AG-A011-01	-1.7398	1	3.63517	1.00391	0.619755	0.154163	2.61566	3.63082	0.435268	16.0429	4.4301	152.546
TCGA-AG-A014-01	-1.6358	1	3.00958	1.39434	0.154167	0.062396	0.340142	1.73351	0.156772	6.39435	3.65281	192.791
TCGA-AG-A015-01	-1.3147	1	1.70377	1.64169	0.270409	0.0895451	0.547193	2.84896	0.234356	7.41846	3.46727	67.172
TCGA-AG-A016-01	-1.0134	2	2.14122	1.52306	0.355593	0.0387107	0.233089	1.94726	0.123054	5.63659	4.25594	93.5385
TCGA-AG-A01J-01	-0.7448	2	5.8857	2.84527	1.47852	0.181744	0.707268	2.26323	0.44299	18.14	4.29575	63.9616
TCGA-AG-A01N-01	-1.1245	2	3.18514	4.04983	0.506479	0.100732	0.135622	2.83542	0.428101	6.91847	4.30009	136.597
TCGA-AG-A020-01	-1.4528	1	3.06904	1.59968	1.64746	0.450264	0.585904	1.84933	0.849675	4.99563	3.01802	53.4542
TCGA-AG-A023-01	-0.3936	2	4.45549	1.51052	0.936727	2.43198	3.95833	2.85268	0.571783	4.92212	7.70743	411.516
TCGA-AG-A025-01	-0.8437	2	4.46143	3.5873	1.02983	7.14565	0.336162	4.28406	0.400151	5.54734	6.54058	211.566
TCGA-AG-A026-01	-0.6901	2	4.1633	0.43853	0.670742	0.0795757	0.175276	2.66347	0.431072	5.35226	5.36974	382.438
TCGA-AG-A02G-01	0.0064	2	4.58778	33.3981	1.04418	0.142274	1.28074	5.14784	0.331612	5.04762	4.24318	38.9789
TCGA-AG-A02N-01	-0.6651	2	3.60723	4.07401	6.18813	0.767788	0.996399	6.46009	0.48068	5.0447	3.41451	33.1252
TCGA-AG-A02X-01	-1.2427	2	2.78471	0.254432	1.3401	0.0821794	1.13577	2.96389	0.188603	5.09318	3.20452	55.4535
TCGA-AG-A032-01	-1.3652	1	3.84354	2.78273	0.785056	0.203272	1.33422	2.19792	0.878446	7.51795	4.65668	155.144
TCGA-AG-A036-01	-1.0552	2	3.38344	3.74694	2.19871	0.0854346	1.37924	5.29055	0.982722	4.41712	4.5885	168.855
TCGA-AH-6544-01	-1.5731	1	0.618097	0.517703	0.198352	0.0568193	1.97513	1.48932	0.203114	4.86971	2.38746	77.4671
TCGA-AH-6547-01	-1.6132	1	6.92005	5.42067	4.73999	0.539108	27.2125	15.2843	4.09569	45.4063	8.57103	324.011
TCGA-AH-6549-01	-2.2458	1	1.9149	4.51237	0.409888	0.0887336	0.952269	6.76597	1.04065	4.52351	9.51427	363.085
TCGA-AH-6643-01	-0.824	2	3.70277	0.537915	0.516813	0.137516	0.427375	7.06839	0.483095	5.09645	6.77845	167.107
TCGA-AH-6644-01	-0.9425	2	3.04759	6.35522	1.32156	0.13948	1.78002	7.83044	1.30127	5.70585	10.8648	546.572
TCGA-AH-6897-01	-2.443	1	1.42878	10.9354	0.57919	0.0258185	0.705667	2.20466	0.256765	3.2518	4.16478	106.969
TCGA-AH-6903-01	-1.4604	1	4.25931	3.58794	0.315464	0.170495	0.912867	3.77521	0.735483	7.69476	3.38545	60.4745
TCGA-AM-5820-01	-1.8352	1	0.632375	1.18374	0.578715	0.0338625	0.25468	6.40666	0.670805	3.18654	5.99755	328.135
TCGA-AM-5821-01	-0.5876	2	2.92825	4.43002	9.68926	0.283287	3.32091	18.3526	1.29023	3.59128	3.79875	306.532
TCGA-AU-3779-01	-2.0352	1	5.81578	17.4999	0.877713	0.095914	4.35697	9.42368	3.1044	4.65773	5.30679	197.645
TCGA-AU-6004-01	-2.8508	1	4.90384	2.20911	3.12437	0.283357	5.43791	12.8831	3.36831	9.48671	6.10458	440.098
TCGA-AY-4070-01	-0.8751	2	6.05672	10.7236	1.54607	0.135223	7.17409	6.46072	1.04417	7.83375	6.27765	173.391
TCGA-AY-4071-01	-0.8193	2	8.52041	4.18433	4.42551	0.374038	4.57249	8.0009	1.68887	7.44067	6.3024	143.936
TCGA-AY-5543-01	-2.2086	1	3.22993	1.17155	1.38218	0.0669284	1.40797	3.23368	0.63808	2.76175	3.6564	38.3719
TCGA-AY-6196-01	2.0313	2	14.0632	14.8142	9.4263	0.69756	23.8697	43.2187	8.89638	8.09508	21.2338	1084.08
TCGA-AY-6197-01	-5.3316	1	4.3064	1.46945	3.0663	0.223264	0.836911	4.46206	0.391567	12.4754	5.33013	114.317
TCGA-AY-6386-01	-1.6363	1	2.56149	1.75512	1.03516	0.383851	1.71643	4.92346	1.63702	3.81997	4.56524	104.393
TCGA-AY-A54L-01	-1.1597	2	2.00154	3.94067	0.531128	0.0795774	0.423837	3.07396	0.182436	4.00664	2.88195	20.5127
TCGA-AY-A69D-01	-1.6468	1	3.54603	0.776106	0.961025	0.314629	2.67613	3.6368	0.573135	4.38418	4.60899	165.125
TCGA-AY-A71X-01	-0.4803	2	1.91365	3.61787	0.262134	0.175209	0.332004	1.49052	0.234864	3.72521	4.04309	17.4805
TCGA-AY-A8YK-01	-1.6018	1	3.06348	0.203487	0.908636	0.0999578	1.79983	2.99609	0.629834	10.6889	5.71062	101.593
TCGA-AZ-4308-01	-0.3833	2	3.15471	0.129966	0.626051	0.0540047	0.275008	2.76744	0.360515	3.50307	3.96544	576.623
TCGA-AZ-4313-01	-0.9004	2	0.816564	15.9582	0.844588	0.0652659	0.335455	2.48115	0.330664	2.09809	3.15989	112.32
TCGA-AZ-4315-01	-1.645	1	1.37555	4.11179	5.95663	0.554212	1.11538	7.29162	0.917123	2.28838	2.23086	160.458
TCGA-AZ-4323-01	4.0903	2	19.594	29.9817	5.22739	0.329453	80.975	10.6398	3.99465	5.87213	11.1965	505.254
TCGA-AZ-4614-01	-0.3054	2	2.36208	7.33778	1.71278	0.134431	0.720712	2.26742	0.16507	5.48015	3.07283	58.5596
TCGA-AZ-4615-01	-0.0106	2	5.80959	11.9276	12.9831	0.273623	0.40332	8.04274	2.1228	5.098	3.99321	295.139
TCGA-AZ-4616-01	-0.6896	2	2.47439	6.68069	5.79508	0.500569	0.488401	3.54216	0.416704	3.73051	3.43298	187.05
TCGA-AZ-4682-01	-0.9283	2	1.78913	0.505885	2.73094	0.0920508	0.485653	2.47071	0.575157	3.9124	3.96219	82.847
TCGA-AZ-4684-01	-2.41	1	3.20466	2.00389	2.23702	0.19687	3.08961	5.49879	1.51635	5.21499	7.36393	322.59
TCGA-AZ-5403-01	-1.4291	1	1.29477	3.79054	0.311585	0.0857978	0.193428	5.06517	1.74743	3.21887	7.54745	382.5
TCGA-AZ-5407-01	-1.2472	2	3.95362	14.3893	1.30085	0.28804	2.49417	2.86871	0.849885	2.45333	3.54709	34.2602
TCGA-AZ-6598-01	-0.783	2	1.89931	0.455733	26.4889	0.696666	0.360805	6.40473	0.64515	4.00531	6.24614	194.942
TCGA-AZ-6599-01	-0.4907	2	1.98447	7.77473	2.25005	0.18132	1.27052	0.764573	0.880088	5.43379	3.60644	16.6963
TCGA-AZ-6600-01	-0.9285	2	3.29971	2.90269	1.19197	0.141741	6.56908	8.62923	1.00346	5.60943	8.37952	511.07
TCGA-AZ-6601-01	-1.0133	2	4.45658	4.89891	10.7277	0.676883	7.44628	17.9389	2.6111	9.1042	6.27222	355.094
TCGA-AZ-6603-01	-1.0814	2	3.78768	1.16351	1.30676	0.0978043	1.18801	8.66134	1.65732	4.81731	8.82153	351.449
TCGA-AZ-6605-01	-1.3444	1	5.94357	3.96665	2.87148	0.205869	6.55411	13.314	3.60982	6.32574	12.1602	894.277
TCGA-AZ-6606-01	-2.1419	1	2.17666	1.13085	0.517705	0.127643	0.906134	1.9466	0.416553	4.33381	5.67024	57.9732
TCGA-AZ-6607-01	-0.2443	2	4.47017	3.03203	7.12113	0.331997	2.92449	17.5927	2.54251	9.56342	9.33179	2209.51
TCGA-AZ-6608-01	-1.089	2	2.56555	0.434241	0.23816	0.0571717	0.182307	1.347	0.210461	2.33573	2.72907	20.8944
TCGA-BM-6198-01	0.1011	2	3.81546	2.11019	4.01637	0.262872	2.38642	7.07768	1.04988	4.1711	5.43829	261.623
TCGA-CA-5254-01	-1.0839	2	1.75127	1.31341	1.27964	0.142551	2.30933	5.85455	0.31804	4.04713	2.85959	271.317
TCGA-CA-5255-01	-0.9745	2	1.41519	0.433542	0.572952	0.0763468	0.559643	3.45515	0.681431	4.75423	2.13055	52.4481
TCGA-CA-5256-01	-1.3619	1	2.31418	2.81994	0.889339	0.0319578	0.5292	2.1619	1.41878	2.35508	2.06519	78.5273
TCGA-CA-5796-01	-2.0133	1	3.34075	2.26072	1.31976	0.155929	2.3533	5.83441	1.63339	3.04672	6.60426	36.3261
TCGA-CA-5797-01	-0.9929	2	2.08069	35.0235	1.56655	0.304024	0.716927	7.56487	1.29993	4.88203	7.3832	305.453
TCGA-CA-6715-01	-1.0778	2	1.96763	10.2599	0.244797	0.0231141	0.310755	3.23933	0.161062	4.21756	4.02802	179.767
TCGA-CA-6716-01	-0.8791	2	3.57957	0.327568	0.155029	0.0380239	0.746956	4.16032	0.660142	4.6644	5.103	294.205
TCGA-CA-6717-01	-1.8845	1	5.56897	5.71932	4.30407	0.42631	13.0232	15.9636	7.20585	4.78923	10.2264	510.2
TCGA-CA-6718-01	1.194	2	6.4733	3.86276	16.8166	2.1043	4.08998	17.7713	2.98181	5.77426	7.49125	380.424
TCGA-CA-6719-01	-0.8567	2	2.2854	5.48963	1.39895	0.0753222	1.74748	12.1906	1.23228	4.84084	11.5131	476.508
TCGA-CI-6619-01	-2.7885	1	4.13225	10.7832	1.54156	0.171082	1.84265	8.2903	2.07582	10.2535	10.609	126.131
TCGA-CI-6620-01	-2.0997	1	2.27889	1.14772	0.687723	0.104965	2.68732	4.55863	1.48254	4.95333	10.6052	214.369
TCGA-CI-6621-01	-2.3746	1	3.93206	6.94256	2.69315	0.154728	0.952949	12.3511	1.7223	8.61715	11.0606	272.458
TCGA-CI-6622-01	-0.5287	2	1.34043	2.09198	0.492833	0.0884482	0.706444	2.53251	0.5521	14.8472	4.57264	106.428
TCGA-CI-6623-01	-1.9906	1	1.47448	1.39251	1.03458	0.0624168	0.395031	4.412	0.546458	7.07059	5.9284	157.63
TCGA-CI-6624-01	-1.9761	1	4.03181	8.06403	1.38336	0.271754	4.31901	9.31574	2.4259	14.2161	9.11182	318.038
TCGA-CK-4947-01	-2.3687	1	4.43771	3.65661	3.60899	1.2791	5.53215	10.0961	3.38618	4.57251	5.83732	262.896
TCGA-CK-4948-01	-2.584	1	3.08572	8.07313	0.63033	0.139336	0.636921	6.19893	0.920848	7.01007	5.91259	507.328
TCGA-CK-4950-01	-2.0595	1	3.529	3.15962	3.24389	0.452858	5.82447	6.93458	1.87591	14.1852	5.15022	188.23
TCGA-CK-4951-01	-1.5441	1	4.51581	3.96556	6.54797	0.75342	0.597613	14.3199	6.48662	6.46718	6.97596	571.139
TCGA-CK-4952-01	-1.074	2	1.10531	0.206838	0.486174	0.0445477	0.633504	5.02628	0.307935	4.78982	4.61751	85.1728
TCGA-CK-5912-01	-0.8198	2	1.91488	0.312363	0.45039	0.0580782	0.982339	4.41177	1.72493	4.27161	7.83318	111.892
TCGA-CK-5913-01	-2.3809	1	2.72553	2.45611	7.66845	1.02469	0.421453	8.60455	1.79237	7.14294	5.59458	320.471
TCGA-CK-5914-01	-1.4825	1	2.50379	8.65196	5.61398	0.187612	0.444849	4.04106	0.589703	3.90107	4.70228	233.779
TCGA-CK-5916-01	-1.3036	1	5.16553	3.78524	18.4258	1.14559	1.81338	14.0304	2.65902	5.67242	4.4151	244.959
TCGA-CK-6747-01	-2.6416	1	2.64802	0.913236	1.26815	2.03502	1.20507	5.11294	1.32891	4.12825	6.20591	147.329
TCGA-CK-6748-01	-1.5511	1	1.38881	1.44485	0.36918	0.0358643	0.241857	8.6794	1.1479	5.10477	6.93042	702.863
TCGA-CK-6751-01	-1.8285	1	2.59541	4.48323	1.74173	0.797331	0.453471	3.63182	1.06928	3.36714	7.11949	378.214
TCGA-CL-5917-01	-1.2365	2	1.2007	14.4728	0.271043	0.0173017	0.281779	4.302	0.496434	5.55121	5.35854	236.232
TCGA-CL-5918-01	-1.2042	2	2.02281	4.35518	2.14093	0.148567	0.167772	2.12319	0.407775	3.69125	2.88422	41.5534
TCGA-CM-4743-01	-1.9508	1	2.08637	4.87716	8.54185	0.287803	0.372736	4.84713	1.6169	5.26405	4.00625	106.753
TCGA-CM-4744-01	-1.1062	2	2.89274	4.59991	4.1806	0.177484	0.603455	1.69976	0.640587	1.80707	1.41421	32.8429
TCGA-CM-4746-01	-1.1486	2	1.41198	3.65353	0.969019	0.164712	0.235786	1.06406	0.0903558	3.25538	2.36856	43.545
TCGA-CM-4747-01	-0.5453	2	1.52879	0.733931	0.316023	0.0468185	0.566865	2.55792	0.429364	2.72903	5.34681	151.747
TCGA-CM-4748-01	-0.7737	2	2.75905	15.8067	1.83068	1.41322	3.61041	5.71869	2.38113	6.8732	6.75828	278.064
TCGA-CM-4750-01	-1.4341	1	2.49082	6.10971	0.846203	0.10741	1.40784	2.70827	0.554098	4.23756	2.86144	166.808
TCGA-CM-4751-01	-1.3026	1	5.7988	3.59274	4.44776	0.33459	4.74338	7.66678	3.75164	3.97917	6.76432	251.304
TCGA-CM-4752-01	-1.0008	2	5.63011	1.36514	2.2403	0.349463	1.50806	6.42615	1.31818	6.36092	4.73701	186.759
TCGA-CM-5341-01	-1.4835	1	2.7503	2.22191	1.23084	0.0749368	0.248716	7.86667	3.63216	2.66374	3.25823	169.087
TCGA-CM-5344-01	-0.3513	2	1.5386	4.75032	1.0126	8.41844	0.542806	3.90746	0.668741	4.17402	6.93413	544.502
TCGA-CM-5348-01	-3.6983	1	3.39092	1.37717	1.56683	0.112966	1.14474	20.4413	3.6324	9.53914	7.17711	659.327
TCGA-CM-5349-01	-1.0003	2	1.37575	2.44936	0.438865	0.0722821	3.64951	11.9728	1.48132	3.3151	5.17825	400.336
TCGA-CM-5860-01	-0.996	2	2.65078	1.80666	1.8107	0.0693891	0.55362	10.3104	1.98133	3.9404	6.63408	627.533
TCGA-CM-5861-01	-0.6868	2	1.51728	3.84287	2.48754	0.432886	0.237445	2.95695	0.401385	4.54425	3.52182	149.001
TCGA-CM-5862-01	-0.7548	2	1.05487	3.41153	0.538473	0.0789628	0.0494569	1.29858	0.380505	2.26078	4.7946	117.686
TCGA-CM-5863-01	-0.4446	2	1.63182	3.97325	0.669023	0.084571	1.16984	5.02231	0.991047	5.25307	7.00478	413.514
TCGA-CM-5864-01	-1.0713	2	1.98626	2.24913	0.775347	0.0374532	1.35869	2.7651	0.672484	3.48358	3.9602	58.8079
TCGA-CM-5868-01	-1.0954	2	2.81711	3.10106	0.665121	0.0774032	0.481796	3.65408	0.471919	2.79575	4.56675	326.295
TCGA-CM-6161-01	-1.9971	1	5.89337	8.53531	1.835	0.485992	1.30198	9.21659	2.82452	5.47372	5.08682	170.401
TCGA-CM-6162-01	-1.2742	1	4.92038	5.68561	4.66694	1.54353	3.71069	25.1544	3.80936	8.12435	12.8483	1171.91
TCGA-CM-6163-01	-1.4438	1	4.09806	4.87717	1.9734	0.249694	4.95272	9.65976	2.94172	6.35437	4.94663	198.532
TCGA-CM-6164-01	-0.8666	2	3.34618	10.9385	2.5598	0.141718	0.902591	4.23304	1.2438	4.70033	8.03994	197.683
TCGA-CM-6165-01	-1.4439	1	2.50914	2.41532	1.00337	0.117808	1.32337	10.4925	3.03024	5.56945	8.61375	282.505
TCGA-CM-6166-01	-1.3445	1	2.27479	2.2849	0.307634	0.0422653	0.212524	2.63362	0.506301	2.62072	3.67291	142.855
TCGA-CM-6167-01	-2.4964	1	5.33683	2.97011	2.93507	0.278676	6.55572	14.6827	6.79701	6.40202	26.4647	1776.89
TCGA-CM-6168-01	-1.6609	1	4.27578	1.16718	1.88902	0.188178	4.35831	19.3937	4.48617	8.98699	10.7147	734.458
TCGA-CM-6169-01	-2.2393	1	6.03776	8.11113	3.19689	0.352317	3.38542	22.1093	6.30855	6.96359	14.5025	463.558
TCGA-CM-6170-01	-1.2407	2	3.97265	1.07183	1.00297	0.44641	2.0882	7.4413	1.39131	4.9344	8.12901	293.206
TCGA-CM-6171-01	-0.9393	2	2.2443	1.19421	1.47585	0.232517	0.471211	8.01485	0.871135	11.828	4.91338	115.725
TCGA-CM-6172-01	-1.9244	1	2.34128	2.65131	0.397969	0.74483	2.77878	6.23939	2.00281	6.69434	7.57804	231.812
TCGA-CM-6674-01	-1.1012	2	2.32547	9.35664	5.6168	0.364539	1.04553	7.15519	0.84303	4.05282	5.59233	415.301
TCGA-CM-6675-01	-0.6783	2	1.98383	1.05416	1.52466	0.182136	0.770024	6.6701	0.524622	5.38483	5.31633	236.833
TCGA-CM-6676-01	-1.4593	1	2.15462	0.772973	0.499983	0.0252368	0.429828	3.89994	1.11431	3.93557	5.79571	283.315
TCGA-CM-6677-01	-2.2354	1	3.18325	2.24277	2.37124	0.616892	3.77671	5.18801	1.52139	4.09817	6.5609	300.834
TCGA-CM-6678-01	-1.6823	1	1.63729	3.62122	0.291233	0.0555308	0.387633	1.62932	0.474812	2.44685	4.63723	125.041
TCGA-CM-6679-01	-0.4945	2	4.40212	1.45177	0.846325	0.0408014	8.06003	7.92965	2.27124	4.64566	8.17078	688.888
TCGA-CM-6680-01	-2.1669	1	6.24506	3.75574	2.24779	0.324878	2.00335	10.2695	1.73759	5.87877	8.32538	284.222
TCGA-D5-5537-01	-0.617	2	3.18237	5.50227	0.353396	0.0334811	2.51495	4.59417	0.406096	4.37512	3.81251	261.997
TCGA-D5-5538-01	-1.7918	1	3.50633	5.44651	2.11798	0.163387	2.96117	18.6062	2.28806	4.68628	5.91097	328.029
TCGA-D5-5539-01	-0.9503	2	1.55707	2.22658	0.934462	0.192704	1.96	7.30409	1.72151	5.5804	6.49481	297.969
TCGA-D5-5540-01	-1.1419	2	1.16906	3.40198	2.22938	0.0687711	0.103049	2.25527	0.472694	1.21803	2.04795	75.3406
TCGA-D5-5541-01	-1.5826	1	2.7209	7.87236	2.23022	0.115606	1.2259	13.7115	1.91385	4.2322	5.40131	201.435
TCGA-D5-6529-01	-1.8149	1	6.43376	3.46467	2.12399	0.121123	12.8931	12.627	2.0746	6.49356	6.5024	660.384
TCGA-D5-6530-01	-1.2196	2	5.16595	3.35276	5.39994	0.870702	2.41516	11.4334	1.42522	5.64858	4.03872	153.228
TCGA-D5-6531-01	-1.2077	2	4.03648	2.55292	3.92523	0.092912	0.776941	8.9107	0.74159	3.83608	2.96258	218.821
TCGA-D5-6532-01	-1.3457	1	2.76006	3.80632	0.44684	0.0600922	1.20318	2.65053	0.207755	4.20295	3.53714	122.253
TCGA-D5-6533-01	-2.1763	1	2.4776	1.65827	0.964412	0.0414065	1.58436	6.36908	0.961491	5.07038	7.64448	184.813
TCGA-D5-6534-01	-2.4902	1	10.2942	6.11478	3.26426	0.325726	5.8769	34.0049	19.5632	8.09369	13.8809	1095.4
TCGA-D5-6535-01	-1.6659	1	4.71218	1.88263	1.10749	0.137801	2.36166	8.28432	1.87321	5.44619	7.06725	262.333
TCGA-D5-6536-01	-0.8535	2	1.59488	11.6673	0.460757	0.0818821	0.337748	6.8605	0.38273	5.74194	5.95098	350.397
TCGA-D5-6537-01	-1.2691	1	1.95496	8.71637	1.17299	0.0493994	0.344117	2.74302	0.241202	4.4267	2.4541	93.8947
TCGA-D5-6538-01	-1.1116	2	0.990273	5.14661	0.345288	0.0381277	0.147222	2.35702	0.233755	6.83438	3.87674	84.5832
TCGA-D5-6539-01	-1.8153	1	3.04747	2.3664	1.78478	0.542606	3.71705	7.25501	3.51887	17.6356	11.5837	121.076
TCGA-D5-6540-01	-0.6885	2	2.61776	6.66501	6.74588	0.374351	0.283298	7.12959	1.40061	6.52529	6.37617	477.58
TCGA-D5-6541-01	-0.8005	2	2.74002	3.27204	3.15433	0.130234	2.04729	16.7427	1.56489	4.0912	4.88491	467.794
TCGA-D5-6898-01	-2.4103	1	2.69208	4.96223	1.18471	0.841795	1.40509	11.4146	3.20968	4.978	7.48625	315.345
TCGA-D5-6920-01	-5.223	1	6.43643	2.539	2.46449	2.90713	4.01081	8.14868	1.2971	28.9881	7.43246	172.73
TCGA-D5-6922-01	-0.4698	2	3.7257	3.55699	2.65109	0.320603	0.66285	12.3819	1.73762	6.07546	8.41286	565.939
TCGA-D5-6923-01	-2.1893	1	3.03265	0.809553	0.988041	0.147016	0.3687	8.14228	1.7391	6.59936	11.3086	1059.61
TCGA-D5-6924-01	-1.0519	2	4.86098	6.92478	1.9904	0.186877	6.71283	14.6534	1.97783	6.88215	9.66965	949.62
TCGA-D5-6926-01	-0.5118	2	3.39877	1.87344	2.07423	0.185629	1.96043	12.4785	1.19601	6.58141	11.1419	1037.1
TCGA-D5-6927-01	-1.2308	2	5.45293	8.46313	5.11839	0.644789	1.22974	12.955	1.34733	8.38622	5.92243	507.971
TCGA-D5-6928-01	1.76	2	21.5062	43.6981	32.811	2.1636	26.044	38.8672	7.33388	13.2972	10.2712	618.497
TCGA-D5-6929-01	-0.387	2	5.575	2.48509	1.13796	0.0777563	8.99999	6.80331	0.55072	3.05356	5.36361	592.194
TCGA-D5-6930-01	-0.4957	2	4.57413	21.2651	11.6125	0.425134	13.2825	7.33639	1.29677	4.04334	5.779	370.177
TCGA-D5-6931-01	-1.6548	1	4.69672	2.47532	1.32794	0.320413	5.13429	10.2292	1.75122	6.97645	6.19057	324.912
TCGA-D5-6932-01	-1.2077	2	4.11963	1.11606	2.03526	0.0967045	0.274462	5.73976	0.664668	3.61763	6.04637	352.508
TCGA-D5-7000-01	-1.6872	1	3.35879	3.33232	2.67984	0.108084	1.1323	7.33749	1.49961	6.8279	6.84499	393.77
TCGA-DC-4745-01	-1.8599	1	2.22452	0.743799	0.797306	0.0451476	0.612888	3.07912	1.11595	2.52458	4.88026	122.611
TCGA-DC-4749-01	-1.6638	1	1.99336	5.49413	0.570852	0.106364	0.688413	2.51699	0.489084	4.10193	3.8936	137.231
TCGA-DC-5337-01	-1.4585	1	3.52687	2.88652	1.22228	0.0340154	0.460676	4.73444	0.816079	23.4972	4.18522	96.5318
TCGA-DC-5869-01	-2.1841	1	2.02913	3.00844	0.671984	0.0290814	0.684682	5.14985	2.00374	2.25107	7.57862	222.122
TCGA-DC-6154-01	-0.3267	2	1.58494	1.66459	3.36717	0.147469	0.160244	4.9496	0.464488	3.36984	6.1911	178.381
TCGA-DC-6155-01	-1.3459	1	2.00247	0.689629	1.59868	0.0814501	0.494592	1.59276	0.364613	1.26654	4.87036	198.589
TCGA-DC-6156-01	-0.359	2	6.15166	22.3779	5.96498	0.135508	1.30173	26.8525	2.61041	6.27141	14.1003	818.591
TCGA-DC-6157-01	-1.0754	2	6.26197	2.6752	0.372005	0.0567351	0.967152	7.3984	1.43112	3.87992	7.20827	139.253
TCGA-DC-6158-01	-1.5959	1	6.01888	1.81158	4.03137	0.217091	2.25813	18.0191	3.60265	6.29319	8.99328	828.357
TCGA-DC-6160-01	-2.5892	1	4.33494	5.71126	1.8877	0.113178	4.51493	7.3892	1.27879	12.3419	6.56287	102.85
TCGA-DC-6681-01	-1.4176	1	3.9924	2.62988	0.645203	2.77151	1.04436	5.05037	1.23132	4.66894	7.59152	419.949
TCGA-DC-6682-01	-1.1601	2	1.83448	6.08938	1.07656	0.085171	2.49032	3.58256	0.894193	2.46167	3.16456	68.6598
TCGA-DC-6683-01	-0.9212	2	1.56103	0.526837	0.41818	0.0292489	1.4885	5.42955	0.834576	3.72076	4.21935	199.265
TCGA-DM-A0X9-01	-1.2558	1	3.31844	2.35116	2.01822	0.104886	0.614193	2.68774	0.976026	3.9622	3.27188	89.297
TCGA-DM-A0XD-01	-0.7571	2	0.965752	2.11689	0.648731	0.0872318	1.20269	3.07847	0.184272	2.71524	2.27879	180.988
TCGA-DM-A0XF-01	-0.8693	2	2.64729	1.35901	3.37442	0.0955513	0.220186	5.00985	0.56311	3.14946	2.65676	185.363
TCGA-DM-A1D0-01	-0.7186	2	1.07564	0.764495	0.0859661	0.0267009	0.11889	1.95261	0.194874	3.17818	2.72796	30.4462
TCGA-DM-A1D4-01	-1.3375	1	2.1596	1.10085	1.15245	0.826417	0.206846	1.57859	0.386237	3.40398	2.55613	26.2182
TCGA-DM-A1D6-01	-0.8971	2	0.819899	2.91786	0.153595	0.0186235	0.812968	1.90806	0.107293	2.71016	2.49875	45.3078
TCGA-DM-A1D7-01	-1.4075	1	2.44262	0.376244	1.427	0.106206	0.722357	4.451	0.424797	2.97844	4.99668	86.6813
TCGA-DM-A1D8-01	-1.0627	2	3.4639	1.73551	1.99484	0.169326	0.563422	2.07412	0.620231	3.28968	2.19707	73.6786
TCGA-DM-A1D9-01	-1.3833	1	1.64273	0.406376	1.0631	0.0381871	0.286232	3.06362	0.724813	3.20986	3.54624	88.3937
TCGA-DM-A1DA-01	-0.3808	2	1.50253	0.836702	1.06344	0.0564045	0.522625	2.50843	0.204347	3.51485	1.8922	78.5111
TCGA-DM-A1DB-01	-0.6001	2	3.09893	22.5507	1.74414	0.208951	0.416684	4.25751	0.755499	3.86441	3.72563	40.3087
TCGA-DM-A1HA-01	-1.0821	2	2.3313	2.14602	1.99616	0.136375	0.244004	1.38116	0.150483	3.82959	1.43502	26.36
TCGA-DM-A1HB-01	-1.3988	1	0.858771	0.0379398	0.311804	0.0696652	0.252954	3.17603	0.356878	3.68339	2.91879	146.889
TCGA-DM-A280-01	-1.3507	1	0.600176	0.717882	0.453236	0.299541	0.0970031	2.13713	0.150836	3.38389	2.80619	239.695
TCGA-DM-A282-01	-0.5234	2	1.15992	2.99801	0.236463	0.0529372	0.202167	3.54275	0.434167	3.20612	4.11265	187.961
TCGA-DM-A285-01	-0.2898	2	1.15637	1.85913	0.240898	0.792721	0.21179	2.80992	0.552047	6.27777	5.03936	380.44
TCGA-DM-A288-01	-0.9192	2	1.23086	0.525695	0.16393	0.0258738	0.229197	1.27253	0.107168	3.89527	2.8302	69.9695
TCGA-DM-A28A-01	-0.6663	2	2.09905	2.68068	1.16272	0.0838366	0.361315	4.02783	0.375676	5.11778	4.07818	438.709
TCGA-DM-A28C-01	-0.9483	2	4.10766	0.252371	0.145256	0.0404214	0.520384	2.93797	0.219795	3.94694	2.98566	63.1807
TCGA-DM-A28E-01	-1.0981	2	2.36858	0.627895	0.264332	0.0391161	0.319601	2.58772	0.216121	4.69549	3.83739	23.4602
TCGA-DM-A28F-01	-0.8884	2	2.60546	1.03344	0.845933	0.0601412	2.05038	1.49362	0.223407	3.49092	3.66052	109.687
TCGA-DM-A28G-01	-0.8858	2	2.0127	4.13853	0.52405	0.493099	0.957634	3.62291	0.71365	2.32268	5.287	51.8936
TCGA-DM-A28H-01	-1.5622	1	2.26299	4.04425	0.167814	0.0507738	0.597425	2.50857	0.195936	3.39403	3.20109	64.6225
TCGA-DM-A28K-01	-0.5649	2	1.03349	0.844895	0.967797	0.0594713	0.21631	4.65637	0.143534	3.97124	4.10429	80.613
TCGA-DM-A28M-01	-0.5643	2	1.2627	4.25688	0.390767	0.149461	0.300228	1.18322	0.208382	2.58824	2.5491	50.1867
TCGA-DT-5265-01	-0.2328	2	2.40065	0.430834	1.77281	0.0995852	0.461677	10.0008	1.5409	4.50657	4.65855	845.364
TCGA-DY-A0XA-01	-0.8105	2	2.29184	5.54891	0.838332	0.043716	0.800833	3.33808	0.448864	4.19788	3.60434	145.653
TCGA-DY-A1DC-01	-0.6131	2	1.95872	2.38834	0.810408	0.0535414	1.76264	3.09213	1.14175	2.93074	4.50022	202.823
TCGA-DY-A1DD-01	-0.2811	2	1.82885	6.04539	0.786078	0.0624989	0.174324	2.69018	0.401545	4.21563	2.66473	258.596
TCGA-DY-A1DE-01	-1.4865	1	3.2047	1.97542	1.73931	0.139105	0.582139	6.82962	0.991144	2.36493	5.23205	232.375
TCGA-DY-A1DF-01	0.3188	2	5.7526	0	1.32247	0.0778156	0.138497	1.18343	0.25313	3.50031	2.91728	202.366
TCGA-DY-A1DG-01	-0.6884	2	2.17847	3.13029	0.614067	0.0569018	0.209685	2.44724	0.373549	3.94702	2.76697	28.9312
TCGA-DY-A1H8-01	-0.427	2	2.17126	3.2736	1.19989	0.0209898	0.100817	2.22695	0.139756	3.2588	1.84173	14.0825
TCGA-EF-5830-01	-0.9834	2	1.36921	0.988236	6.76883	0.176989	0.0570443	4.87987	0.592628	2.45761	3.30584	82.6441
TCGA-EF-5831-01	-0.7461	2	1.91981	0.921433	1.46191	0.0957947	1.17017	6.21005	0.853391	2.85675	7.57977	297.12
TCGA-EI-6506-01	-2.426	1	3.5951	3.38784	2.43447	0.381311	4.378	8.77308	1.81751	13.068	9.80514	152.445
TCGA-EI-6507-01	-0.2689	2	4.48654	5.72825	7.20481	0.247191	1.18651	15.2431	0.854974	9.6968	6.17226	688.503
TCGA-EI-6508-01	-0.7454	2	4.5834	0.467018	1.69158	1.22952	0.989771	5.32076	0.974689	8.68163	7.19976	206.528
TCGA-EI-6509-01	-0.1713	2	0.610059	0.294473	0.580821	0.0605625	0.0930194	4.11646	0.183338	6.30619	4.34468	257.61
TCGA-EI-6510-01	-1.4667	1	3.85024	7.60101	0.858571	0.384194	5.51135	2.25995	0.898242	4.45619	4.24623	24.3807
TCGA-EI-6511-01	-1.7247	1	6.12773	7.95104	6.48919	0.192948	7.0749	15.3512	1.38083	5.87151	7.7932	392.602
TCGA-EI-6512-01	-2.1591	1	2.157	1.11948	2.1146	0.138826	0.587974	7.73458	1.05718	8.76024	4.58021	215.354
TCGA-EI-6513-01	-1.3864	1	2.90548	10.5063	1.2976	0.0957402	0.747498	7.10628	0.733459	6.37588	5.33565	232.966
TCGA-EI-6514-01	-1.0131	2	1.77998	2.43428	1.03849	0.0547579	0.311044	4.87798	1.33103	4.24622	5.0551	253.039
TCGA-EI-6881-01	-1.3369	1	2.99313	0.234917	0.979213	0.0644585	1.15588	3.97769	0.731669	8.05865	4.76195	77.0123
TCGA-EI-6882-01	-2.2847	1	2.79939	8.11995	5.00555	0.722888	2.83244	8.66541	1.00027	10.5044	7.98118	150.979
TCGA-EI-6883-01	-1.3406	1	3.16561	2.58414	3.69019	0.177469	1.58626	3.36744	1.07591	8.16601	3.23482	136.788
TCGA-EI-6884-01	-2.021	1	4.2026	4.55737	2.58823	0.26888	4.36147	9.93498	2.50156	15.7585	9.11577	313.98
TCGA-EI-6885-01	-2.4878	1	4.1324	4.16468	2.31149	0.119112	0.880104	14.2423	2.41323	6.94082	9.52401	472.101
TCGA-EI-6917-01	-1.861	1	4.3133	2.63479	5.78056	0.301435	1.4208	22.1023	2.98129	4.78929	5.87183	433.405
TCGA-EI-7002-01	-1.6096	1	2.41509	9.75145	0.491865	0.0673062	0.612793	7.16973	1.33718	3.53402	6.15225	275.607
TCGA-EI-7004-01	-1.8226	1	3.14472	2.42054	1.24371	0.194293	3.05645	19.8108	2.95554	6.09702	33.8628	1718.65
TCGA-F4-6459-01	-0.3875	2	2.0955	14.9377	1.24656	0.239312	1.74893	10.3827	1.5341	4.72119	10.2275	671.562
TCGA-F4-6460-01	-0.7045	2	4.99014	2.25647	1.70599	0.297012	3.431	7.96566	2.04627	4.80633	8.44886	485.321
TCGA-F4-6461-01	0.3597	2	3.39043	1.59676	0.838118	0.116953	22.1454	4.54282	1.08065	4.97374	9.41088	309.497
TCGA-F4-6463-01	-0.7564	2	3.2206	16.1795	3.18799	0.462875	1.45893	6.49183	1.13444	4.32202	9.6055	411.442
TCGA-F4-6569-01	-0.8256	2	3.22504	3.90154	5.3457	0.21745	3.54069	15.7391	1.90214	5.52533	12.4999	1805.21
TCGA-F4-6570-01	0.1237	2	5.76699	5.76213	10.7643	0.480734	2.2184	23.0857	1.83107	5.73175	7.55433	728.917
TCGA-F4-6703-01	-1.2257	2	7.69653	5.19712	18.6347	0.773872	5.5047	38.1209	4.90394	7.41432	12.8034	2102.78
TCGA-F4-6704-01	-0.5436	2	3.10647	1.83567	1.8196	0.258662	4.88886	10.2368	3.06115	4.60263	11.2014	930.759
TCGA-F4-6805-01	-1.94	1	3.37004	2.58534	1.48002	0.244571	2.63519	13.7863	5.15516	6.22663	9.88398	879.724
TCGA-F4-6806-01	-1.2368	2	2.97958	3.82351	0.974915	0.308141	5.47656	4.04642	0.853862	4.45989	5.93359	195.633
TCGA-F4-6807-01	-0.9692	2	6.09637	5.16732	5.33284	0.205398	5.88708	14.7349	4.49932	5.27184	10.504	691.942
TCGA-F4-6808-01	-1.4927	1	1.68593	16.1633	0.426254	0.03453	0.242191	2.30287	0.229004	3.97507	3.62768	111.04
TCGA-F4-6809-01	0.3197	2	5.44195	4.31126	1.61949	0.145512	8.62545	8.15125	2.28029	4.80872	12.1967	366.485
TCGA-F4-6854-01	-1.5285	1	3.92512	4.32871	2.53063	0.0932257	1.3538	6.11256	1.21911	5.44069	7.21357	301.442
TCGA-F4-6855-01	-0.7534	2	1.70963	0.650864	0.955521	0.136209	0.490862	9.57492	1.2785	3.50879	8.09229	1037.31
TCGA-F4-6856-01	-1.4023	1	2.95938	2.43421	3.62374	0.0982386	0.96664	3.14411	1.07259	3.85929	4.8051	211.264
TCGA-F5-6464-01	-0.7177	2	4.60031	5.13932	2.69153	0.213369	1.6111	20.5783	4.67087	5.62608	13.0971	1067.37
TCGA-F5-6465-01	-0.6339	2	6.71616	2.22618	2.17447	0.188903	5.11311	17.6528	3.05082	6.80777	8.44127	692.959
TCGA-F5-6571-01	-2.7328	1	4.56691	2.35009	2.66545	0.118072	1.65994	12.0336	5.147	5.5396	5.86132	303.592
TCGA-F5-6702-01	-0.1285	2	3.4273	1.51205	1.08665	0.135553	1.69072	11.1728	1.78193	5.72055	10.5229	2427.3
TCGA-F5-6810-01	-1.1533	2	5.55387	4.39193	1.08543	0.0914322	0.404493	4.70604	1.42845	4.14081	11.162	748.366
TCGA-F5-6811-01	-2.186	1	3.03128	15.7838	2.11172	0.222281	1.92853	9.24997	1.30685	4.54383	5.71827	875.066
TCGA-F5-6812-01	-0.3388	2	3.69062	3.91694	1.60454	0.110304	4.88897	7.25165	2.33867	3.3574	8.61737	557.628
TCGA-F5-6813-01	-0.7215	2	2.10756	3.30963	1.57944	0.0853279	4.89158	4.94223	1.18578	2.50364	5.77035	277.593
TCGA-F5-6814-01	-0.674	2	3.89214	6.37288	6.54852	3.15461	0.738184	8.11048	1.65094	4.82858	5.91298	183.051
TCGA-F5-6861-01	-1.2095	2	2.53929	3.22378	0.817065	0.196472	0.328993	4.97291	0.615823	5.00484	4.36652	222.758
TCGA-F5-6863-01	-0.772	2	1.83964	4.34679	0.228465	0.072306	0.201527	2.91126	0.777707	4.33935	5.87484	404.766
TCGA-F5-6864-01	-1.0138	2	3.60522	7.31797	2.33194	0.679877	1.52716	8.88447	2.00706	4.59716	10.3227	735.063
TCGA-G4-6293-01	-4.5071	1	5.65041	2.69236	2.88061	0.333972	4.65113	5.97988	1.22915	4.80889	5.73493	116.255
TCGA-G4-6294-01	-1.0304	2	2.26113	2.12961	0.598188	0.059143	0.373154	3.78525	1.13287	3.97357	3.5465	59.3251
TCGA-G4-6295-01	-1.5077	1	6.5594	12.0189	7.64275	0.487349	5.49537	10.8321	2.69384	4.67649	4.36464	95.6167
TCGA-G4-6297-01	-0.4922	2	2.30346	4.87574	2.46091	0.158382	2.56996	10.3548	2.05291	7.88375	9.76878	956.035
TCGA-G4-6298-01	-0.8193	2	1.09295	2.76505	0.178578	0.0442995	0.329601	2.80952	0.164049	2.33651	3.38188	307.562
TCGA-G4-6299-01	-0.0196	2	4.87136	5.62793	6.18197	0.296647	2.53463	12.8591	1.75883	5.9413	5.81221	434.17
TCGA-G4-6302-01	-0.9365	2	3.1619	6.09992	2.20288	0.269939	2.11612	11.9496	3.04618	6.74533	18.8173	2265.49
TCGA-G4-6303-01	-1.8763	1	2.23308	10.4495	1.10233	0.0871665	1.41723	7.11515	1.63489	5.12385	7.66167	288.713
TCGA-G4-6304-01	-1.3306	1	4.42111	1.51701	1.88654	0.232613	0.186923	4.279	0.488231	4.54693	1.58559	49.774
TCGA-G4-6306-01	-3.7868	1	3.16535	1.8824	1.85081	0.194652	0.553151	2.22318	0.282107	7.29968	2.05773	21.0485
TCGA-G4-6307-01	-0.5282	2	2.379	2.51829	0.117289	0.073949	2.24681	1.91391	0.643358	4.6735	3.82152	60.879
TCGA-G4-6309-01	-1.6742	1	2.72834	13.388	2.23679	0.180564	0.585864	4.20646	0.535323	5.36583	4.54839	101.751
TCGA-G4-6310-01	-0.6384	2	1.14052	3.65965	0.159196	0.0408872	0.104367	1.74546	0.53859	3.96343	6.89849	1015.06
TCGA-G4-6311-01	-0.7041	2	3.14524	7.13272	0.451582	0.148307	11.1746	10.7323	1.01241	8.6858	4.72053	706.816
TCGA-G4-6314-01	-0.6475	2	2.80159	2.49596	0.979287	0.067744	0.965349	7.03561	2.00233	3.99482	11.1667	1072.49
TCGA-G4-6315-01	-1.4768	1	1.62008	0.90667	0.816616	0.163795	2.74068	1.76561	0.250719	10.5743	7.71985	46.0552
TCGA-G4-6317-01	-0.948	2	1.83399	2.62999	0.646709	0.0273309	0.153472	0.743342	0.108642	2.83619	2.6089	50.3513
TCGA-G4-6320-01	-1.1961	2	2.86823	0.411197	1.82515	0.234329	2.9801	2.57574	0.479542	3.68372	3.47546	48.9945
TCGA-G4-6321-01	-1.8407	1	3.27508	4.95928	5.61466	0.57601	5.70383	2.57197	0.864628	12.5943	5.33226	31.9307
TCGA-G4-6322-01	-1.7434	1	3.27565	0.310956	3.10659	0.103545	1.26404	2.82515	0.700634	3.18438	8.76629	95.2445
TCGA-G4-6323-01	0.2139	2	4.9091	3.273	1.20683	0.420514	36.1715	3.00684	1.13204	3.71099	6.58348	29.4363
TCGA-G4-6586-01	-1.9289	1	5.07889	9.84681	14.1923	0.123183	0.702557	3.1791	0.544873	5.44163	4.04142	48.7328
TCGA-G4-6588-01	-1.2506	1	2.20201	2.32878	3.89875	0.257668	0.446245	6.21087	0.513524	6.32926	3.96319	259.787
TCGA-G4-6625-01	-4.9663	1	8.59536	3.89379	7.89953	0.343937	11.883	18.3097	7.02867	6.8025	7.64107	282.147
TCGA-G4-6626-01	-1.4745	1	2.28881	1.42249	1.21722	2.68665	1.65048	2.23222	0.253656	3.32349	3.95978	119.433
TCGA-G4-6627-01	-1.104	2	5.19644	3.86934	4.91537	0.41216	9.14252	7.88845	2.64976	9.01894	10.3025	534.35
TCGA-G4-6628-01	-1.6086	1	8.12599	13.4092	20.5274	1.22927	2.53834	15.5131	4.48751	5.16878	6.80592	159.736
TCGA-G5-6233-01	-0.7566	2	3.28551	0.475527	0.497295	0.149973	1.08691	6.55387	0.605617	6.02013	8.23551	140.956
TCGA-G5-6235-01	-1.7223	1	1.58679	4.02212	1.04747	0.238147	2.17119	2.43177	0.336848	29.6407	3.8693	27.1755
TCGA-G5-6572-01	-0.8781	2	1.36687	12.1858	0.238223	0.0334451	0.339192	5.8006	1.14687	6.58951	6.70548	468.75
TCGA-G5-6641-01	-0.8594	2	1.18434	0.463836	0.542587	0.123453	0.530612	1.32774	0.280792	3.60875	3.93646	22.9308
TCGA-NH-A50T-01	-1.6717	1	0.877448	0.608273	0.407608	0.286074	0.120736	1.6986	0.168085	3.34949	2.49168	88.587
TCGA-NH-A50U-01	-0.3602	2	3.29796	3.34995	0.471764	1.05948	0.164792	6.42261	0.237441	4.25447	4.90903	163.075
TCGA-NH-A50V-01	-1.4948	1	5.0947	1.18352	0.862735	0.105847	2.68548	6.95	0.892915	4.58612	6.6916	252.407
TCGA-NH-A5IV-01	-1.0047	2	4.50552	5.4243	13.5174	1.79388	1.48954	13.2881	1.2677	7.08152	6.65463	177.51
TCGA-NH-A6GA-01	-1.0701	2	2.85907	13.8143	1.50476	0.0963884	1.23534	8.7758	1.62443	6.06102	6.84819	145.216
TCGA-NH-A6GB-01	-2.2378	1	3.63748	2.7913	2.49638	0.146954	1.16303	3.44925	0.430823	5.5659	3.58975	151.706
TCGA-NH-A6GC-01	-0.3622	2	3.44843	2.83852	1.69763	0.151713	3.57085	3.49765	3.30481	4.21448	4.4597	497.495
TCGA-NH-A8F7-01	-1.1058	2	2.49687	0.222716	0.0571274	0.075378	0.233732	1.90623	0.241768	5.15288	3.11312	72.9713
TCGA-NH-A8F8-01	-0.6934	2	2.95208	0.411041	0.813708	0.0950963	0.991172	6.40953	0.593433	3.93592	6.33881	336.653
TCGA-QG-A5YV-01	-1.0835	2	3.17501	1.60844	0.64134	0.126281	0.828356	2.74281	0.602309	4.07768	4.70975	68.5366
TCGA-QG-A5YW-01	-2.2822	1	4.3255	0.54726	0.720219	0.531469	3.15643	6.5706	0.774252	5.45016	4.85114	124.412
TCGA-QG-A5YX-01	-1.643	1	1.40817	4.81018	0.243126	2.38585	0.553375	3.10428	0.613402	8.29071	2.97214	46.375
TCGA-QG-A5Z1-01	-0.5393	2	1.67072	0.0993295	0.221116	0.0430745	0.443617	6.09416	0.924979	6.69508	8.94407	323.535
TCGA-QG-A5Z2-01	-1.098	2	6.25301	8.36652	2.99018	1.10146	21.2923	5.28458	1.52844	7.25489	3.67999	43.7339
TCGA-QL-A97D-01	-1.0798	2	5.09694	3.29514	2.86346	0.133564	4.11368	3.75888	0.909977	5.34147	5.58208	49.7022
TCGA-RU-A8FL-01	-1.3165	1	1.26821	0.4072	0.133977	0.0390798	0.183809	0.694123	0.0929749	2.16696	2.45992	11.5331
TCGA-SS-A7HO-01	-1.0271	2	4.06172	12.8826	0.524354	0.0281429	0.102551	4.57919	0.290892	5.4504	6.68855	69.562
TCGA-T9-A92H-01	-0.6187	2	2.22946	0.303994	0.688373	0.0479259	0.446353	1.97081	0.406556	6.29724	2.92911	77.6341
TCGA-WS-AB45-01	-2.4579	1	3.31782	1.97663	5.42107	0.865015	0.964018	37.1367	4.85074	22.1129	35.136	3834.97

## Sheet: TCGA_ssGSEA28
Patient_id	Activated CD4 T cell	Activated CD8 T cell	Central memory CD4 T cell	Central memory CD8 T cell	Effector memeory CD4 T cell	Effector memeory CD8 T cell	Type 1 T helper cell	Type 17 T helper cell	Activated dendritic cell	CD56bright natural killer cell	Natural killer cell	Natural killer T cell	T follicular helper cell	Eosinophil	Gamma delta T cell	Immature B cell	Mast cell	Memory B cell	Monocyte	Activated B cell	Regulatory T cell	Type 2 T helper cell	CD56dim natural killer cell	Immature dendritic cell	Macrophage	MDSC	Neutrophil	Plasmacytoid dendritic cell
TCGA_AA_3966	0.320814	0.391801	0.570637	0.403537	0.154507	0.223955	0.189265	0.113756	0.370027	0.233994	0.319006	0.132849	0.202152	-0.0340498	0.368036	0.00490664	0.116111	0.120133	0.391742	-0.170928	0.313366	0.146593	0.490597	0.37013	0.162331	0.496443	0.0205602	0.424286
TCGA_AY_6197	0.279259	0.217354	0.479577	0.309688	0.0838469	0.140292	0.0910451	0.0913811	0.247412	0.232276	0.254515	0.0783768	0.075221	-0.0573953	0.270089	-0.130339	0.0992183	0.0548848	0.39291	-0.26055	0.102003	0.0861347	0.393603	0.321925	-0.0354364	0.229038	-0.0685732	0.29007
TCGA_D5_6920	0.254419	0.260927	0.482371	0.328429	0.0941998	0.105697	0.133969	0.108702	0.255356	0.24044	0.268505	0.0513889	0.0950718	-0.0451282	0.319039	-0.0578883	0.0568823	0.100321	0.3997	-0.155182	0.162345	0.0455911	0.37354	0.311686	-0.00963712	0.28842	0.00463339	0.332633
TCGA_G4_6625	0.295411	0.367647	0.52409	0.356561	0.136612	0.203692	0.16536	0.0570423	0.275525	0.260641	0.301567	0.097986	0.1556	-0.0619172	0.335848	0.0660813	0.0569156	0.110695	0.402039	-0.00148307	0.283278	0.0446769	0.381685	0.277122	0.0489719	0.39094	-0.221246	0.381986
TCGA_G4_6293	0.199017	0.311184	0.50749	0.293257	0.0987274	0.128805	0.13397	0.1085	0.278427	0.261404	0.251497	0.0118554	0.118855	-0.0994075	0.305209	-0.0453653	-0.0404845	0.0733038	0.38008	-0.115185	0.159163	0.0195956	0.384292	0.299538	-0.044386	0.296518	-0.0897294	0.337287
TCGA_G4_6306	0.165449	0.271653	0.486577	0.278869	0.076117	0.0657805	0.0803009	0.104087	0.216856	0.257933	0.150065	0.00487211	0.0645162	-0.135875	0.245733	-0.138661	-0.0684646	0.0741684	0.402164	-0.250723	-0.0350157	0.00786032	0.406444	0.249329	-0.121103	0.0935107	-0.16727	0.303062
TCGA_CM_5348	0.139383	0.156394	0.545296	0.411969	0.0899627	0.158805	0.15756	0.0597046	0.276818	0.231016	0.32819	0.115291	0.196203	-0.136063	0.358125	-0.00393832	0.120095	0.0941415	0.393743	-0.296119	0.328258	0.0751464	0.413675	0.388865	0.102062	0.385069	-0.076957	0.349006
TCGA_AA_3866	0.293843	0.32138	0.505629	0.419015	0.127118	0.209744	0.20802	0.0386674	0.304255	0.256023	0.315989	0.118857	0.184361	-0.123482	0.377116	0.0172568	0.0292512	0.0954473	0.393995	-0.141245	0.333984	0.0453657	0.370752	0.304575	0.117415	0.451378	-0.168096	0.329935
TCGA_AG_3901	0.180996	0.273132	0.545277	0.387372	0.136084	0.18021	0.176702	0.0805973	0.277971	0.273457	0.311496	0.132244	0.176128	-0.139581	0.349853	-0.0333211	0.0823096	0.100292	0.407225	-0.167794	0.350749	0.0657811	0.393093	0.350683	0.122678	0.450108	-0.136776	0.38558
TCGA_AA_3544	0.229782	0.405643	0.499294	0.341417	0.118462	0.170458	0.176599	0.100834	0.29045	0.285181	0.26672	0.143707	0.207057	-0.0744396	0.388411	-0.0227097	0.104502	0.0731188	0.382536	-0.0715994	0.256436	0.0540972	0.39153	0.326163	0.107958	0.401397	-0.133818	0.334608
TCGA_A6_6137	0.211591	0.233395	0.487781	0.321792	0.0988257	0.114918	0.127414	0.0698074	0.247189	0.243233	0.242052	0.0203965	0.11691	-0.101786	0.27982	-0.0527386	0.00451816	0.14854	0.388831	-0.138308	0.13392	0.00899823	0.36739	0.277633	-0.0243274	0.240708	-0.163902	0.36595
TCGA_AA_A00D	0.28901	0.394947	0.525972	0.34999	0.157702	0.242449	0.165865	0.121312	0.327591	0.246106	0.290343	0.0956078	0.176945	-0.105946	0.339874	0.0372127	0.0090089	0.110181	0.430086	-0.0780484	0.240404	0.0860569	0.38963	0.325005	0.0651941	0.41308	-0.14356	0.355206
TCGA_AA_3516	0.272955	0.303339	0.483337	0.340291	0.117798	0.23778	0.173923	0.0769885	0.284948	0.249409	0.253143	0.113733	0.165915	-0.190274	0.36737	-0.0375926	0.0236609	0.0597609	0.388715	-0.205527	0.157322	0.160583	0.353271	0.283104	0.0237412	0.334385	-0.0682938	0.317887
TCGA_AG_3902	0.283213	0.360189	0.521519	0.334424	0.0982878	0.236758	0.147337	0.102989	0.304769	0.252539	0.245812	0.05363	0.162557	-0.0711605	0.343967	-0.0154887	0.00789772	0.12399	0.397565	-0.151136	0.207944	0.0645934	0.387449	0.306156	0.0425198	0.338095	-0.110265	0.331217
TCGA_AF_6655	0.213124	0.172678	0.476934	0.357989	0.132886	0.0555901	0.109731	0.0641399	0.229619	0.242871	0.266735	0.0749698	0.0755798	-0.0547522	0.284546	-0.152618	-0.0252618	0.097556	0.365611	-0.279472	0.133302	0.0476914	0.338134	0.283057	-0.0228251	0.23191	-0.1764	0.370275
TCGA_AF_3400	0.329115	0.307666	0.547641	0.461037	0.185401	0.216657	0.21624	0.13244	0.381602	0.262517	0.347098	0.191334	0.257296	0.0509961	0.414859	0.0209029	0.19959	0.0970469	0.396919	-0.213286	0.430495	0.127075	0.423965	0.416478	0.239596	0.525463	0.223638	0.42417
TCGA_AA_A01V	0.143981	0.28243	0.455972	0.280946	0.0326727	0.0843456	0.112863	0.19996	0.243181	0.278737	0.195073	-0.0209762	0.0900795	-0.125326	0.278654	-0.176826	-0.0918269	0.0784083	0.390736	-0.288332	0.0658238	0.0417162	0.397159	0.273376	-0.0739387	0.216926	-0.172066	0.333373
TCGA_AF_4110	0.199941	0.29079	0.517762	0.345913	0.134919	0.139056	0.148453	0.045512	0.267846	0.262273	0.296918	0.0887409	0.153772	-0.0750847	0.339345	-0.0257441	0.0478602	0.0765988	0.393506	-0.0580285	0.205433	0.0729948	0.353206	0.292421	0.0708094	0.333178	-0.0657112	0.373073
TCGA_AU_6004	0.289512	0.250965	0.521242	0.394159	0.119523	0.234312	0.16215	0.0670522	0.357441	0.205904	0.297229	0.112131	0.15029	-0.159769	0.325322	0.0261088	-0.0180369	0.0918221	0.394769	-0.0893293	0.24706	0.102727	0.348511	0.331646	0.0801374	0.370736	-0.101715	0.348257
TCGA_CI_6619	0.19198	0.207792	0.496967	0.304216	0.160711	0.0792179	0.121841	0.0272397	0.228407	0.229169	0.234042	0.0290271	0.112921	-0.134571	0.281829	-0.105638	0.0181695	0.10068	0.373117	-0.220442	0.211102	0.0630618	0.344655	0.293362	0.00948265	0.27667	-0.073311	0.384764
TCGA_AA_3678	0.213325	0.247413	0.476346	0.306436	0.10997	0.123679	0.135415	0.132613	0.266255	0.264318	0.248256	0.0185105	0.108903	-0.0935454	0.30279	-0.0958959	-0.0409096	0.101318	0.400048	-0.227495	0.161933	0.0473479	0.37387	0.307941	0.00864509	0.280221	-0.0710259	0.337088
TCGA_AA_3681	0.264856	0.294119	0.490883	0.330074	0.0896426	0.164098	0.150716	0.107665	0.277706	0.237439	0.265057	0.0876667	0.137052	-0.0577668	0.33817	-0.0219632	-0.00173921	0.0959273	0.375344	-0.124036	0.18822	0.0811023	0.406461	0.271801	-0.0208141	0.318251	-0.0774139	0.350401
TCGA_F5_6571	0.159409	0.289886	0.516399	0.323056	0.127105	0.174483	0.144553	0.0134448	0.236656	0.257486	0.320482	0.082015	0.148586	-0.0397881	0.284447	-0.0161857	0.0209128	0.0997631	0.390198	-0.183664	0.251678	0.0106742	0.377091	0.304445	0.043419	0.341468	-0.212139	0.387139
TCGA_A6_6781	0.330779	0.144221	0.521559	0.426578	0.286329	0.316854	0.192532	0.0367468	0.365615	0.198851	0.377937	0.135467	0.201164	0.137297	0.290152	0.15249	0.178727	0.157825	0.324083	-0.100276	0.416705	0.291821	0.244102	0.379193	0.183429	0.419286	0.281245	0.39483
TCGA_AA_3844	0.275023	0.273221	0.454089	0.284699	0.0898618	0.107298	0.113048	0.136741	0.255978	0.255416	0.206273	0.0187932	0.0780881	-0.106049	0.268316	-0.137235	-0.0754755	0.0812424	0.388005	-0.277943	0.0895887	0.129484	0.388167	0.312821	-0.0335602	0.224993	-0.129069	0.337172
TCGA_AG_A008	0.171248	0.229452	0.449829	0.276507	0.0421266	0.0437689	0.0614734	0.113957	0.212682	0.248351	0.165678	-0.0222938	0.0464473	-0.169383	0.24986	-0.210362	-0.0703751	0.0639227	0.363539	-0.342993	0.0263436	0.081143	0.355194	0.295811	-0.0526427	0.200578	-0.180606	0.32285
TCGA_AA_3956	0.164702	0.247482	0.471899	0.324617	0.0896462	0.0673579	0.123131	0.0784277	0.248149	0.277522	0.257656	0.0244583	0.0870908	-0.1315	0.292994	-0.0985027	0.0160997	0.136632	0.37782	-0.172392	0.126991	0.0085369	0.389701	0.316749	-0.0306339	0.229427	-0.145283	0.37368
TCGA_CK_6747	0.232599	0.24716	0.467782	0.291859	0.0930939	0.0907889	0.115179	0.0689366	0.231352	0.23436	0.272701	0.0206618	0.114193	-0.165546	0.282375	-0.123453	-0.0652123	0.128055	0.381522	-0.234496	0.084265	0.0725693	0.360737	0.26754	-0.0536066	0.208961	-0.194813	0.307262
TCGA_A6_2672	0.296069	0.241239	0.49938	0.394818	0.102103	0.270014	0.137835	0.00811973	0.330298	0.174612	0.333898	0.101352	0.16395	-0.0247798	0.23583	0.0583061	-0.0450016	0.129021	0.336886	-0.172269	0.23726	0.115938	0.37304	0.259358	0.0188848	0.362724	-0.128223	0.321659
TCGA_DC_6160	0.300297	0.246215	0.464209	0.306275	0.135835	0.100126	0.132485	0.050103	0.256529	0.237174	0.221846	0.0149025	0.0773157	-0.116205	0.270002	-0.0565278	-0.0241388	0.104975	0.37491	-0.185708	0.126654	0.0633008	0.318024	0.276979	-0.0371186	0.242777	-0.126392	0.318827
TCGA_CK_4948	0.203189	0.19582	0.492598	0.339801	0.103162	0.0574255	0.126051	0.0294538	0.243766	0.25829	0.250738	0.0791953	0.122466	-0.129007	0.350278	-0.133357	-0.0134035	0.0937204	0.375896	-0.282511	0.167803	0.0377929	0.412959	0.318022	-0.0197877	0.280991	-0.141929	0.38273
TCGA_CM_6167	0.14528	0.245252	0.546443	0.386605	0.215612	0.201745	0.165582	-0.050575	0.212428	0.237996	0.345197	0.128566	0.161349	-0.0809885	0.318979	0.0109549	0.139089	0.0870591	0.364206	-0.096467	0.17939	0.138493	0.309676	0.338357	0.0677011	0.336212	-0.220868	0.397639
TCGA_AG_3608	0.226279	0.32206	0.450181	0.315892	0.081684	0.114865	0.126094	0.0764118	0.264674	0.248163	0.25183	0.0360121	0.135017	-0.114678	0.328023	-0.0699157	0.0302429	0.0896483	0.388421	-0.173612	0.163539	0.00196588	0.403388	0.267404	0.000169516	0.278195	-0.116189	0.334668
TCGA_D5_6534	0.183621	0.322972	0.555949	0.420356	0.182552	0.303456	0.224522	0.0647831	0.30865	0.246522	0.384783	0.160838	0.275336	-0.0564577	0.408569	0.097631	0.16098	0.0820455	0.41583	-0.0427832	0.4398	0.0713492	0.41812	0.344631	0.159328	0.536091	-0.14854	0.387912
TCGA_EI_6885	0.232744	0.235933	0.491112	0.344536	0.116538	0.0780215	0.141691	0.0314672	0.234133	0.298929	0.294619	0.095679	0.14124	-0.0256132	0.329179	-0.0950382	0.156551	0.126825	0.360759	-0.234108	0.20343	0.0891302	0.389212	0.302153	0.0296667	0.282945	-0.204371	0.381095
TCGA_WS_AB45	0.307561	0.279693	0.565766	0.465217	0.244179	0.295888	0.237624	0.0438172	0.340886	0.213884	0.39126	0.182118	0.22887	0.0213743	0.385065	0.0297802	0.208448	0.151741	0.400359	-0.166533	0.482291	0.160601	0.363586	0.394356	0.24462	0.551847	0.236878	0.459117
TCGA_AH_6897	0.218183	0.179811	0.398004	0.260109	0.113204	-0.013493	0.0878957	0.0126658	0.206956	0.216534	0.213082	0.000698687	0.0373386	-0.101206	0.270581	-0.179249	-0.0602496	0.154048	0.366593	-0.277993	0.0931811	0.0403007	0.326805	0.268752	-0.129554	0.11581	-0.204852	0.332026
TCGA_AA_3986	0.272947	0.345415	0.526843	0.34512	0.10701	0.181968	0.171431	0.091032	0.276855	0.269694	0.269009	0.00956801	0.153333	-0.0773836	0.316061	0.0401571	0.0105153	0.112344	0.404237	-0.0186251	0.217942	0.0438115	0.387344	0.339022	0.0495236	0.383284	-0.0795288	0.365449
TCGA_A6_6138	0.290231	0.364954	0.502272	0.378879	0.172124	0.202214	0.173631	0.0847659	0.310204	0.293224	0.330635	0.117397	0.182226	-0.0844349	0.351093	0.0212735	0.0319278	0.13424	0.396225	-0.102536	0.288957	0.0650189	0.370542	0.283282	0.0656135	0.403696	-0.184776	0.359536
TCGA_EI_6506	0.238142	0.244262	0.47762	0.327179	0.114427	0.113935	0.122888	0.0758191	0.255042	0.251578	0.265833	0.055169	0.111519	-0.0959578	0.314046	-0.0415129	0.0642605	0.126517	0.383148	-0.151045	0.168961	0.0354529	0.362638	0.287325	0.0263973	0.290387	-0.0437922	0.35098
TCGA_AA_3968	0.246254	0.229211	0.468544	0.313388	0.109647	0.115564	0.121467	-0.00827739	0.239802	0.241037	0.274493	0.0579116	0.121061	-0.136017	0.305848	-0.0486248	0.0111076	0.128714	0.369333	-0.168568	0.176633	0.0231838	0.376685	0.282048	0.0203513	0.265254	-0.180484	0.338725
TCGA_AA_3519	0.227537	0.22749	0.459223	0.298025	0.123603	0.07075	0.107096	0.0902744	0.231817	0.232716	0.237789	0.0275444	0.0695598	-0.0989479	0.286261	-0.128617	0.0048219	0.103724	0.378733	-0.214379	0.109197	0.0206754	0.388298	0.259332	-0.0323721	0.238055	-0.108847	0.321647
TCGA_A6_6649	0.219344	0.211617	0.536587	0.35905	0.137243	0.127212	0.126395	0.017061	0.247402	0.217967	0.282412	0.0726262	0.108861	-0.130682	0.282518	-0.0396842	0.0540594	0.132904	0.389244	-0.143406	0.143046	0.15837	0.423562	0.321	-0.0313498	0.297466	-0.0949112	0.339281
TCGA_D5_6898	0.178691	0.199347	0.478847	0.343603	0.111577	0.0798295	0.144935	0.0164284	0.263566	0.270955	0.291281	0.0874835	0.131734	-0.186183	0.333629	-0.0652104	0.0255046	0.153729	0.377493	-0.210014	0.251119	0.0415285	0.373632	0.303518	-0.00774113	0.297126	-0.211746	0.351785
TCGA_AZ_4684	0.226812	0.304698	0.487972	0.313751	0.0991965	0.0862614	0.174144	0.0775972	0.279995	0.247872	0.268958	0.0997121	0.153268	-0.0407594	0.326408	-0.056675	0.0732083	0.0911094	0.42111	-0.146568	0.161825	0.0507082	0.385095	0.339417	0.000264794	0.304551	-0.0998281	0.353465
TCGA_CK_5913	0.285681	0.287032	0.485591	0.387691	0.141267	0.205598	0.147517	0.0686369	0.295314	0.207107	0.285013	0.0752603	0.132233	-0.123367	0.299184	-0.0733476	-0.000699296	0.138031	0.387931	-0.245717	0.15262	0.146822	0.330922	0.317745	0.0331422	0.284958	-0.057119	0.324669
TCGA_AA_3495	0.218209	0.301506	0.464572	0.312577	0.132001	0.0814494	0.121112	0.0988285	0.251467	0.255668	0.244262	0.0485931	0.113074	-0.133241	0.339603	-0.079228	-0.0185386	0.129325	0.363584	-0.128369	0.147841	0.0265068	0.384377	0.290757	-0.024219	0.263046	-0.119663	0.331878
TCGA_AA_3549	0.165178	0.265112	0.479231	0.313895	0.0884708	0.0584407	0.130181	0.0783904	0.269701	0.287695	0.259599	0.0886023	0.111805	-0.0470911	0.301188	-0.0977317	0.0340696	0.107939	0.392146	-0.177772	0.153355	0.00768398	0.400956	0.259152	-0.0409854	0.268254	-0.135741	0.349807
TCGA_CI_6621	0.244247	0.267999	0.48112	0.348498	0.132161	0.12416	0.138704	0.0438979	0.274902	0.258139	0.272429	0.0797815	0.128264	-0.120985	0.328332	-0.0823682	0.0805566	0.0972423	0.369342	-0.236248	0.241407	0.0654108	0.329331	0.286434	0.0438644	0.335652	-0.0674318	0.38234
TCGA_CK_4947	0.285963	0.298176	0.491321	0.334226	0.136415	0.147658	0.149567	0.0254877	0.251355	0.242359	0.300102	0.0586832	0.133056	-0.0654113	0.304654	0.00827875	0.0139189	0.147081	0.397998	-0.083884	0.174372	0.0812109	0.331751	0.334287	0.00282099	0.311955	-0.125189	0.338467
TCGA_A6_4105	0.324312	0.340274	0.490872	0.368937	0.141554	0.158788	0.136106	0.0695008	0.290133	0.269908	0.296863	0.104898	0.14436	-0.0424423	0.32607	-0.0669013	0.0422834	0.124038	0.374342	-0.194361	0.288432	0.0703258	0.377688	0.277012	0.0337585	0.372513	-0.158788	0.360748
TCGA_AG_3580	0.274463	0.313634	0.459325	0.309765	0.103513	0.102674	0.133599	0.107458	0.27736	0.25249	0.224892	0.010079	0.0980293	-0.0953699	0.311948	-0.106605	-0.042842	0.0840114	0.377764	-0.204883	0.156665	0.0640478	0.359706	0.288565	-0.019126	0.271254	-0.0785117	0.335381
TCGA_AA_3815	0.301554	0.416705	0.509311	0.368637	0.0936768	0.228802	0.181398	0.0688862	0.335932	0.252698	0.281489	0.0713206	0.177167	-0.157492	0.309989	0.0287257	-0.0083298	0.119437	0.404374	-0.101005	0.177344	0.0929201	0.395331	0.27902	0.046196	0.412293	-0.122283	0.307446
TCGA_AA_3554	0.264371	0.278361	0.523751	0.429838	0.098943	0.224927	0.183684	0.052413	0.351714	0.219757	0.307813	0.130466	0.201662	-0.0610992	0.385497	0.0340129	0.0962873	0.0765617	0.416037	-0.118536	0.293234	0.0830318	0.427524	0.354669	0.151464	0.461034	0.0018447	0.38342
TCGA_AA_3532	0.23028	0.304038	0.512131	0.353268	0.115543	0.172852	0.165634	0.0764113	0.303268	0.261921	0.287301	0.0970577	0.162076	-0.137358	0.359108	0.0295759	0.00543344	0.117087	0.39346	-0.0857539	0.249162	0.0244573	0.366141	0.315824	0.0561877	0.374074	-0.161912	0.321361
TCGA_A6_3809	0.472717	0.25292	0.512835	0.400311	0.195281	0.281492	0.155631	0.0706132	0.318361	0.196817	0.315958	0.149574	0.179547	0.0007122	0.281481	0.112339	0.0604268	0.150418	0.321971	-0.189249	0.307995	0.247805	0.291532	0.338851	0.0931215	0.332221	0.00275916	0.285993
TCGA_EI_6882	0.313409	0.228448	0.502065	0.343845	0.114134	0.141678	0.0912666	0.055096	0.250986	0.232693	0.235165	0.0670858	0.0855936	-0.0930382	0.301547	-0.0546742	0.0231749	0.11966	0.363962	-0.20427	0.144074	0.166049	0.337492	0.31104	-0.00860793	0.263881	-0.121076	0.347163
TCGA_QG_A5YW	0.219218	0.25354	0.470705	0.293394	0.107586	0.148748	0.0956325	0.0683179	0.244859	0.244551	0.256472	0.0527508	0.0931019	-0.0928852	0.296745	-0.0547022	-0.0137217	0.0707031	0.359654	-0.167265	0.126122	0.0211531	0.4041	0.286254	-0.016042	0.305295	-0.207699	0.328881
TCGA_3L_AA1B	0.103527	0.218162	0.504511	0.290425	0.0882169	0.0775587	0.101329	0.0494999	0.178384	0.25326	0.265769	0.0278808	0.0709034	-0.109234	0.257509	-0.0646765	-0.0350837	0.079957	0.367421	-0.127664	0.106213	0.0467144	0.369147	0.252242	-0.0156118	0.187211	-0.230445	0.362685
TCGA_AA_3520	0.201539	0.199834	0.487388	0.318596	0.115817	0.108569	0.129077	0.0934692	0.242619	0.261544	0.274184	0.0543385	0.132346	-0.107372	0.331389	-0.0682886	-0.00470889	0.0725692	0.379242	-0.178933	0.203898	0.0459149	0.350559	0.316995	0.0231371	0.307485	-0.162867	0.34798
TCGA_AH_6549	0.20059	0.150088	0.469732	0.32321	0.125964	0.0764381	0.0832539	-0.0088506	0.244906	0.227975	0.279413	0.0671202	0.113624	-0.0864884	0.281736	-0.162234	-0.0371304	0.0987606	0.331908	-0.239713	0.192129	0.0949932	0.339311	0.313941	-0.0190674	0.232805	-0.186026	0.363009
TCGA_CM_6169	0.2558	0.312931	0.520971	0.400092	0.168463	0.217186	0.186191	0.0662586	0.293887	0.245863	0.341206	0.129724	0.208833	-0.0157728	0.35631	0.00806018	0.126493	0.13393	0.379979	-0.151788	0.319914	0.0562095	0.358274	0.300055	0.0947432	0.425773	-0.135938	0.408171
TCGA_NH_A6GB	0.245911	0.264789	0.470697	0.297721	0.106356	0.139525	0.115391	0.0937593	0.218159	0.241853	0.222611	0.0578114	0.08391	-0.0515698	0.297098	-0.100283	-0.0642908	0.125644	0.357883	-0.233709	0.0927473	0.0763722	0.382336	0.249877	-0.0246825	0.265323	-0.0680388	0.35066
TCGA_CM_6677	0.241217	0.255656	0.472061	0.288246	0.130747	0.0818674	0.10974	-0.00591774	0.239075	0.227909	0.265869	0.0649457	0.101592	-0.184461	0.32241	-0.0747193	-0.0201552	0.11906	0.371661	-0.17168	0.144494	0.0299662	0.348831	0.263933	-0.0225448	0.238489	-0.222317	0.355547
TCGA_AA_3831	0.255779	0.250282	0.456719	0.292595	0.0854104	0.0867759	0.151874	0.0531124	0.259719	0.242435	0.245518	0.0474489	0.131348	-0.0899274	0.289819	-0.0607796	-0.0645516	0.0991118	0.382272	-0.179662	0.15499	0.0385967	0.382887	0.28276	-0.0189793	0.271502	-0.138219	0.318293
TCGA_AY_5543	0.282113	0.284841	0.460094	0.301196	0.0979621	0.135381	0.138148	0.091816	0.24423	0.259791	0.240757	0.0569727	0.083219	-0.0493553	0.283861	-0.042204	-0.0492929	0.0951089	0.35732	-0.174108	0.0968131	0.0993556	0.353329	0.27077	-0.0648472	0.220028	-0.185615	0.319435
TCGA_AA_3553	0.224971	0.301073	0.493049	0.321163	0.125469	0.134852	0.15447	0.077779	0.28328	0.258874	0.263135	0.0612182	0.147289	-0.156714	0.334423	-0.0518818	-0.00123639	0.105521	0.385423	-0.173275	0.199641	0.0301903	0.372114	0.311465	-0.00250607	0.314567	-0.10713	0.356753
TCGA_AA_3875	0.270727	0.265896	0.483389	0.367111	0.109183	0.0922003	0.152276	0.0534721	0.25018	0.263561	0.244916	0.0284408	0.117727	-0.0937142	0.341921	-0.0333586	0.0450932	0.121852	0.374777	-0.139191	0.190733	0.0554839	0.363075	0.304233	0.0223079	0.326128	-0.0405952	0.349017
TCGA_D5_6923	0.198843	0.164627	0.468451	0.334636	0.130424	0.068046	0.112549	0.0361096	0.237564	0.233852	0.280911	0.0941211	0.103822	-0.129617	0.329951	-0.122273	-0.00151546	0.138644	0.351461	-0.2767	0.192558	0.0180189	0.337306	0.298895	-0.0371187	0.227093	-0.17826	0.372281
TCGA_F5_6811	0.153193	0.231362	0.501438	0.360817	0.113733	0.116492	0.137296	0.00239462	0.25565	0.233789	0.305223	0.092249	0.104704	-0.194791	0.331754	-0.0491944	-0.0255455	0.123338	0.361674	-0.238243	0.175078	0.0342196	0.353257	0.284706	0.0119035	0.252933	-0.187008	0.377057
TCGA_DC_5869	0.24232	0.220999	0.438478	0.264783	0.121888	0.0376283	0.112986	-0.01255	0.206932	0.235005	0.226713	0.0627024	0.0647961	-0.0741671	0.276612	-0.134662	-0.0376829	0.114742	0.343326	-0.264405	0.107662	0.0312962	0.302613	0.274219	-0.0691872	0.137926	-0.320302	0.362807
TCGA_D5_6533	0.244284	0.194653	0.45366	0.304193	0.124292	0.0490856	0.105752	0.0436675	0.243372	0.234825	0.259388	0.0383277	0.0926053	-0.108238	0.288437	-0.102519	-0.070747	0.117358	0.369344	-0.244923	0.161539	0.042656	0.360679	0.265401	-0.0596232	0.228041	-0.160684	0.348082
TCGA_AG_3612	0.197548	0.235783	0.476385	0.295526	0.0852368	0.0774681	0.138828	0.0112337	0.23529	0.258338	0.241934	0.0918984	0.141677	-0.13184	0.310826	-0.0762325	0.0133412	0.116974	0.378957	-0.192936	0.170132	-0.0127995	0.401343	0.316182	-0.00696326	0.285393	-0.192989	0.349371
TCGA_AA_3982	0.243574	0.357934	0.502813	0.330538	0.121643	0.127204	0.142141	0.0821113	0.258642	0.255752	0.263117	0.0643591	0.166763	-0.131728	0.35552	-0.0365083	0.0193495	0.141915	0.400262	-0.148491	0.210468	0.00817142	0.378605	0.291242	0.029647	0.32889	-0.167018	0.339709
TCGA_CM_6680	0.218844	0.27222	0.527404	0.323657	0.0991806	0.180188	0.129862	0.12343	0.277957	0.264194	0.292893	0.0584182	0.0955113	-0.109915	0.301311	-0.0861481	-0.0296389	0.0856923	0.375743	-0.195807	0.189211	0.0617492	0.36857	0.30541	0.0287844	0.346188	-0.256645	0.360713
TCGA_AA_3819	0.151748	0.181665	0.465379	0.283503	0.0876017	0.0285843	0.104882	0.0388819	0.220719	0.239453	0.224665	-0.00194681	0.0849378	-0.114531	0.289023	-0.121632	-0.0328588	0.113537	0.382252	-0.190707	0.111303	0.0429909	0.364922	0.273333	-0.0457664	0.193994	-0.152332	0.3177
TCGA_AA_3862	0.29433	0.325828	0.456519	0.336673	0.105158	0.142304	0.156305	0.0924626	0.260458	0.275141	0.22809	0.070626	0.112476	-0.0795861	0.336875	-0.0399802	0.0637197	0.091437	0.371411	-0.174108	0.137046	0.081449	0.372544	0.311427	0.0151941	0.317928	-0.0879143	0.32791
TCGA_EI_6512	0.211701	0.204405	0.473595	0.325999	0.117314	0.106972	0.0830529	0.0445105	0.284553	0.240103	0.253491	0.0393909	0.105718	-0.140911	0.310857	-0.127764	-0.00359217	0.111549	0.393072	-0.246569	0.13131	0.0840111	0.401554	0.261103	-0.0190444	0.24753	-0.0766332	0.349257
TCGA_AA_3685	0.26558	0.350338	0.465286	0.304535	0.107166	0.152939	0.159639	0.0656482	0.276121	0.269611	0.249063	0.0756273	0.131906	-0.07828	0.355044	-0.0329692	0.0257302	0.0925545	0.382108	-0.118894	0.20586	0.0527763	0.375049	0.281432	0.0387383	0.329362	-0.140179	0.308423
TCGA_AZ_6606	0.190877	0.169482	0.46292	0.281023	0.0949984	0.0493018	0.0929842	0.0822881	0.214737	0.263429	0.223798	0.01699	0.0518953	-0.091462	0.269724	-0.135001	-0.0902955	0.0945009	0.353752	-0.277448	0.00938856	0.113788	0.337431	0.302595	-0.0859342	0.138079	-0.235225	0.269933
TCGA_AG_A002	0.152437	0.119458	0.456358	0.289851	0.108528	-0.00579174	0.0698047	0.0572161	0.170586	0.235461	0.180559	0.0107337	0.0164296	-0.227455	0.212785	-0.163987	-0.053568	0.0263764	0.39314	-0.364634	0.0541449	0.183236	0.355441	0.352588	-0.10033	0.148329	-0.246771	0.319486
TCGA_AG_3592	0.229573	0.240186	0.442309	0.309593	0.129063	0.0639329	0.0901052	0.0285242	0.253833	0.233379	0.26256	0.0587146	0.0639611	-0.156855	0.307951	-0.118904	-0.0564452	0.13471	0.371371	-0.201887	0.108479	0.0277873	0.365401	0.281231	-0.0489237	0.243761	-0.191895	0.306151
TCGA_AA_3666	0.276778	0.220169	0.470478	0.295227	0.0978867	0.0965402	0.129542	0.065631	0.282484	0.241392	0.233241	0.0416352	0.124242	-0.102272	0.321054	-0.0862672	-0.024676	0.0791898	0.397975	-0.236068	0.176841	0.128193	0.385447	0.341984	0.0188403	0.285785	-0.0828875	0.315837
TCGA_AA_3673	0.170833	0.225646	0.496562	0.279842	0.0871794	0.0470882	0.1053	0.0928279	0.209215	0.265195	0.245499	0.0262775	0.0954105	-0.137163	0.29297	-0.0847189	-0.0318479	0.143881	0.373315	-0.173342	0.127124	0.0191187	0.339044	0.274194	-0.0183139	0.187518	-0.219766	0.32831
TCGA_AA_3854	0.143383	0.196979	0.480956	0.341983	0.0763936	0.0690874	0.0910087	0.127548	0.236113	0.236127	0.215161	0.023493	0.104002	-0.143778	0.299032	-0.105441	9.05e-06	0.0928172	0.378196	-0.246672	0.112353	0.083089	0.399656	0.318205	-0.00238416	0.270457	-0.157941	0.345229
TCGA_CI_6620	0.248167	0.223101	0.452832	0.280739	0.132342	0.0497647	0.0838244	0.00387401	0.207266	0.214039	0.254208	0.0286946	0.0577358	-0.121335	0.284268	-0.0815712	0.00670609	0.111347	0.359416	-0.15245	0.0912774	0.113384	0.334098	0.310064	-0.0374139	0.213008	-0.19763	0.353547
TCGA_AA_3856	0.222472	0.311055	0.498598	0.328769	0.105052	0.147241	0.151484	0.0678235	0.263343	0.270087	0.255855	0.0648149	0.195791	-0.0814359	0.346409	0.00989613	0.0462143	0.13422	0.416506	-0.0726367	0.209564	0.0131218	0.371896	0.293771	0.0169618	0.295053	-0.192675	0.343928
TCGA_AA_3970	0.246153	0.279425	0.462031	0.287134	0.0983975	0.0845006	0.129112	0.110831	0.22503	0.265206	0.243529	0.0234849	0.111196	-0.0810565	0.312117	-0.0559349	-0.0165673	0.0825609	0.367298	-0.143735	0.151902	0.0322076	0.368963	0.309459	-0.0104419	0.25019	-0.158151	0.332288
TCGA_AA_3971	0.194949	0.299957	0.499824	0.328985	0.0976477	0.119718	0.145536	0.085711	0.251087	0.262446	0.259864	0.0527328	0.126451	-0.114018	0.326223	-0.00337969	0.0164848	0.0999647	0.40919	-0.085308	0.171837	-0.000562231	0.370698	0.29287	0.00819099	0.309374	-0.14471	0.353349
TCGA_CK_4950	0.287978	0.306942	0.504183	0.353674	0.100619	0.137764	0.145224	0.0805706	0.268515	0.239704	0.26309	0.0618193	0.137369	-0.062337	0.338625	0.00909238	0.078569	0.119232	0.393794	-0.0699904	0.15535	0.0794828	0.412865	0.290948	0.0220227	0.320761	-0.0525342	0.336353
TCGA_AA_3522	0.219432	0.248926	0.463993	0.313754	0.122362	0.106121	0.140525	0.131616	0.227617	0.267501	0.22413	0.0132353	0.0912662	-0.114203	0.287053	-0.0356256	-0.00658359	0.0960561	0.389766	-0.115675	0.0926277	0.0779375	0.362646	0.276798	-0.0107623	0.236323	-0.184115	0.307491
TCGA_AA_3877	0.298306	0.273588	0.514381	0.402219	0.122159	0.199765	0.15768	0.044388	0.311427	0.233159	0.277327	0.0887827	0.152502	-0.147526	0.313132	-0.0268311	0.0358528	0.0824886	0.389597	-0.210468	0.223373	0.134837	0.361157	0.321307	0.0618114	0.399584	0.0312468	0.354613
TCGA_AU_3779	0.236228	0.275774	0.503232	0.313665	0.102059	0.159326	0.153515	0.0308583	0.269267	0.278218	0.281755	0.0651441	0.109861	-0.08895	0.297044	-0.028284	-0.0425027	0.0901455	0.384809	-0.162111	0.189854	0.0554255	0.406424	0.308337	0.0177472	0.302495	-0.155491	0.369643
TCGA_EI_6884	0.220073	0.259559	0.536508	0.315724	0.143641	0.130562	0.140791	0.0607206	0.258506	0.268622	0.302583	0.0668564	0.124734	-0.0541169	0.303655	-0.0464537	0.00821816	0.118955	0.372999	-0.103826	0.179204	0.0513778	0.327713	0.325754	0.00911647	0.309545	-0.126001	0.34632
TCGA_AF_2693	0.240978	0.24746	0.459397	0.332875	0.0978167	0.0910617	0.133999	0.0562846	0.253451	0.260204	0.275886	0.0566167	0.125585	-0.0492072	0.294941	-0.0637393	0.0317108	0.0953065	0.36207	-0.151705	0.128201	0.0747384	0.371682	0.272317	0.00623059	0.262014	-0.107118	0.336422
TCGA_AA_A01F	0.0884005	0.197247	0.451775	0.278912	0.0770801	-0.038772	0.0694407	0.0511347	0.194504	0.227643	0.168382	-0.00854856	0.0458436	-0.151447	0.251289	-0.208918	-0.10659	0.0999934	0.429052	-0.350438	-0.00352619	0.053617	0.368132	0.225825	-0.105914	0.12739	-0.0894614	0.304138
TCGA_CA_5796	0.17333	0.27048	0.479208	0.314544	0.0997187	0.090415	0.104504	0.118791	0.251671	0.259759	0.216172	0.019983	0.0801259	-0.132911	0.261333	-0.0292767	-0.0636053	0.0985316	0.386982	-0.158289	0.074959	0.128088	0.349789	0.273058	-0.0129505	0.191236	-0.156496	0.327346
TCGA_AA_3494	0.148998	0.23359	0.443592	0.300899	0.0893051	0.0229846	0.107643	0.102282	0.221271	0.279074	0.223282	0.0405573	0.0889816	-0.165824	0.280748	-0.160722	-0.00810778	0.0811125	0.365355	-0.255864	0.134602	0.068718	0.384715	0.342444	-0.0771767	0.183716	-0.173964	0.368263
TCGA_AA_3846	0.275098	0.251868	0.484095	0.316005	0.100649	0.112462	0.120644	0.0664206	0.23864	0.262753	0.242414	0.0596443	0.0780002	-0.0175197	0.327878	-0.0435948	0.022854	0.10534	0.393691	-0.207345	0.16468	0.0359285	0.329454	0.316334	-0.0120365	0.259853	-0.160266	0.330483
TCGA_CM_6161	0.254224	0.272773	0.482451	0.306709	0.131864	0.10666	0.140144	0.00859989	0.234858	0.247055	0.291707	0.00147014	0.0998021	-0.0743293	0.317554	-0.0576575	-0.0208224	0.12296	0.347234	-0.223624	0.222017	0.111387	0.283777	0.260763	-0.00602797	0.273383	-0.281692	0.336944
TCGA_AA_3860	0.272766	0.318222	0.472266	0.313109	0.0997154	0.120525	0.142646	0.0532478	0.264526	0.266399	0.287518	0.0980379	0.112208	-0.0727066	0.314485	-0.00941729	0.0263693	0.0763413	0.370271	-0.103701	0.174672	0.0392565	0.448304	0.274336	0.030795	0.326476	-0.167525	0.331121
TCGA_CI_6623	0.238206	0.189521	0.449402	0.295694	0.1319	0.0380977	0.102221	-0.0160543	0.242023	0.242949	0.251191	0.0378449	0.0686423	-0.14975	0.304942	-0.148893	-0.0485688	0.133502	0.392417	-0.288636	0.103044	0.0253492	0.316858	0.255283	-0.031363	0.221675	-0.0327651	0.33247
TCGA_AG_3581	0.12654	0.218217	0.462785	0.336486	0.0995528	0.0818338	0.11527	0.0995184	0.234055	0.256218	0.251441	0.028789	0.123207	-0.143778	0.315653	-0.078568	-0.00658555	0.0819803	0.401693	-0.157921	0.164048	0.0232693	0.418453	0.282209	0.00963395	0.26245	-0.065646	0.349956
TCGA_CI_6624	0.174299	0.275221	0.490484	0.359333	0.123534	0.121087	0.154227	0.0465834	0.255783	0.262124	0.27971	0.0660902	0.1242	-0.172989	0.318617	-0.014409	0.0259513	0.138598	0.38598	-0.120783	0.186889	0.0444741	0.389156	0.317076	0.00909573	0.305029	-0.101797	0.389007
TCGA_AG_3593	0.245145	0.282633	0.482289	0.28753	0.10045	0.098639	0.119661	0.0460751	0.231878	0.266469	0.256799	0.0255271	0.116492	-0.104018	0.309204	-0.0646077	-0.0717715	0.103692	0.360274	-0.205266	0.195873	0.0283221	0.339471	0.300328	0.0186443	0.319936	-0.216178	0.365121
TCGA_A6_6650	0.234191	0.141319	0.389117	0.237633	0.122487	-0.00723763	0.0521241	0.0172274	0.197199	0.206669	0.228	-0.0261283	0.0538521	-0.104906	0.236743	-0.134781	-0.0869319	0.198216	0.362096	-0.297114	0.0846172	0.0764891	0.341793	0.238972	-0.116974	0.1038	-0.242273	0.273923
TCGA_CM_4743	0.294752	0.289554	0.481297	0.311494	0.117983	0.246009	0.138504	0.0865864	0.288564	0.250385	0.261241	0.0719566	0.0979836	-0.0938149	0.312199	-0.0757213	-0.0675119	0.0785626	0.384423	-0.300921	0.0206584	0.164126	0.344054	0.278914	-0.0403723	0.214568	-0.0362388	0.330539
TCGA_F4_6805	0.262524	0.250208	0.516198	0.403516	0.164399	0.171821	0.176258	0.0643818	0.300227	0.251502	0.320695	0.113144	0.162587	-0.0531632	0.354848	-0.0376482	0.079738	0.117994	0.389126	-0.152553	0.293683	0.108712	0.346309	0.345263	0.0718231	0.371822	-0.174809	0.388966
TCGA_AA_3976	0.200328	0.238042	0.462457	0.275758	0.105293	0.04448	0.130879	0.0974616	0.219323	0.267226	0.232035	0.0314367	0.0805048	-0.138619	0.273963	-0.144612	-0.0376755	0.0927696	0.376208	-0.244903	0.135126	0.0567644	0.333819	0.276321	-0.00971189	0.209046	-0.20408	0.335871
TCGA_G4_6586	0.259456	0.375345	0.501062	0.327353	0.0678959	0.0953988	0.122043	0.0699921	0.296146	0.248477	0.226519	0.0465036	0.0795583	-0.149516	0.284733	-0.107528	-0.14646	0.0531257	0.392142	-0.241554	0.040086	0.105413	0.373303	0.260341	-0.0382345	0.251989	-0.14044	0.325735
TCGA_CM_6172	0.162147	0.167785	0.48119	0.286211	0.137368	0.0645791	0.0906994	0.0790611	0.179262	0.243828	0.25599	0.0263909	0.0436116	-0.149045	0.265982	-0.121248	-0.0302191	0.124657	0.364437	-0.242531	0.0917534	0.0446674	0.321344	0.325754	-0.0323501	0.207366	-0.224666	0.365516
TCGA_AA_3492	0.218017	0.308854	0.47083	0.31768	0.0829383	0.165945	0.118441	0.0536923	0.262651	0.240357	0.254472	0.0940439	0.127227	-0.187321	0.305571	-0.0786046	-0.0723618	0.0942759	0.44687	-0.230195	0.15383	0.0289384	0.404379	0.281652	-0.0109727	0.281201	-0.0340333	0.326182
TCGA_AA_3675	0.207008	0.1851	0.458354	0.311219	0.10411	0.0495046	0.119355	0.0478807	0.210654	0.274719	0.230637	0.0104569	0.0634238	-0.134952	0.293053	-0.130779	-0.0624076	0.06139	0.371567	-0.264752	0.0774025	0.0693123	0.312234	0.317231	-0.0375219	0.232308	-0.101185	0.288424
TCGA_A6_6140	0.222284	0.264839	0.421874	0.28272	0.105418	0.0164264	0.0889167	0.0698395	0.215665	0.234357	0.231533	0.0244904	0.0545354	-0.096505	0.274941	-0.157389	-0.0374	0.119129	0.378643	-0.253901	0.0798025	0.000134176	0.366081	0.256226	-0.0812638	0.170232	-0.138162	0.337846
TCGA_AA_3980	0.322188	0.381233	0.461526	0.33422	0.0934977	0.1265	0.154184	0.0585818	0.281925	0.269275	0.267891	0.0590182	0.155835	-0.134754	0.295668	-0.0369714	-0.0458095	0.134352	0.380401	-0.212936	0.180946	0.10858	0.341438	0.293605	0.0228823	0.306501	-0.118818	0.3003
TCGA_AA_3560	0.17543	0.292496	0.490398	0.307564	0.115398	0.0990546	0.113635	0.0809995	0.249441	0.266749	0.251607	0.0797489	0.152054	-0.142584	0.302849	-0.0534759	-0.0157414	0.128638	0.372644	-0.200453	0.126426	0.0454447	0.39918	0.33477	0.0372253	0.283421	-0.0976938	0.347176
TCGA_AA_3664	0.265961	0.221687	0.489414	0.302569	0.112149	0.113461	0.116719	0.0209614	0.264494	0.24993	0.234956	0.0296526	0.0608263	-0.0908214	0.274361	-0.103255	-0.0657892	0.117116	0.344956	-0.291152	0.0964545	0.127882	0.350688	0.294515	-0.0416864	0.240161	-0.148858	0.302007
TCGA_CA_6717	0.296153	0.323674	0.510556	0.384902	0.205542	0.21139	0.176111	-0.00397153	0.265529	0.256199	0.307965	0.123833	0.198596	-0.0712487	0.333113	0.0711869	0.107684	0.125516	0.390275	0.00765277	0.309354	0.121439	0.351123	0.341665	0.0690541	0.427283	-0.224915	0.351713
TCGA_G4_6303	0.177906	0.187909	0.46924	0.345068	0.121041	0.0820143	0.106498	-0.00292266	0.218009	0.247308	0.268558	0.0670531	0.0995922	-0.126326	0.294546	-0.108797	-0.0237067	0.136787	0.353203	-0.239034	0.130949	0.00249203	0.34919	0.256519	-0.0323564	0.219559	-0.193928	0.338959
TCGA_AA_3556	0.194862	0.241356	0.484079	0.367604	0.0995696	0.124848	0.125065	0.0841383	0.267392	0.240704	0.258489	0.0263973	0.103868	-0.142348	0.3105	-0.0336661	-0.0380826	0.136359	0.377714	-0.188031	0.124252	0.0909031	0.299334	0.259598	0.00336618	0.286084	-0.0816107	0.319528
TCGA_AA_A00Z	0.19847	0.216198	0.414311	0.259826	0.0961658	0.0401441	0.0695056	0.0816793	0.216954	0.240383	0.25917	0.0135346	0.0654518	-0.184758	0.287567	-0.158054	-0.0956104	0.156856	0.362324	-0.229218	0.0865931	0.00573384	0.35668	0.265987	-0.066694	0.161013	-0.215452	0.347084
TCGA_EI_6917	0.331621	0.308586	0.514152	0.398028	0.145974	0.245481	0.174547	-0.00198403	0.315583	0.247182	0.30201	0.116303	0.192753	-0.141614	0.376556	0.0129602	0.0434558	0.119419	0.368031	-0.127834	0.392491	0.140083	0.383049	0.30303	0.0852583	0.470708	-0.226973	0.343554
TCGA_DC_4745	0.252038	0.240857	0.426371	0.29808	0.115281	0.025098	0.104725	0.0227714	0.21836	0.258472	0.237139	0.0373977	0.0899382	-0.114691	0.297577	-0.13076	-0.0564057	0.120424	0.357886	-0.244884	0.118474	0.054483	0.377249	0.269852	-0.0370551	0.192326	-0.254681	0.303316
TCGA_AA_A00W	0.201223	0.220701	0.431398	0.263192	0.0576259	0.0117951	0.0769836	0.110713	0.21051	0.269503	0.18011	-0.00543076	0.0332649	-0.0823947	0.255763	-0.144591	-0.12776	0.0875656	0.392911	-0.228502	0.0430871	0.042262	0.362778	0.271614	-0.082663	0.150192	-0.144904	0.287351
TCGA_G4_6321	0.161253	0.316466	0.45317	0.331088	0.0754998	0.159576	0.125673	0.120283	0.23628	0.23815	0.22524	0.0270603	0.115449	-0.0530343	0.265762	0.0363529	-0.0435475	0.0637032	0.418409	-0.0204441	0.0790519	0.0890183	0.384837	0.236542	-0.0243068	0.220806	-0.0709651	0.344094
TCGA_AM_5820	0.188636	0.157312	0.409928	0.346432	0.128925	0.0300259	0.105839	-0.0517509	0.212127	0.250441	0.25315	0.0366501	0.109003	-0.185486	0.284119	-0.173863	-0.0810261	0.0936499	0.352927	-0.317247	0.103339	0.0725124	0.345868	0.266981	-0.0367971	0.175736	-0.196707	0.325535
TCGA_AA_3949	0.356999	0.450832	0.529866	0.401755	0.159913	0.279658	0.207741	0.0779554	0.366754	0.252271	0.332646	0.148384	0.195215	-0.108487	0.352156	0.0630024	0.103046	0.0898265	0.40194	-0.0451078	0.273087	0.14882	0.380203	0.342683	0.178947	0.48161	-0.063519	0.355295
TCGA_CK_6751	0.266231	0.250519	0.472415	0.311866	0.101479	0.0682706	0.131073	0.0748377	0.212881	0.256445	0.268935	0.0636092	0.100365	-0.0951525	0.306495	-0.121816	-0.0088938	0.111771	0.368216	-0.27052	0.0956775	0.089328	0.362907	0.281037	-0.0361424	0.194377	-0.205686	0.329711
TCGA_AA_3858	0.197095	0.229728	0.456875	0.299677	0.0825616	0.0619236	0.108664	0.0362727	0.243724	0.264954	0.244343	0.0442385	0.0991382	-0.140347	0.302242	-0.110494	-0.0238791	0.111774	0.390179	-0.172629	0.0920168	-0.00420722	0.363363	0.259015	-0.0331433	0.235151	-0.206554	0.273442
TCGA_EI_7004	0.174824	0.179417	0.543228	0.386108	0.209908	0.221398	0.1705	0.0242575	0.247039	0.22996	0.361674	0.147394	0.16556	-0.101486	0.351438	-0.0304421	0.0995906	0.0594098	0.376217	-0.132627	0.315133	0.139983	0.404059	0.343	0.122445	0.420176	-0.072794	0.383022
TCGA_D5_6539	0.182099	0.213848	0.479441	0.300358	0.109244	0.0947555	0.110481	0.0470716	0.24205	0.218681	0.263433	0.0154914	0.108274	-0.13352	0.324617	-0.0667011	-0.0471169	0.109089	0.399354	-0.152797	0.11511	0.0631768	0.366196	0.295565	-0.0229839	0.208954	-0.0813954	0.322014
TCGA_D5_6529	0.275445	0.320158	0.539545	0.39747	0.123702	0.224503	0.197235	0.0286424	0.30181	0.237508	0.296752	0.0777481	0.159478	-0.074758	0.354779	0.0426254	0.0498805	0.133993	0.3827	-0.0541482	0.279754	0.0440036	0.386632	0.320258	0.0806625	0.401348	-0.120405	0.378806
TCGA_AG_3725	0.168548	0.243901	0.461181	0.279777	0.0946067	0.0614749	0.0885341	0.0592427	0.239287	0.243003	0.209263	0.0366498	0.0916746	-0.1153	0.264556	-0.128782	-0.0743194	0.0315872	0.378875	-0.225125	0.0480931	0.0126634	0.356823	0.240245	-0.0900538	0.165205	-0.180109	0.312957
TCGA_AA_3947	0.389251	0.264294	0.458293	0.371909	0.181514	0.141851	0.143689	0.0684733	0.272207	0.269732	0.255466	0.100395	0.143738	-0.0208952	0.332719	-0.0205095	0.0876982	0.120081	0.319749	-0.228585	0.23065	0.250695	0.251466	0.324371	0.0741449	0.338863	-0.0402755	0.340439
TCGA_D5_5538	0.2675	0.268428	0.493223	0.399436	0.125818	0.185772	0.183072	0.0822605	0.330721	0.247349	0.301132	0.0885715	0.179632	-0.11026	0.379555	-0.018455	0.0237626	0.126596	0.39157	-0.149906	0.305799	0.0487822	0.38182	0.326681	0.0874427	0.416114	-0.151729	0.407559
TCGA_AF_5654	0.194072	0.187876	0.417227	0.276231	0.112748	-0.0411633	0.0820021	0.0430227	0.210519	0.254439	0.191841	0.00431375	0.0221154	-0.094749	0.253183	-0.19283	-0.0291806	0.0808449	0.359997	-0.324539	0.0843979	0.0529893	0.326263	0.26067	-0.0866739	0.103844	-0.216835	0.338241
TCGA_AA_3660	0.178537	0.18706	0.464585	0.300149	0.0719097	0.0441984	0.101654	0.0410171	0.221545	0.290972	0.238474	0.0313028	0.0938373	-0.144847	0.322742	-0.111563	-0.0197515	0.1091	0.371937	-0.23427	0.118674	0.0244837	0.371242	0.281307	-0.0285317	0.204473	-0.182841	0.358578
TCGA_AA_3506	0.155088	0.285814	0.485162	0.333479	0.0802395	0.131592	0.139002	0.116861	0.268755	0.243403	0.266084	0.0581178	0.127202	-0.116734	0.331708	-0.0834715	0.0106037	0.0798738	0.401702	-0.145953	0.178801	0.0455007	0.44434	0.300761	0.0385952	0.321602	-0.0892505	0.335219
TCGA_AG_3887	0.234244	0.318107	0.47172	0.291214	0.0853717	0.0785316	0.130444	0.0730914	0.233866	0.261405	0.230878	0.0652029	0.0631819	-0.125897	0.245332	-0.163732	-0.0691234	0.0817901	0.374402	-0.234892	0.0686676	0.074838	0.351065	0.323598	-0.0238041	0.249868	-0.231975	0.294752
TCGA_AA_3855	0.218695	0.274707	0.486767	0.300006	0.112283	0.113914	0.109714	0.0521227	0.236964	0.258584	0.240917	0.015668	0.126767	-0.09587	0.304351	-0.0627453	0.00973731	0.106776	0.399313	-0.159387	0.138861	0.0594662	0.388238	0.27821	0.0157687	0.274809	-0.0550777	0.295239
TCGA_AA_A029	0.167125	0.20529	0.450416	0.286549	0.04723	0.0623049	0.0791595	0.0703301	0.20236	0.216045	0.195761	-0.00887947	0.100919	-0.152262	0.293627	-0.15722	-0.0629551	0.0822782	0.383681	-0.312273	0.0680215	0.0549493	0.4259	0.226954	-0.0988819	0.11701	-0.1373	0.301853
TCGA_A6_6651	0.234042	0.282904	0.523381	0.394652	0.223294	0.207593	0.188425	-0.0556394	0.248084	0.246618	0.347443	0.150657	0.213204	-0.0525847	0.344524	0.0540255	0.17883	0.13754	0.385532	0.0115194	0.382556	0.0687162	0.344837	0.311189	0.131524	0.460463	-0.211573	0.403681
TCGA_G4_6322	0.223487	0.237836	0.492144	0.286806	0.123415	0.0637949	0.0892439	0.122252	0.221349	0.265869	0.244458	0.0527576	0.0356062	-0.0898259	0.277372	-0.128408	-0.0855591	0.0836218	0.362906	-0.265323	0.065273	0.119393	0.414327	0.249259	-0.0580265	0.24063	-0.20706	0.321477
TCGA_AA_3496	0.200682	0.293779	0.517007	0.35979	0.145881	0.1896	0.134931	0.0104086	0.25109	0.232879	0.313171	0.0634703	0.132202	-0.111477	0.303958	-0.027287	0.0108347	0.116583	0.358535	-0.129625	0.231475	0.00558427	0.362794	0.33903	0.0672377	0.403849	-0.168236	0.380534
TCGA_AA_3524	0.277827	0.277274	0.419888	0.314577	0.134653	0.0315707	0.136714	0.0693743	0.231702	0.242112	0.223337	0.0385877	0.112308	-0.188275	0.354377	-0.107011	-0.0302593	0.117367	0.411051	-0.265155	0.117481	0.028319	0.366086	0.297788	-0.0285011	0.199896	-0.108548	0.268817
TCGA_AG_A011	0.113738	0.22977	0.453814	0.292156	0.0824116	0.0382318	0.0878143	0.0671827	0.208085	0.276881	0.227505	0.0208522	0.110423	-0.171727	0.256441	-0.106481	-0.0549729	0.124176	0.385278	-0.133153	0.0658887	0.0136612	0.414671	0.275039	-0.0430112	0.200053	-0.190946	0.353449
TCGA_EI_6511	0.30976	0.412597	0.501903	0.393234	0.152909	0.198609	0.177826	0.0676258	0.292621	0.26333	0.306239	0.0920064	0.164994	-0.127777	0.396105	0.0390175	0.0241539	0.130539	0.42518	-0.066289	0.251895	0.0680657	0.39823	0.266929	0.046208	0.421974	-0.0585386	0.385461
TCGA_G5_6235	0.176929	0.194781	0.425772	0.26982	0.112725	-0.00781938	0.0716891	0.065044	0.179888	0.255341	0.177763	-0.0320784	0.00758727	-0.139942	0.237623	-0.107934	-0.105091	0.130201	0.39862	-0.198974	-0.0385174	0.0531252	0.353676	0.298011	-0.114929	0.094488	-0.123004	0.330504
TCGA_AA_3979	0.233242	0.17258	0.400438	0.298576	0.102269	-0.022162	0.0981245	0.0858934	0.219408	0.246997	0.183253	0.0207933	0.104222	-0.166143	0.292382	-0.156996	-0.0547497	0.0924027	0.357553	-0.297646	0.0714349	0.0609418	0.342393	0.317657	-0.0680389	0.119862	-0.113141	0.293688
TCGA_AA_A01I	0.236472	0.236818	0.461927	0.296278	0.135758	0.0868341	0.0963369	0.0901226	0.211887	0.287543	0.227597	0.00726562	0.0770554	-0.139698	0.28262	-0.132924	-0.0617509	0.129362	0.356552	-0.285247	0.0663358	0.0895134	0.357375	0.293973	-0.068824	0.124901	-0.162966	0.336118
TCGA_AG_3599	0.214337	0.29739	0.487844	0.299844	0.0863957	0.127585	0.127212	0.114103	0.254309	0.251394	0.210755	0.0541383	0.142002	-0.150106	0.311188	-0.0802235	-0.053921	0.0664605	0.380721	-0.200608	0.164017	0.0467158	0.370144	0.300743	0.0222553	0.26236	-0.148669	0.301973
[truncated: 446 more rows]
